# Supplementary material for: Identification of QTLs Controlling α-Glucosidase Inhibitory Activity in Pepper (Capsicum annuum L.) Leaf and Fruit Using Genotyping-by-Sequencing Analysis
Source: Genes (Basel). 2020 Sep 23;11(10):1116. doi: 10.3390/genes11101116 (PMC7650571; doi:10.3390/genes11101116)
Supplement: Supplementary file 1 [file genes-11-01116-s001.zip]

Archive with 6 entries (6 files):
- Figure S1. Boxplots for α-glucosidase inhibitory activity in leaf extracts in April, July, and October and fruit extracts.docx
- Figure S2. Genetic linkage maps constructed in an F2 population of Capsicum annuum ‘M5’ (low activity) × ‘AG13-3’ (high activity).docx
- Table S1. Summary of sequence data generated by genotyping-by-sequencing analysis.docx
- Table S2. The SNP matrix generated by GBS analysis.xlsx
- Table S3. Summary of the pepper genetic linkage map constructed for an ‘M5’ × ‘AG13-3’ F2 population of Capsicum annuum.docx
- Table S4. Detailed map information consisting of 763 SNPs in an F2 population from Capsicum annuum ‘M5’ × ‘AG13-3’.xlsx
