# Supplementary material for: Identification of QTLs Controlling α-Glucosidase Inhibitory Activity in Pepper (Capsicum annuum L.) Leaf and Fruit Using Genotyping-by-Sequencing Analysis
Source: Genes (Basel). 2020 Sep 23;11(10):1116. doi: 10.3390/genes11101116 (PMC7650571; doi:10.3390/genes11101116)
Supplement: Supplementary file 1 [file genes-11-01116-s001.zip › Table S2. The SNP matrix generated by GBS analysis.xlsx]

## Sheet: Sheet1
Table S2. The SNP matrix generated by GBS analysis.
No.	Chromosome	Position (bp)	Ref. seq.	SNP	1	1_Depth	2	2_Depth	3	3_Depth	4	4_Depth	5	5_Depth	6	6_Depth	7	7_Depth	8	8_Depth	9	9_Depth	10	10_Depth	11	11_Depth	12	12_Depth	13	13_Depth	14	14_Depth	15	15_Depth	16	16_Depth	17	17_Depth	18	18_Depth	19	19_Depth	20	20_Depth	21	21_Depth	22	22_Depth	23
1	Pepper1.55ch01	29918	C	T/C	T	11|12	T	3|3	T	3|3	Y	1,6|7	T	3|3	Y	3,7|10	Y	8,20|28	C	1|1	Y	1,5|6	T	13|14	C	1|2	C	1|2	N	0|1	T	22|22	T	13|14	T	5|5	Y	1,3|4	Y	3,5|8	C	4|5	T	4|4	T	8|8	n	0	Y
2	Pepper1.55ch01	29940	G	T/G	T	11|11	T	4|4	T	3|3	T	8|8	N	0|2	T	10|10	K	12,21|33	n	0	T	6|6	T	15|15	G	1|2	T	2|2	N	0|1	T	17|17	T	12|12	T	4|4	T	3|3	T	7|7	G	4|5	T	2|2	T	6|6	n	0	K
3	Pepper1.55ch01	67729	T	C/T	Y	12,11|23	C	12|12	Y	6,3|9	Y	9,8|17	T	5|5	T	9|11	Y	29,11|40	Y	45,14|59	Y	19,7|26	Y	35,32|67	Y	7,2|9	T	3|4	N	0|1	Y	25,24|49	Y	2,2|4	T	2|3	C	8|8	n	0	C	2|2	T	1|1	T	10|10	C	3|3	T
4	Pepper1.55ch01	72447	T	C/T	T	1|2	T	1|1	T	1|1	T	4|4	T	3|4	Y	7,4|11	T	3|4	C	2|2	n	0	Y	12,4|16	C	6|6	n	0	n	0	Y	3,7|10	n	0	N	0|2	T	4|4	T	4|4	C	6|6	T	1|1	T	5|5	n	0	n
5	Pepper1.55ch01	72522	G	T/G	K	4,2|6	G	1|1	G	3|3	G	2|2	G	5|5	K	11,4|15	G	8|8	G	4|5	G	1|1	K	6,7|13	K	1,3|4	n	0	n	0	K	8,3|11	G	1|1	N	0|2	G	3|3	G	4|4	K	1,2|3	G	1|1	G	10|10	G	4|4	n
6	Pepper1.55ch01	73479	T	G/T	N	0|2	T	8|8	T	9|9	T	7|8	T	11|13	T	10|11	T	1|3	T	6|6	G	5|5	T	12|13	T	15|15	K	2,4|6	n	0	K	2,7|9	T	1|1	T	13|13	N	0|1	T	14|14	T	16|16	T	2|2	T	4|4	n	0	N
7	Pepper1.55ch01	73522	T	A/T	N	0|1	T	8|8	T	8|8	T	6|7	T	11|13	T	10|11	T	1|3	T	6|6	A	4|4	T	11|12	T	15|15	T	4|5	n	0	W	2,4|6	n	0	T	14|15	A	3|3	T	14|14	T	15|15	T	2|2	T	2|2	n	0	n
8	Pepper1.55ch01	85086	A	G/A	G	3|3	R	6,12|18	R	12,8|20	R	13,21|34	R	6,12|18	R	5,17|22	R	6,35|41	R	1,1|2	G	17|18	G	10|11	R	6,4|10	N	0|1	R	1,4|5	G	12|13	G	11|11	G	4|4	R	5,23|28	R	10,10|20	G	13|13	A	3|3	R	15,20|35	n	0	R
9	Pepper1.55ch01	591072	G	A/G	G	6|6	G	1|1	n	0	A	3|3	A	2|2	A	2|2	G	1|1	R	3,2|5	G	1|1	G	2|2	N	0|1	A	2|2	n	0	R	5,2|7	G	3|3	G	6|6	R	2,1|3	A	3|3	G	1|2	n	0	G	1|1	G	2|2	G
10	Pepper1.55ch01	607534	T	A/T	T	8|8	n	0	A	7|7	W	7,5|12	A	11|11	A	15|15	T	6|6	W	16,7|23	W	7,4|11	T	23|23	A	20|20	A	20|20	A	4|4	W	8,15|23	T	3|3	n	0	T	2|2	A	12|12	W	3,5|8	W	10,2|12	T	8|8	n	0	T
11	Pepper1.55ch01	607548	C	A/C	C	10|10	n	0	A	7|7	M	8,5|13	A	10|10	A	15|15	C	6|6	M	18,7|25	M	7,5|12	C	24|24	A	22|22	A	20|20	A	5|5	M	8,15|23	C	3|3	n	0	C	2|2	A	14|14	M	3,5|8	M	12,2|14	C	8|8	n	0	C
12	Pepper1.55ch01	607588	T	C/T	T	11|11	n	0	C	7|7	Y	7,5|12	C	10|11	C	17|17	T	6|6	Y	19,7|26	Y	8,7|15	T	24|24	C	22|22	C	20|20	C	5|5	Y	8,14|22	T	3|3	n	0	T	2|2	C	15|15	Y	3,6|9	Y	12,3|15	T	9|9	n	0	T
13	Pepper1.55ch01	607687	T	G/T	T	6|6	K	6,2|8	G	3|3	T	7|7	n	0	n	0	K	9,10|19	K	4,3|7	K	5,2|7	T	28|28	G	3|3	n	0	n	0	K	7,5|12	T	1|1	T	2|2	n	0	N	0|1	n	0	T	2|2	T	2|2	n	0	T
14	Pepper1.55ch01	607924	C	A/C	C	15|15	C	1|1	A	4|4	n	0	C	9|9	A	15|15	A	1|1	M	4,4|8	M	8,2|10	C	4|4	n	0	n	0	n	0	C	4|5	C	1|1	n	0	A	2|2	n	0	n	0	A	4|4	n	0	n	0	C
15	Pepper1.55ch01	608201	C	T/C	C	6|6	Y	2,10|12	n	0	T	4|4	n	0	n	0	C	8|8	Y	4,5|9	C	7|7	C	18|18	n	0	n	0	n	0	Y	20,11|31	C	4|4	n	0	n	0	T	4|4	C	1|1	n	0	C	5|5	n	0	C
16	Pepper1.55ch01	616067	C	T/C	C	3|3	Y	1,3|4	T	2|2	Y	8,9|17	Y	9,7|16	T	9|9	n	0	T	3|3	Y	8,5|13	n	0	T	9|9	n	0	T	1|1	Y	3,3|6	C	6|6	n	0	C	2|2	T	3|3	C	4|5	n	0	C	9|9	n	0	C
17	Pepper1.55ch01	617428	C	A/C	C	5|5	C	6|7	A	8|8	A	12|12	C	22|25	A	10|10	M	7,17|24	M	9,16|25	M	16,9|25	C	26|26	A	9|9	n	0	N	0|1	M	24,18|42	C	14|14	M	4,6|10	C	5|6	A	9|9	M	16,5|21	n	0	C	4|4	n	0	C
18	Pepper1.55ch01	645758	A	T/A	A	2|2	T	11|12	n	0	T	9|9	A	5|6	n	0	A	3|3	W	2,4|6	T	6|6	A	2|2	n	0	n	0	n	0	A	4|4	A	1|1	A	1|1	n	0	n	0	n	0	n	0	A	2|2	n	0	A
19	Pepper1.55ch01	648142	T	C/T	T	2|2	n	0	C	8|8	T	6|6	n	0	C	3|3	Y	6,4|10	T	12|12	Y	3,1|4	T	8|8	n	0	n	0	n	0	Y	5,12|17	T	1|1	C	4|4	Y	3,11|14	C	2|2	T	4|4	n	0	T	5|5	n	0	n
20	Pepper1.55ch01	648191	G	A/G	G	3|3	n	0	A	11|11	G	9|9	n	0	A	6|6	R	8,4|12	G	19|19	R	3,1|4	G	15|15	n	0	n	0	n	0	R	8,11|19	G	2|2	A	5|5	R	6,19|25	A	2|2	G	5|5	n	0	G	7|7	n	0	n
21	Pepper1.55ch01	648295	G	A/G	G	2|2	n	0	A	5|5	G	5|5	n	0	A	3|3	R	5,3|8	G	12|12	G	1|2	G	11|11	n	0	n	0	n	0	R	5,6|11	G	1|1	N	0|1	G	12|15	A	2|2	G	4|4	n	0	G	5|5	n	0	n
22	Pepper1.55ch01	657666	A	C/A	A	10|10	M	12,9|21	C	10|10	C	2|2	M	18,9|27	C	7|7	A	21|22	M	11,23|34	M	11,24|35	A	30|30	C	4|4	N	0|1	C	9|9	M	31,17|48	A	9|9	C	11|11	M	3,7|10	C	6|6	M	11,6|17	M	6,5|11	A	6|6	n	0	A
23	Pepper1.55ch01	657726	G	A/G	G	10|10	R	8,13|21	A	9|9	A	2|2	R	10,19|29	A	7|7	G	19|20	R	22,11|33	R	23,11|34	G	31|31	A	5|5	N	0|1	A	9|9	R	15,27|42	G	10|10	A	10|10	R	5,3|8	A	6|6	R	6,11|17	R	4,6|10	G	6|6	n	0	G
24	Pepper1.55ch01	670954	C	T/C	C	27|27	C	16|18	T	15|15	Y	19,21|40	Y	22,10|32	T	34|34	Y	29,29|58	Y	17,19|36	C	43|52	C	52|52	T	14|14	T	2|2	T	8|8	Y	34,40|74	C	33|33	T	15|15	C	9|9	T	22|22	T	18|18	C	12|12	C	51|51	Y	5,4|9	C
25	Pepper1.55ch01	673417	T	C/T	T	8|8	T	2|2	n	0	N	0|2	Y	4,2|6	C	5|5	T	8|8	Y	2,2|4	Y	6,3|9	T	23|23	n	0	n	0	n	0	Y	13,10|23	T	2|2	n	0	n	0	C	6|6	T	4|4	n	0	T	11|11	n	0	T
26	Pepper1.55ch01	675885	A	T/A	A	29|29	A	7|7	n	0	W	3,5|8	A	13|14	N	0|2	W	6,8|14	W	5,7|12	W	8,9|17	A	23|23	N	0|1	T	5|5	n	0	W	18,6|24	A	4|4	T	4|4	n	0	T	5|5	W	6,3|9	A	5|5	A	2|2	A	1|3	A
27	Pepper1.55ch01	675886	A	G/A	A	29|29	A	7|7	n	0	R	3,5|8	A	13|14	N	0|2	R	6,8|14	R	5,7|12	R	8,9|17	A	23|23	N	0|1	G	5|5	n	0	R	18,6|24	A	4|4	G	5|5	n	0	G	5|5	R	6,3|9	A	5|5	A	2|2	A	1|3	A
28	Pepper1.55ch01	688113	A	T/A	A	5|5	n	0	T	7|7	T	3|3	W	2,6|8	T	10|10	W	2,9|11	W	10,3|13	W	2,12|14	A	15|15	T	11|11	N	0|1	n	0	W	23,23|46	n	0	n	0	T	2|2	n	0	n	0	T	8|8	n	0	n	0	A
29	Pepper1.55ch01	691257	G	T/G	G	2|2	G	4|5	N	0|1	G	11|12	K	8,5|13	T	3|3	K	3,5|8	G	9|11	K	11,3|14	G	37|37	T	3|3	n	0	T	3|3	K	13,7|20	G	4|4	n	0	N	0|1	T	10|10	N	0|1	n	0	G	2|2	T	4|4	G
30	Pepper1.55ch01	988697	A	G/A	A	7|7	n	0	G	3|3	A	1|2	n	0	n	0	R	2,10|12	A	8|10	A	6|6	A	11|11	N	0|1	G	2|2	n	0	R	7,2|9	A	6|6	n	0	n	0	G	4|4	G	8|8	A	2|3	n	0	A	2|2	A
31	Pepper1.55ch01	988846	A	G/A	A	7|7	n	0	G	3|3	R	1,1|2	n	0	n	0	R	2,11|13	R	7,4|11	A	6|6	A	12|12	G	1|1	G	2|2	n	0	R	9,3|12	A	5|5	n	0	n	0	G	4|4	G	9|9	R	2,1|3	n	0	A	2|2	A
32	Pepper1.55ch01	1113763	A	C/A	A	15|15	M	1,6|7	C	16|16	M	3,8|11	M	11,19|30	C	23|23	M	8,20|28	M	10,5|15	A	24|24	A	29|29	C	8|8	C	6|6	C	5|5	M	14,8|22	A	16|16	n	0	M	1,4|5	C	7|7	C	12|12	n	0	A	19|19	A	6|6	n
33	Pepper1.55ch01	1113947	A	T/A	A	4|4	T	2|2	n	0	A	1|2	A	4|5	T	4|4	W	1,2|3	W	2,3|5	W	8,3|11	A	9|9	n	0	n	0	T	2|2	W	7,10|17	A	7|7	A	4|4	T	3|3	N	0|2	n	0	W	3,3|6	A	6|6	n	0	A
34	Pepper1.55ch01	1114067	G	A/G	G	4|4	A	2|2	n	0	G	1|1	G	4|4	A	3|3	G	1|1	A	2|2	R	3,5|8	G	5|5	n	0	n	0	A	7|7	R	9,3|12	G	6|6	G	4|4	A	3|3	N	0|1	n	0	R	2,3|5	G	4|4	n	0	G
35	Pepper1.55ch01	1114144	G	A/G	G	3|3	A	1|1	n	0	R	1,1|2	G	5|6	A	3|3	R	2,1|3	R	3,1|4	R	3,7|10	G	12|12	n	0	n	0	A	4|4	R	14,6|20	G	11|11	G	4|4	A	2|2	A	1|1	n	0	R	3,3|6	G	5|5	n	0	G
36	Pepper1.55ch01	1114343	T	G/T	T	31|31	T	13|13	G	6|6	K	26,4|30	T	2|2	G	8|8	K	13,25|38	K	16,4|20	G	2|2	T	26|26	G	28|28	G	6|6	G	4|4	K	20,20|40	T	19|19	T	12|12	K	10,12|22	n	0	n	0	G	6|6	T	4|4	T	8|8	T
37	Pepper1.55ch01	1247241	T	A/T	T	6|6	T	1|1	n	0	n	0	T	3|3	A	5|5	T	3|3	W	2,4|6	T	5|6	T	9|9	N	0|1	n	0	n	0	W	7,6|13	T	3|3	T	2|2	N	0|1	n	0	N	0|1	n	0	T	1|1	n	0	n
38	Pepper1.55ch01	1247503	C	T/C	T	5|5	N	0|1	n	0	n	0	T	2|2	C	4|4	T	4|4	Y	3,4|7	Y	1,6|7	T	8|8	n	0	n	0	n	0	Y	7,5|12	T	3|3	N	0|2	C	1|1	n	0	C	2|2	n	0	T	2|2	n	0	N
39	Pepper1.55ch01	1247614	C	A/C	A	5|5	A	6|6	C	4|4	C	2|3	M	2,2|4	C	11|11	M	4,2|6	M	3,1|4	M	7,7|14	A	13|13	n	0	n	0	C	3|3	M	8,1|9	A	3|3	M	6,3|9	C	5|6	C	4|4	n	0	A	2|2	n	0	C	2|3	N
40	Pepper1.55ch01	1247637	C	T/C	T	4|4	T	6|6	C	4|4	C	1|2	Y	2,2|4	C	11|11	Y	1,4|5	Y	1,3|4	Y	6,6|12	T	14|14	n	0	n	0	C	3|3	T	9|9	T	4|4	Y	3,6|9	C	5|6	C	4|4	C	2|2	T	1|1	n	0	Y	2,1|3	T
41	Pepper1.55ch01	1247772	G	A/G	A	6|6	A	6|6	G	4|4	G	2|2	R	2,2|4	G	9|9	R	4,2|6	R	3,1|4	R	7,6|13	A	15|15	n	0	n	0	G	4|4	R	4,1|5	A	5|5	R	5,2|7	G	6|6	G	4|4	G	4|4	G	1|3	n	0	G	1|2	N
42	Pepper1.55ch01	1269168	G	C/G	C	29|29	n	0	G	6|6	G	23|23	G	24|24	n	0	S	22,29|51	S	26,13|39	S	18,23|41	C	35|35	G	14|14	n	0	G	13|13	S	22,19|41	n	0	n	0	G	6|6	G	4|4	G	11|11	G	9|9	C	11|11	C	14|14	C
43	Pepper1.55ch01	1269173	G	A/G	G	29|29	n	0	A	6|6	A	23|23	A	24|24	n	0	R	22,28|50	R	26,13|39	R	17,23|40	G	35|35	A	14|14	n	0	A	13|13	R	22,19|41	n	0	n	0	A	6|6	A	4|4	A	11|11	A	9|9	G	11|11	G	14|14	G
44	Pepper1.55ch01	1269242	G	A/G	G	23|23	n	0	A	3|3	A	22|22	A	23|23	n	0	R	19,27|46	R	23,12|35	R	15,19|34	G	38|38	A	12|12	n	0	A	11|11	R	20,19|39	n	0	n	0	A	3|3	A	4|4	A	10|10	A	9|9	G	9|9	G	14|14	G
45	Pepper1.55ch01	1269274	C	A/C	C	16|16	n	0	A	3|3	A	11|11	A	12|12	n	0	M	11,17|28	M	14,6|20	M	11,14|25	C	20|20	A	9|9	n	0	A	7|7	M	13,11|24	n	0	n	0	A	1|1	A	2|2	A	7|7	A	5|5	C	7|7	C	7|7	C
46	Pepper1.55ch01	1269366	C	T/C	T	4|4	n	0	C	6|6	C	1|2	T	4|4	n	0	C	6|6	Y	6,6|12	C	3|4	T	9|9	C	1|1	n	0	n	0	Y	1,4|5	n	0	n	0	N	0|2	n	0	C	10|10	N	0|2	N	0|1	n	0	T
47	Pepper1.55ch01	1269972	T	C/T	T	14|14	n	0	C	7|7	N	0|2	Y	12,5|17	N	0|2	Y	3,8|11	Y	13,11|24	T	19|19	T	18|18	n	0	n	0	n	0	Y	37,19|56	n	0	C	4|4	T	4|5	C	5|5	n	0	n	0	T	3|3	T	5|5	T
48	Pepper1.55ch01	1270004	G	A/G	A	14|14	n	0	G	7|7	G	1|1	R	4,12|16	G	2|2	R	8,2|10	R	11,15|26	A	21|21	A	17|17	n	0	G	2|2	n	0	R	17,38|55	n	0	G	4|4	R	4,1|5	G	4|4	n	0	n	0	A	4|4	A	8|8	A
49	Pepper1.55ch01	1270205	C	G/C	C	15|15	S	15,5|20	G	6|6	S	8,9|17	C	24|24	G	2|2	S	19,26|45	S	8,16|24	S	19,30|49	C	67|67	G	8|8	n	0	n	0	S	27,19|46	C	5|5	S	6,20|26	C	10|10	n	0	n	0	S	4,7|11	C	26|26	C	4|4	C
50	Pepper1.55ch01	1270209	G	A/G	G	15|15	R	15,5|20	A	6|6	R	8,9|17	G	24|24	A	2|2	R	19,26|45	R	8,16|24	R	19,30|49	G	65|65	A	8|8	n	0	n	0	R	28,19|47	G	5|5	R	6,19|25	G	10|10	n	0	n	0	R	4,7|11	G	27|27	G	4|4	G
51	Pepper1.55ch01	1292796	G	A/G	A	13|13	G	2|2	G	4|4	R	5,2|7	G	6|6	G	1|1	R	2,2|4	R	3,1|4	G	5|6	A	9|9	G	1|1	n	0	G	1|1	R	11,3|14	A	9|9	G	1|2	N	0|1	n	0	G	7|7	G	17|17	A	4|4	G	2|2	A
52	Pepper1.55ch01	1305783	T	C/T	C	16|16	Y	4,4|8	T	1|1	T	3|3	C	3|3	n	0	C	1|1	Y	7,2|9	Y	3,3|6	C	10|10	n	0	n	0	T	3|3	Y	13,3|16	C	12|12	C	7|7	T	10|10	T	3|3	T	3|3	T	1|1	C	10|10	T	3|4	C
53	Pepper1.55ch01	1305822	G	A/G	A	4|4	G	1|1	G	3|3	G	4|4	N	0|1	G	3|3	G	1|3	A	4|4	N	0|1	A	5|5	G	1|1	n	0	G	1|1	R	6,5|11	A	2|2	G	1|2	G	1|1	G	1|1	G	3|3	n	0	A	7|7	n	0	A
54	Pepper1.55ch01	1305861	G	C/G	C	5|5	G	2|2	G	3|3	G	4|4	C	1|1	G	3|3	S	2,2|4	C	4|4	C	1|1	C	5|5	G	1|1	n	0	G	1|1	S	4,8|12	C	2|2	S	1,1|2	n	0	G	1|1	G	1|1	n	0	C	8|8	n	0	C
55	Pepper1.55ch01	1321257	G	A/G	A	12|12	R	11,5|16	n	0	R	4,4|8	R	2,3|5	G	4|4	R	2,1|3	n	0	R	9,9|18	A	2|2	G	6|6	G	1|1	G	2|2	R	4,6|10	A	9|9	A	3|3	A	2|2	G	5|5	G	11|11	R	3,3|6	A	3|3	n	0	A
56	Pepper1.55ch01	1345177	T	C/T	T	1|1	T	6|7	C	1|1	Y	1,2|3	C	1|1	C	1|1	Y	2,5|7	Y	2,4|6	Y	1,1|2	T	7|7	C	4|4	n	0	C	1|1	Y	4,1|5	T	3|3	T	1|1	C	2|2	C	3|3	C	3|3	T	3|3	T	4|4	n	0	n
57	Pepper1.55ch01	1508708	C	C/A	C	10|10	C	7|7	n	0	C	3|3	C	4|4	n	0	C	8|8	C	7|8	C	9|9	C	34|34	n	0	n	0	n	0	C	31|31	C	1|1	C	3|3	C	6|6	n	0	n	0	C	1|1	C	15|15	n	0	C
58	Pepper1.55ch01	1531422	T	G/T	G	5|5	T	6|6	n	0	T	5|5	G	2|2	T	6|6	T	3|3	G	2|2	G	3|3	G	23|23	n	0	n	0	n	0	K	5,14|19	G	2|2	G	2|2	n	0	n	0	n	0	T	8|10	G	2|2	G	10|10	n
59	Pepper1.55ch01	1531534	C	T/C	T	5|5	C	4|4	n	0	C	3|3	T	1|1	C	3|3	C	1|1	T	1|1	T	1|1	T	12|12	n	0	n	0	n	0	Y	9,3|12	T	1|1	T	1|1	n	0	n	0	n	0	C	6|7	T	1|1	T	5|5	n
60	Pepper1.55ch01	1554388	G	T/G	G	1|1	n	0	T	3|3	K	5,8|13	K	2,2|4	T	5|5	K	8,14|22	K	3,12|15	T	3|3	G	15|15	T	3|3	T	5|5	n	0	G	8|9	G	11|11	n	0	K	5,6|11	T	4|4	n	0	n	0	G	13|13	n	0	G
61	Pepper1.55ch01	1554451	C	T/C	C	1|1	n	0	n	0	Y	5,7|12	Y	3,2|5	T	5|5	Y	8,13|21	Y	3,12|15	T	3|3	C	15|15	T	2|2	T	5|5	n	0	C	9|10	C	10|10	n	0	Y	5,6|11	T	5|5	n	0	n	0	C	11|11	n	0	C
62	Pepper1.55ch01	1555457	A	G/A	A	15|15	A	1|1	n	0	A	8|8	A	8|8	G	2|2	R	1,4|5	A	1|1	A	12|12	n	0	n	0	n	0	n	0	A	4|4	n	0	G	7|7	G	5|5	n	0	G	11|11	n	0	A	1|1	n	0	A
63	Pepper1.55ch01	1556746	C	A/C	C	1|1	n	0	N	0|1	C	1|1	A	5|5	A	5|5	A	20|21	M	2,2|4	M	3,6|9	C	12|12	N	0|1	A	4|4	A	8|8	C	3|3	C	2|2	C	3|4	A	4|4	A	3|3	A	8|8	n	0	C	5|5	n	0	C
64	Pepper1.55ch01	1556773	A	G/A	A	1|1	n	0	N	0|1	N	0|1	G	6|6	G	5|5	R	3,18|21	A	2|3	R	5,3|8	A	13|13	N	0|1	G	3|3	G	8|8	A	3|4	A	2|2	A	2|2	G	4|4	G	4|4	G	8|8	n	0	A	5|5	n	0	A
65	Pepper1.55ch01	1557059	C	A/C	C	6|6	C	4|4	N	0|2	M	3,10|13	A	3|3	n	0	C	1|1	M	3,4|7	C	7|7	C	17|17	A	7|7	A	3|3	N	0|1	C	5|6	C	3|3	C	1|2	n	0	N	0|1	A	5|5	C	7|7	C	6|6	C	4|4	C
66	Pepper1.55ch01	1557060	G	A/G	G	6|6	G	4|4	N	0|2	R	3,10|13	A	3|3	n	0	G	1|1	R	3,4|7	G	7|7	G	17|17	A	7|7	A	3|3	N	0|1	G	5|6	G	3|3	G	1|2	n	0	N	0|1	A	5|5	G	7|7	G	6|6	G	4|4	G
67	Pepper1.55ch01	1567063	C	G/C	C	6|6	G	9|10	n	0	S	2,1|3	S	1,1|2	G	4|4	S	4,3|7	C	1|1	S	3,1|4	C	12|12	n	0	n	0	n	0	C	2|2	n	0	G	1|1	C	1|1	G	2|2	n	0	n	0	C	9|9	S	8,6|14	C
68	Pepper1.55ch01	1567492	G	A/G	G	26|26	R	6,21|27	A	12|12	A	22|22	R	33,6|39	A	27|27	R	16,21|37	R	9,9|18	R	10,20|30	G	52|52	A	6|6	A	17|17	A	10|10	R	15,14|29	G	20|20	R	5,11|16	R	10,12|22	A	11|11	A	16|16	R	6,12|18	G	26|26	G	1|1	G
69	Pepper1.55ch01	1568718	T	G/T	T	29|29	N	0|1	G	7|7	K	21,8|29	G	6|6	G	18|18	K	4,7|11	G	4|4	G	3|3	T	4|4	G	11|11	G	3|3	n	0	G	10|10	T	9|9	T	7|7	K	11,4|15	G	11|11	G	11|11	T	3|3	T	6|6	n	0	T
70	Pepper1.55ch01	1568739	C	A/C	C	28|28	N	0|1	A	7|7	M	21,8|29	A	6|6	A	18|18	M	4,8|12	A	5|5	M	3,1|4	C	4|4	A	11|11	A	3|3	n	0	A	10|10	C	9|9	C	8|8	M	12,4|16	A	11|11	A	12|12	C	3|3	C	7|7	n	0	C
71	Pepper1.55ch01	1569668	A	C/A	A	34|34	A	6|6	C	3|3	A	11|11	C	8|8	C	6|6	M	21,14|35	M	34,25|59	M	8,10|18	A	20|20	n	0	n	0	C	2|2	M	34,32|66	n	0	N	0|1	n	0	C	2|2	n	0	n	0	A	21|21	n	0	A
72	Pepper1.55ch01	1569724	G	A/G	G	16|16	G	3|3	n	0	G	6|6	A	8|8	A	3|3	R	8,10|18	R	13,17|30	R	5,4|9	G	10|10	n	0	n	0	n	0	R	16,17|33	n	0	n	0	n	0	n	0	n	0	n	0	G	10|10	n	0	G
73	Pepper1.55ch01	1572430	T	A/T	T	2|2	T	3|4	A	1|1	n	0	n	0	A	4|4	W	2,1|3	W	1,2|3	T	1|1	T	1|1	A	1|1	n	0	n	0	W	2,1|3	n	0	n	0	n	0	A	1|1	n	0	n	0	T	3|3	T	1|1	n
74	Pepper1.55ch01	1619132	G	T/G	G	3|3	K	5,7|12	T	12|12	K	3,5|8	K	4,10|14	T	10|10	K	14,4|18	K	6,9|15	K	12,9|21	G	23|23	N	0|1	K	2,4|6	T	5|5	K	17,14|31	G	3|3	K	3,5|8	K	6,2|8	T	10|10	T	10|10	K	2,2|4	G	4|4	T	3|3	G
75	Pepper1.55ch01	1625892	G	A/G	G	17|17	R	19,6|25	A	6|6	G	1|1	A	5|5	A	7|7	R	6,4|10	R	10,8|18	G	13|14	G	25|25	A	4|4	n	0	A	13|13	R	8,17|25	G	8|8	R	9,8|17	G	3|3	A	8|8	A	7|7	G	3|3	G	17|17	G	3|3	G
76	Pepper1.55ch01	1632341	T	A/T	T	2|2	W	2,3|5	A	2|2	n	0	T	1|1	n	0	W	1,2|3	W	2,3|5	W	3,1|4	T	5|5	n	0	n	0	n	0	W	2,3|5	n	0	T	1|1	n	0	n	0	A	4|4	n	0	T	3|3	n	0	n
77	Pepper1.55ch01	1683512	A	G/A	R	4,12|16	R	5,4|9	R	3,4|7	R	4,11|15	R	6,7|13	R	3,7|10	R	9,8|17	R	4,22|26	R	10,17|28	R	14,21|35	R	2,4|6	A	1|2	A	1|1	R	8,18|26	R	5,10|15	G	2|2	R	5,3|8	G	4|4	R	2,4|6	R	2,5|7	R	6,10|16	R	4,4|8	R
78	Pepper1.55ch01	2000068	T	C/T	T	10|10	Y	12,4|16	C	4|4	Y	4,12|16	Y	7,7|14	n	0	Y	25,5|30	Y	15,11|26	Y	7,12|19	T	11|11	C	3|3	n	0	C	12|12	Y	9,4|13	T	8|8	n	0	C	3|3	C	9|9	C	6|6	T	4|5	T	19|19	n	0	T
79	Pepper1.55ch01	2012949	G	C/G	G	8|8	G	3|3	C	4|4	N	0|1	G	2|2	C	5|5	C	3|3	S	7,11|18	G	4|5	G	7|7	n	0	N	0|1	C	4|4	G	10|10	G	12|12	C	12|12	S	2,2|4	C	8|8	C	2|2	C	4|4	G	5|5	n	0	G
80	Pepper1.55ch01	2013149	T	C/T	T	8|8	T	3|3	C	3|3	C	1|1	Y	1,1|2	C	6|6	C	3|3	Y	9,7|16	T	4|5	T	11|11	n	0	C	2|2	C	4|4	T	10|10	T	15|15	C	13|13	Y	2,2|4	C	9|9	C	3|3	C	3|3	T	5|5	n	0	T
81	Pepper1.55ch01	2018666	G	A/G	A	4|4	G	3|4	G	3|3	R	6,6|12	n	0	n	0	A	3|3	R	2,2|4	N	0|1	A	2|2	G	2|2	n	0	n	0	R	10,8|18	A	2|2	R	2,2|4	n	0	G	3|3	G	3|3	n	0	N	0|1	n	0	n
82	Pepper1.55ch01	2018718	C	T/C	n	0	C	4|4	n	0	Y	4,2|6	n	0	T	3|3	C	3|4	Y	6,7|13	Y	4,10|14	C	15|15	T	8|8	n	0	n	0	Y	7,4|11	n	0	n	0	n	0	T	6|6	T	5|5	T	5|5	C	8|8	n	0	C
83	Pepper1.55ch01	2018923	G	A/G	G	1|1	G	3|3	n	0	R	2,1|3	n	0	A	3|3	R	2,3|5	R	5,9|14	R	4,3|7	G	10|10	A	2|2	n	0	G	1|1	G	2|3	G	10|10	G	1|1	n	0	G	7|7	n	0	G	3|3	G	9|9	n	0	n
84	Pepper1.55ch01	2018961	G	A/G	G	3|3	G	1|1	n	0	R	2,3|5	n	0	A	3|3	R	4,1|5	R	8,8|16	R	9,3|12	G	8|8	A	7|7	n	0	n	0	R	3,3|6	G	7|7	n	0	n	0	n	0	n	0	n	0	G	4|4	n	0	n
85	Pepper1.55ch01	2024659	T	A/T	n	0	n	0	N	0|1	W	4,1|5	T	2|2	N	0|1	W	4,1|5	T	3|4	W	3,2|5	T	9|9	A	4|4	n	0	n	0	A	9|10	n	0	W	2,2|4	W	2,2|4	n	0	A	3|3	n	0	T	9|9	n	0	n
86	Pepper1.55ch01	2178350	C	T/C	C	8|8	C	4|4	T	2|2	Y	1,4|5	T	5|5	T	8|8	T	3|3	Y	7,2|9	Y	8,5|13	C	16|16	n	0	n	0	n	0	Y	18,12|30	C	2|2	n	0	n	0	n	0	T	3|3	n	0	C	1|1	n	0	C
87	Pepper1.55ch01	2189429	G	A/G	G	11|11	G	3|4	n	0	R	11,3|14	R	2,6|8	N	0|1	R	6,2|8	n	0	R	5,1|6	G	8|8	A	6|6	A	3|3	n	0	N	0|1	G	4|4	A	12|13	G	3|3	A	3|3	A	11|11	R	2,7|9	G	5|5	n	0	G
88	Pepper1.55ch01	2229327	A	G/A	A	35|35	G	13|14	G	4|4	A	9|11	R	23,6|29	G	31|31	R	27,12|39	R	4,6|10	R	6,4|10	A	13|13	G	21|21	G	19|19	G	16|16	R	21,30|51	A	38|38	R	4,13|17	A	23|23	G	6|6	G	16|16	A	12|12	A	12|12	n	0	A
89	Pepper1.55ch01	2229339	C	T/C	C	37|37	T	13|14	T	4|4	C	9|11	Y	23,6|29	T	31|31	Y	27,14|41	Y	4,6|10	Y	6,4|10	C	13|13	T	22|22	T	19|19	T	16|16	Y	22,31|53	C	38|38	Y	4,13|17	C	24|24	T	6|6	T	17|17	C	12|12	C	12|12	n	0	C
90	Pepper1.55ch01	2231212	C	G/C	C	7|7	n	0	G	3|3	S	1,2|3	C	3|4	G	10|10	C	1|1	C	4|5	S	4,2|6	C	7|7	G	4|4	n	0	n	0	S	6,8|14	C	5|5	G	2|2	n	0	G	6|6	G	4|4	C	3|3	C	2|2	n	0	C
91	Pepper1.55ch01	2238858	T	A/T	T	30|30	W	10,7|17	n	0	W	6,14|20	W	8,7|15	A	12|12	T	20|24	T	12|13	W	10,8|18	T	50|50	N	0|1	n	0	n	0	W	60,10|70	n	0	A	19|19	T	2|2	n	0	n	0	W	4,5|9	T	14|14	n	0	T
92	Pepper1.55ch01	2314341	C	T/C	T	2|2	C	8|8	n	0	C	1|1	C	7|7	C	9|9	Y	8,7|15	C	18|19	Y	16,17|33	T	18|18	C	7|7	C	3|3	C	1|1	Y	15,8|23	T	5|5	C	1|1	n	0	C	3|3	C	19|19	Y	2,3|5	n	0	n	0	T
93	Pepper1.55ch01	2403804	T	C/T	Y	11,9|20	Y	5,14|19	n	0	Y	7,20|27	T	7|7	Y	10,13|23	Y	15,18|33	Y	21,7|28	Y	25,28|53	Y	43,45|88	Y	3,1|4	C	4|4	C	3|3	Y	31,20|51	Y	7,6|13	T	2|2	Y	12,10|22	Y	12,2|14	Y	7,11|18	C	4|4	T	23|28	n	0	T
94	Pepper1.55ch01	2461667	C	G/C	C	3|3	S	6,5|11	G	9|9	G	7|7	S	9,3|12	G	7|7	S	12,13|25	S	7,3|10	S	11,2|13	C	11|11	G	5|5	n	0	G	3|3	C	18|22	C	9|9	S	4,1|5	S	3,5|8	n	0	G	4|4	S	4,3|7	C	8|8	n	0	C
95	Pepper1.55ch01	2461845	A	C/A	A	2|2	M	5,2|7	C	5|5	C	4|4	M	3,7|10	C	6|6	M	13,13|26	C	9|9	M	1,7|8	A	10|10	N	0|2	n	0	n	0	M	15,5|20	A	9|9	M	1,4|5	M	1,3|4	n	0	N	0|2	A	3|3	A	6|6	n	0	A
96	Pepper1.55ch01	2462706	A	G/A	A	8|8	n	0	n	0	N	0|2	N	0|1	G	14|14	R	7,3|10	G	3|3	R	3,3|6	A	6|6	n	0	G	4|4	n	0	R	16,8|24	A	1|1	A	2|2	R	4,2|6	n	0	G	7|7	A	5|5	A	5|5	n	0	A
97	Pepper1.55ch01	2462725	C	T/C	C	9|9	n	0	n	0	T	2|2	N	0|1	T	14|14	Y	8,3|11	T	3|3	Y	4,3|7	C	6|6	n	0	T	4|4	n	0	Y	17,8|25	C	1|1	C	2|2	Y	3,2|5	n	0	T	7|7	C	5|5	C	6|6	n	0	C
98	Pepper1.55ch01	2463245	C	T/C	C	22|22	C	5|6	T	5|5	Y	3,10|13	C	6|6	n	0	Y	2,5|7	C	6|6	Y	2,13|15	C	18|18	T	3|3	T	2|2	T	3|3	Y	5,18|23	C	4|4	T	4|4	Y	3,3|6	T	3|3	T	5|5	C	4|4	C	7|7	Y	3,4|7	C
99	Pepper1.55ch01	2463437	G	A/G	G	19|19	G	5|6	A	5|5	R	10,3|13	G	8|8	n	0	R	4,2|6	G	7|7	R	13,2|15	G	17|17	A	3|3	N	0|1	A	3|3	R	18,6|24	G	4|4	A	4|4	R	4,3|7	A	3|3	A	4|4	G	4|4	G	11|11	R	3,2|5	G
100	Pepper1.55ch01	2584920	T	C/T	C	5|5	Y	6,4|10	T	2|2	Y	11,5|16	T	5|6	T	4|4	Y	3,3|6	Y	7,5|12	T	4|4	C	12|12	T	1|1	T	3|3	n	0	C	6|6	C	3|3	n	0	n	0	T	2|2	n	0	C	4|4	C	3|3	n	0	C
101	Pepper1.55ch01	2692588	C	G/C	G	4|4	S	6,2|8	n	0	N	0|1	N	0|1	C	3|3	S	8,2|10	G	13|13	G	6|6	G	15|15	C	4|4	n	0	n	0	S	5,9|14	G	2|2	S	2,4|6	C	1|1	n	0	C	6|6	G	2|2	G	9|9	n	0	G
102	Pepper1.55ch01	2692608	T	C/T	C	4|4	Y	6,2|8	n	0	N	0|1	N	0|1	T	3|3	Y	8,2|10	C	13|13	C	6|6	C	16|16	T	4|4	n	0	n	0	Y	5,9|14	C	2|2	Y	2,4|6	T	1|1	n	0	T	6|6	C	2|2	C	9|9	n	0	C
103	Pepper1.55ch01	2692711	C	T/C	T	20|20	Y	3,7|10	n	0	T	1|1	T	2|2	C	5|5	Y	5,16|21	Y	12,17|29	T	9|9	T	32|32	C	5|5	n	0	n	0	Y	13,3|16	T	15|15	Y	21,9|30	n	0	n	0	C	7|7	T	4|4	T	15|15	n	0	T
104	Pepper1.55ch01	2693416	G	C/G	C	16|16	S	2,5|7	G	2|2	S	1,5|6	G	1|1	G	3|3	S	10,3|13	S	10,2|12	S	11,11|22	C	37|37	G	1|1	n	0	G	1|1	C	10|11	C	2|2	S	5,3|8	G	5|5	G	2|2	G	15|15	G	3|3	C	10|10	C	2|2	C
105	Pepper1.55ch01	2875845	C	A/C	M	9,6|15	A	11|12	A	6|6	C	1|2	M	8,1|9	M	5,2|7	A	21|23	A	12|13	M	6,4|10	M	16,5|21	M	13,3|16	n	0	n	0	M	16,4|20	M	3,1|4	C	3|4	M	2,5|7	C	3|3	M	2,4|6	C	1|3	N	0|1	N	0|1	M
106	Pepper1.55ch01	2906291	G	A/G	G	16|16	G	2|2	A	2|2	R	12,5|17	G	3|3	n	0	R	10,3|13	A	14|14	R	4,11|15	G	13|13	N	0|1	n	0	A	3|3	R	8,10|18	n	0	n	0	R	15,7|22	A	8|8	n	0	R	2,4|6	G	11|11	n	0	G
107	Pepper1.55ch01	3010529	C	T/C	T	5|5	Y	2,4|6	C	4|4	Y	1,1|2	C	1|1	C	2|2	n	0	Y	1,1|2	Y	1,1|2	T	1|1	C	5|5	n	0	n	0	Y	3,3|6	T	3|3	C	2|2	n	0	n	0	n	0	C	1|1	T	2|2	n	0	T
108	Pepper1.55ch01	3136514	C	A/C	C	4|4	A	4|4	C	3|4	A	4|4	A	30|30	M	4,2|6	M	23,9|32	M	9,15|24	M	11,4|15	M	33,19|52	N	0|1	C	4|4	n	0	M	28,4|32	M	4,7|11	C	2|2	C	3|3	n	0	M	21,3|24	C	6|6	A	10|10	n	0	M
109	Pepper1.55ch01	3136555	C	T/C	C	4|4	T	6|6	C	4|5	T	4|4	T	30|30	Y	2,4|6	Y	10,26|36	Y	15,13|28	Y	4,12|16	Y	19,33|52	T	2|2	C	4|4	n	0	Y	9,29|38	Y	9,4|13	C	2|2	C	5|5	n	0	Y	6,22|28	C	6|6	T	10|10	n	0	Y
110	Pepper1.55ch01	3136567	T	A/T	T	4|4	A	5|5	T	4|5	A	4|4	A	30|30	W	4,2|6	W	26,11|37	W	13,15|28	W	11,4|15	W	32,20|52	A	2|2	T	4|4	n	0	W	28,9|37	W	4,9|13	T	2|2	T	4|4	n	0	W	22,6|28	T	6|6	A	12|12	n	0	W
111	Pepper1.55ch01	3136785	T	C/T	T	37|37	Y	6,18|24	n	0	Y	18,18|36	T	6|6	C	4|4	Y	11,28|39	Y	9,25|34	T	39|41	T	59|60	C	11|11	n	0	n	0	Y	6,27|33	T	5|5	Y	8,11|19	C	13|13	C	2|2	C	16|16	Y	12,9|21	T	34|34	C	5|5	T
112	Pepper1.55ch01	3276293	G	A/G	n	0	n	0	A	2|2	n	0	A	3|3	n	0	G	1|1	R	1,1|2	A	2|2	G	1|1	A	2|2	n	0	n	0	R	2,5|7	G	2|2	G	1|1	G	4|4	A	2|2	n	0	n	0	G	1|1	n	0	G
113	Pepper1.55ch01	3276582	A	C/A	A	13|13	M	9,10|19	C	7|7	M	16,2|18	M	23,17|40	C	22|22	M	12,33|45	C	12|12	M	29,20|49	A	86|86	n	0	n	0	n	0	M	22,127|149	A	7|7	C	9|9	C	26|27	C	5|5	C	5|5	M	8,5|13	A	20|20	A	12|12	A
114	Pepper1.55ch01	3283430	T	C/T	T	14|14	C	19|19	n	0	Y	7,16|23	T	14|15	C	12|12	Y	10,18|28	T	19|20	Y	30,12|42	T	70|70	C	5|5	n	0	C	9|9	Y	42,51|93	n	0	Y	2,2|4	C	8|8	C	7|7	C	8|8	T	4|4	T	3|3	n	0	T
115	Pepper1.55ch01	3324373	C	A/C	A	8|8	A	3|3	C	11|11	C	2|2	C	2|2	C	1|1	M	7,3|10	M	7,9|16	M	5,12|17	A	26|26	C	4|4	n	0	n	0	M	11,19|30	A	10|10	M	3,1|4	M	10,5|15	C	3|3	C	9|9	A	6|6	A	10|10	n	0	n
116	Pepper1.55ch01	3720467	A	G/A	G	6|6	A	2|3	n	0	A	2|2	G	3|3	n	0	G	2|2	R	4,9|13	R	2,9|11	G	10|10	n	0	A	4|4	A	1|1	R	3,8|11	G	2|2	A	1|2	n	0	A	4|4	A	6|6	n	0	G	9|9	n	0	G
117	Pepper1.55ch01	3802276	G	A/G	R	9,2|11	R	3,7|10	n	0	R	3,1|4	A	10|10	G	4|4	R	12,5|17	A	2|2	R	13,16|29	R	15,12|27	G	5|5	G	2|2	G	6|6	R	9,2|11	A	4|4	G	5|5	G	7|8	G	2|2	G	7|7	A	2|2	R	15,5|20	n	0	R
118	Pepper1.55ch01	3802315	C	T/C	Y	2,8|10	Y	9,3|12	n	0	Y	1,3|4	T	11|11	C	3|3	Y	5,13|18	N	0|2	Y	17,14|31	Y	13,15|28	C	5|5	C	1|1	C	5|5	Y	2,9|11	T	4|4	C	4|4	C	8|9	C	2|2	C	7|7	N	0|2	Y	5,16|21	n	0	Y
119	Pepper1.55ch01	3802468	C	T/C	Y	3,4|7	Y	7,4|11	n	0	Y	1,3|4	T	13|13	C	3|3	Y	6,13|19	Y	1,5|6	Y	16,12|28	Y	14,15|29	C	5|5	n	0	C	8|8	Y	2,9|11	N	0|1	C	7|8	C	6|7	n	0	C	9|9	T	2|2	Y	5,18|23	n	0	Y
120	Pepper1.55ch01	3810128	A	C/A	C	19|19	A	6|6	A	8|8	A	4|5	A	1|1	A	3|3	M	2,11|13	C	33|34	M	20,38|58	C	51|51	A	2|2	A	3|3	n	0	C	72|77	C	6|6	C	9|9	n	0	A	2|2	A	2|2	C	4|4	C	20|20	N	0|1	C
121	Pepper1.55ch01	3810143	C	T/C	T	19|19	C	6|6	C	8|8	C	4|5	C	1|1	C	3|3	Y	2,11|13	T	30|31	Y	21,37|58	T	49|49	C	2|2	C	3|3	n	0	T	74|79	T	6|6	T	9|9	n	0	C	2|2	C	2|2	T	4|4	T	20|20	N	0|1	T
122	Pepper1.55ch01	3810251	G	T/G	T	46|46	K	9,8|17	G	4|4	K	6,7|13	K	7,18|25	G	5|5	K	24,20|44	K	16,20|36	K	5,30|35	T	44|44	G	8|8	G	3|3	G	3|3	K	26,55|81	T	20|20	K	2,12|14	T	16|17	G	4|4	G	11|11	K	1,7|8	T	50|50	T	17|17	T
123	Pepper1.55ch01	3810312	G	A/G	A	33|33	R	5,7|12	G	6|6	R	8,6|14	R	14,7|21	G	4|4	R	18,32|50	R	19,15|34	R	26,7|33	A	39|39	G	6|6	G	3|3	G	3|3	R	49,27|76	A	20|20	A	11|12	A	16|16	G	3|3	G	13|13	R	7,1|8	A	49|49	A	17|17	A
124	Pepper1.55ch01	3835427	T	C/T	N	0|1	n	0	T	10|10	T	4|4	n	0	T	2|2	T	7|7	T	5|6	Y	3,4|7	C	8|8	T	1|1	n	0	T	5|5	Y	7,1|8	n	0	T	4|4	T	3|3	n	0	T	12|12	n	0	N	0|1	n	0	n
125	Pepper1.55ch01	3835717	T	C/T	N	0|1	n	0	T	1|1	Y	11,4|15	n	0	T	11|11	T	5|5	T	13|16	Y	3,4|7	C	12|12	T	2|2	n	0	n	0	Y	8,7|15	C	3|3	T	5|5	T	2|2	n	0	T	7|7	n	0	C	3|3	n	0	n
126	Pepper1.55ch01	3837697	T	C/T	N	0|1	N	0|1	n	0	T	2|3	T	1|1	n	0	Y	5,3|8	n	0	Y	2,3|5	C	7|7	T	3|3	T	5|5	n	0	Y	2,2|4	C	9|9	Y	3,1|4	T	13|15	T	5|5	T	4|4	C	11|11	C	2|2	C	2|2	C
127	Pepper1.55ch01	3840003	G	A/G	N	0|1	n	0	G	2|2	G	1|1	n	0	G	2|2	R	3,4|7	R	7,7|14	R	3,3|6	A	9|9	G	3|3	n	0	n	0	R	8,1|9	A	5|5	R	7,1|8	G	6|6	n	0	n	0	n	0	A	3|3	A	2|2	N
128	Pepper1.55ch01	3840020	A	G/A	N	0|1	n	0	A	2|2	A	1|1	n	0	A	2|2	R	4,3|7	R	7,6|13	R	4,3|7	G	10|10	A	3|3	n	0	n	0	R	1,8|9	G	4|4	R	1,6|7	A	6|6	n	0	n	0	n	0	G	3|3	G	2|2	n
129	Pepper1.55ch01	3840208	T	G/T	G	2|2	G	1|1	T	2|2	T	1|1	n	0	T	1|1	K	3,2|5	K	6,7|13	K	2,4|6	G	6|6	T	3|3	n	0	n	0	K	8,1|9	G	4|4	K	7,1|8	T	7|7	n	0	n	0	n	0	G	3|3	G	1|1	n
130	Pepper1.55ch01	3843725	T	C/T	C	13|13	T	1|1	T	1|1	T	5|5	Y	5,5|10	T	7|7	Y	11,3|14	T	12|13	Y	2,4|6	C	5|5	T	4|4	T	2|2	T	4|4	Y	3,1|4	C	2|2	n	0	T	1|2	T	1|1	T	9|9	n	0	C	2|2	n	0	n
131	Pepper1.55ch01	3843821	T	C/T	C	10|10	T	1|1	T	1|1	T	4|4	Y	3,3|6	T	3|3	Y	5,2|7	T	9|10	Y	2,4|6	C	6|6	T	3|3	T	1|1	T	2|3	N	0|1	N	0|1	n	0	Y	2,1|3	T	1|1	T	4|4	n	0	C	3|3	n	0	n
132	Pepper1.55ch01	3856028	C	T/C	n	0	Y	1,2|3	n	0	C	3|4	n	0	C	3|3	T	2|2	C	2|2	C	3|3	T	11|12	C	1|1	n	0	C	2|2	T	5|5	n	0	n	0	C	2|2	C	3|3	n	0	C	2|2	T	8|8	n	0	N
133	Pepper1.55ch01	3878548	C	A/C	C	7|7	n	0	n	0	C	1|1	N	0|2	n	0	M	3,2|5	C	2|2	C	1|2	C	6|6	C	2|2	C	10|10	C	4|4	M	8,16|24	C	5|5	n	0	C	1|1	C	2|2	n	0	n	0	A	10|10	n	0	n
134	Pepper1.55ch01	3878570	A	G/A	A	7|7	n	0	n	0	A	2|2	N	0|2	A	1|1	R	2,3|5	A	2|2	A	2|3	R	6,2|8	A	2|2	G	10|10	G	4|4	R	16,8|24	R	4,2|6	n	0	N	0|1	N	0|2	n	0	n	0	G	10|10	n	0	n
135	Pepper1.55ch01	3878603	C	T/C	C	6|6	n	0	n	0	C	2|2	N	0|2	C	2|2	Y	3,4|7	C	4|4	C	2|3	C	10|10	n	0	C	10|10	C	4|4	Y	14,8|22	C	5|5	n	0	C	2|2	C	2|2	n	0	n	0	T	10|10	n	0	n
136	Pepper1.55ch01	3905199	T	G/T	T	2|3	G	2|2	n	0	T	4|5	n	0	n	0	T	7|7	T	4|5	T	4|5	K	5,6|11	n	0	n	0	n	0	T	13|13	n	0	n	0	T	1|1	n	0	n	0	N	0|1	K	5,1|6	n	0	G
137	Pepper1.55ch01	3915955	G	T/G	K	9,22|31	K	3,9|12	T	13|13	K	5,6|11	T	10|11	G	3|4	K	8,15|23	T	32|32	T	21|22	T	46|51	n	0	n	0	T	2|2	T	82|86	n	0	T	4|4	G	2|2	T	3|3	n	0	G	3|3	K	4,8|12	T	4|4	K
138	Pepper1.55ch01	3916009	T	C/T	Y	16,13|29	Y	8,6|14	C	9|9	Y	6,9|15	Y	8,2|10	T	5|5	Y	10,15|25	C	22|22	Y	14,3|17	Y	33,9|42	n	0	n	0	N	0|1	Y	52,7|59	n	0	C	4|4	T	2|2	C	4|4	n	0	T	6|6	Y	4,9|13	N	0|2	Y
139	Pepper1.55ch01	3916040	A	G/A	R	13,14|27	R	6,6|12	G	7|7	R	8,6|14	R	3,6|9	A	5|5	R	14,9|23	G	23|23	R	3,12|15	R	9,33|42	n	0	n	0	N	0|1	R	7,49|56	n	0	G	3|3	A	2|2	G	3|3	n	0	A	5|5	R	9,4|13	N	0|2	R
140	Pepper1.55ch01	3948233	A	T/A	A	3|3	n	0	n	0	A	2|2	T	5|5	T	5|5	W	2,5|7	W	2,2|4	n	0	A	1|1	n	0	T	2|2	n	0	W	8,5|13	A	7|7	A	5|6	A	3|3	n	0	T	2|2	n	0	A	9|9	n	0	A
141	Pepper1.55ch01	4052814	C	T/C	T	4|4	n	0	C	1|1	Y	5,16|21	Y	17,6|23	C	2|2	Y	23,6|29	Y	19,11|30	Y	14,14|28	T	66|66	C	23|23	C	17|17	n	0	Y	25,23|48	T	17|17	T	2|2	N	0|1	C	13|13	Y	4,2|6	N	0|1	T	4|4	n	0	T
142	Pepper1.55ch01	4128595	T	G/T	N	0|1	K	6,1|7	n	0	G	17|17	n	0	n	0	K	15,2|17	K	12,2|14	G	5|5	K	4,5|9	G	2|2	G	6|6	n	0	K	5,5|10	N	0|2	n	0	n	0	K	3,2|5	K	5,1|6	G	8|8	K	12,4|16	G	9|9	K
143	Pepper1.55ch01	4129894	T	A/T	A	7|7	T	12|12	W	8,5|13	W	6,3|9	A	3|3	A	6|6	W	4,1|5	T	1|1	T	2|2	T	2|2	W	14,8|22	T	3|3	W	10,5|15	W	6,5|11	n	0	T	6|7	T	28|28	W	8,14|22	A	17|17	A	5|5	T	4|4	T	7|7	W
144	Pepper1.55ch01	4129895	C	A/C	A	7|7	C	12|12	M	8,5|13	M	6,3|9	A	3|3	A	6|6	M	4,1|5	C	1|1	C	2|2	C	2|2	M	14,8|22	C	3|3	M	10,5|15	M	6,5|11	n	0	C	6|7	C	28|28	M	8,14|22	A	17|17	A	5|5	C	4|4	C	7|7	M
145	Pepper1.55ch01	4171911	T	G/T	T	1|1	K	3,2|5	n	0	T	2|3	n	0	N	0|1	K	5,4|9	K	5,3|8	T	1|3	T	5|6	G	2|2	n	0	n	0	K	6,2|8	N	0|1	T	3|4	T	2|2	n	0	n	0	T	2|2	N	0|2	n	0	T
146	Pepper1.55ch01	4195627	G	C/G	C	9|9	n	0	G	1|1	G	3|3	C	2|2	G	2|2	S	5,3|8	S	1,6|7	C	11|11	C	13|13	n	0	n	0	n	0	S	1,2|3	n	0	n	0	n	0	G	2|2	n	0	n	0	n	0	N	0|1	n
147	Pepper1.55ch01	4725281	G	A/G	G	2|2	n	0	n	0	R	2,1|3	G	1|1	A	2|2	G	5|5	R	4,1|5	G	6|6	G	6|6	A	4|4	n	0	n	0	R	8,2|10	n	0	G	1|1	R	3,2|5	A	2|2	A	3|3	N	0|1	G	4|4	G	1|1	G
148	Pepper1.55ch01	4725299	A	G/A	A	3|3	n	0	n	0	R	1,2|3	A	1|1	G	2|2	A	5|5	R	1,4|5	A	6|6	A	7|7	G	3|3	n	0	n	0	R	2,6|8	n	0	A	1|1	R	3,4|7	N	0|1	G	3|3	N	0|1	A	4|4	A	1|1	A
149	Pepper1.55ch01	4725325	G	A/G	G	4|4	n	0	n	0	G	1|3	G	2|2	A	2|2	G	7|7	R	4,2|6	G	7|7	G	8|8	A	4|4	n	0	n	0	R	6,3|9	n	0	G	1|1	R	4,2|6	N	0|1	A	3|3	N	0|1	G	6|6	G	1|1	G
150	Pepper1.55ch01	4725343	G	A/G	G	6|6	n	0	n	0	R	2,1|3	G	2|2	A	2|2	G	7|7	R	4,3|7	G	8|8	G	9|9	A	5|5	n	0	n	0	R	6,3|9	n	0	G	1|1	R	4,2|6	N	0|1	A	3|3	N	0|1	G	6|6	G	1|2	G
151	Pepper1.55ch01	4725406	A	G/A	A	8|8	n	0	n	0	A	1|3	R	2,3|5	N	0|1	A	8|9	R	4,4|8	A	7|7	A	10|10	G	4|4	n	0	n	0	R	4,7|11	n	0	A	1|1	R	3,4|7	N	0|1	G	3|3	N	0|1	A	4|4	A	1|3	A
152	Pepper1.55ch01	4853426	C	T/C	C	6|6	n	0	N	0|1	C	2|2	C	12|13	n	0	C	6|7	T	4|4	C	3|3	C	8|8	T	2|2	n	0	n	0	C	4|4	C	1|1	C	2|2	T	5|5	T	8|8	T	3|3	N	0|1	C	2|2	n	0	C
153	Pepper1.55ch01	4895727	A	G/A	G	6|6	A	5|6	A	4|4	G	3|3	N	0|1	A	6|6	R	3,10|13	R	2,9|11	R	8,3|11	G	15|15	A	1|1	n	0	A	2|2	R	14,4|18	N	0|1	A	3|4	G	2|2	n	0	A	6|6	A	2|3	G	2|2	n	0	G
154	Pepper1.55ch01	4897498	G	T/G	T	2|2	T	2|2	n	0	G	2|2	K	2,4|6	G	5|5	G	9|9	G	6|7	K	4,2|6	T	6|6	n	0	G	6|6	G	1|1	K	15,3|18	T	4|4	G	1|1	K	1,2|3	G	5|5	G	1|1	T	3|3	N	0|1	G	1|1	T
155	Pepper1.55ch01	4902656	A	G/A	G	10|10	A	5|6	A	1|1	A	8|10	n	0	A	14|14	A	1|1	R	1,2|3	G	2|2	G	3|3	A	3|3	A	8|8	n	0	A	2|3	n	0	R	1,2|3	n	0	A	2|2	n	0	n	0	G	4|4	n	0	G
156	Pepper1.55ch01	4902911	A	G/A	G	12|12	R	5,2|7	A	1|1	R	6,2|8	A	1|1	A	13|13	A	1|2	R	1,2|3	G	2|2	N	0|1	A	2|2	A	8|8	n	0	A	2|3	n	0	R	2,4|6	n	0	A	2|2	A	1|1	n	0	G	4|4	n	0	G
157	Pepper1.55ch01	4902973	T	G/T	G	24|24	T	6|6	n	0	T	15|15	K	10,8|18	T	6|6	G	9|9	G	10|10	T	10|12	G	44|44	T	13|13	T	4|4	n	0	K	26,15|41	G	7|7	G	2|2	n	0	T	2|2	T	16|16	G	4|4	G	10|10	T	6|6	G
158	Pepper1.55ch01	4903033	A	C/A	C	25|25	A	6|6	n	0	A	16|16	M	8,10|18	A	6|6	C	7|7	C	9|9	M	10,3|13	C	44|44	A	13|13	A	4|4	n	0	M	15,26|41	C	8|8	M	1,2|3	n	0	A	2|2	A	14|14	C	4|4	C	10|10	A	6|6	C
159	Pepper1.55ch01	4914384	G	A/G	G	1|1	G	1|2	N	0|1	N	0|1	A	2|2	A	4|4	A	4|4	R	3,1|4	R	4,2|6	G	6|6	A	2|2	n	0	A	3|3	G	3|4	n	0	G	1|1	A	2|2	A	3|3	n	0	A	6|6	n	0	n	0	n
160	Pepper1.55ch01	4914573	T	C/T	T	1|1	T	1|2	n	0	n	0	C	2|2	C	3|3	C	3|3	Y	3,2|5	Y	3,2|5	T	5|5	C	2|2	n	0	C	3|3	T	2|2	n	0	T	1|1	C	2|2	C	2|2	n	0	C	2|2	n	0	n	0	n
161	Pepper1.55ch01	4916253	A	C/A	C	8|8	C	3|3	A	6|6	C	11|11	M	5,3|8	A	3|3	C	11|11	C	8|8	C	15|16	C	32|32	A	7|7	A	7|7	n	0	M	4,6|10	N	0|2	N	0|1	n	0	n	0	n	0	n	0	C	8|8	A	5|5	C
162	Pepper1.55ch01	4916483	T	G/T	G	13|13	N	0|2	n	0	G	10|10	G	3|3	T	9|9	K	10,13|23	K	8,4|12	G	12|13	G	35|35	T	5|5	T	13|13	n	0	G	8|8	N	0|2	n	0	n	0	T	4|4	n	0	n	0	G	8|8	n	0	G
163	Pepper1.55ch01	4916759	T	C/T	C	2|2	n	0	n	0	C	3|3	n	0	n	0	C	2|2	C	4|4	C	3|3	C	4|4	T	6|6	T	1|1	n	0	Y	3,4|7	C	4|4	n	0	n	0	T	2|2	n	0	n	0	C	5|5	n	0	C
164	Pepper1.55ch01	4916807	C	G/C	n	0	C	8|8	C	15|15	C	4|4	S	6,4|10	C	18|18	S	17,6|23	C	13|15	C	28|28	G	29|29	C	28|28	C	2|2	C	4|4	S	17,6|23	G	2|2	n	0	C	13|14	C	20|20	C	10|10	n	0	G	10|10	n	0	G
165	Pepper1.55ch01	4916828	C	A/C	n	0	C	8|8	C	15|15	C	5|5	M	6,4|10	C	18|18	M	18,9|27	C	14|16	C	31|31	A	30|30	C	28|28	C	2|2	C	4|4	M	18,7|25	A	2|2	n	0	C	14|15	C	21|21	C	10|10	n	0	A	10|10	n	0	A
166	Pepper1.55ch01	4916849	G	A/G	n	0	G	8|8	G	16|16	G	4|4	R	6,4|10	G	19|19	R	18,9|27	R	3,14|17	G	31|31	A	31|31	G	28|28	G	2|2	G	4|4	R	18,7|25	A	2|2	n	0	G	13|14	G	22|22	G	10|10	n	0	A	10|10	n	0	A
167	Pepper1.55ch01	4917306	C	T/C	T	4|4	n	0	n	0	n	0	Y	3,2|5	C	8|8	Y	2,8|10	Y	9,9|18	Y	2,2|4	T	11|11	C	4|4	C	9|9	C	3|3	Y	2,4|6	N	0|1	C	10|10	T	4|4	C	1|1	C	6|6	T	3|3	N	0|1	n	0	n
168	Pepper1.55ch01	4917365	C	G/C	G	2|2	n	0	n	0	n	0	C	3|4	C	7|7	S	9,2|11	S	7,9|16	S	2,2|4	G	9|9	C	3|3	C	7|7	C	3|3	S	3,1|4	N	0|1	C	9|9	G	4|4	C	1|1	C	7|7	G	2|2	N	0|1	n	0	n
169	Pepper1.55ch01	4917381	T	A/T	N	0|1	n	0	n	0	n	0	T	3|4	T	7|7	W	9,2|11	W	6,9|15	W	2,2|4	A	8|8	T	3|3	T	7|7	T	3|3	A	3|3	N	0|1	T	9|9	A	4|4	T	1|1	T	7|7	A	2|2	N	0|1	n	0	n
170	Pepper1.55ch01	4917407	A	T/A	N	0|1	n	0	n	0	n	0	A	2|3	A	5|5	W	2,7|9	W	7,4|11	A	2|3	T	6|6	A	1|1	A	6|6	A	1|1	T	3|3	N	0|1	A	9|9	T	4|4	A	1|1	A	7|7	T	2|2	N	0|1	n	0	n
171	Pepper1.55ch01	4917414	A	G/A	G	1|1	n	0	n	0	n	0	R	2,1|3	A	5|5	R	2,7|9	R	7,4|11	R	2,1|3	G	6|6	A	1|1	A	6|6	A	1|1	G	3|3	G	1|1	A	8|8	G	3|3	A	1|1	A	6|6	G	2|2	G	1|1	n	0	n
172	Pepper1.55ch01	4917423	T	A/T	A	1|1	n	0	n	0	n	0	W	1,2|3	T	5|5	W	6,2|8	W	3,7|10	A	1|1	A	6|6	T	1|1	T	5|5	T	1|1	A	3|3	A	1|1	T	7|7	A	3|3	T	1|1	T	5|5	A	2|2	A	1|1	n	0	n
173	Pepper1.55ch01	4917836	G	T/G	T	7|7	n	0	G	5|5	G	3|3	K	2,6|8	G	3|3	K	7,9|16	K	5,4|9	K	5,3|8	T	6|6	G	6|6	G	3|3	n	0	K	7,4|11	T	9|9	n	0	G	5|5	G	4|4	G	5|5	G	5|5	T	17|17	K	1,6|7	T
174	Pepper1.55ch01	4920060	G	C/G	C	14|14	G	16|19	G	17|17	G	8|8	S	10,4|14	n	0	S	6,14|20	S	28,10|38	S	5,19|24	C	57|57	n	0	G	7|7	n	0	S	31,24|55	C	2|2	G	8|8	n	0	n	0	n	0	S	12,6|18	C	21|21	n	0	C
175	Pepper1.55ch01	4920168	C	T/C	T	21|21	T	10|10	C	22|22	Y	5,22|27	Y	19,9|28	C	11|11	Y	24,7|31	Y	19,27|46	Y	23,12|35	T	64|64	C	11|11	C	7|7	C	15|15	Y	27,29|56	T	7|7	C	26|29	Y	4,12|16	C	5|5	C	5|5	n	0	T	11|11	n	0	T
176	Pepper1.55ch01	4920185	T	C/T	C	31|31	C	10|10	T	25|25	Y	26,7|33	Y	10,23|33	T	14|14	Y	11,33|44	Y	28,25|53	Y	14,35|49	C	85|85	T	12|12	T	12|12	T	16|16	Y	35,41|76	C	11|11	T	28|31	Y	22,4|26	T	10|10	T	6|6	n	0	C	16|16	n	0	C
177	Pepper1.55ch01	4920194	C	T/C	T	32|32	T	10|10	C	25|25	Y	7,26|33	Y	23,10|33	C	14|14	Y	33,12|45	Y	25,28|53	Y	35,14|49	T	86|86	C	12|12	C	14|14	C	16|16	Y	40,35|75	T	11|11	C	28|31	Y	4,23|27	C	10|10	C	6|6	n	0	T	15|15	n	0	T
178	Pepper1.55ch01	4920845	A	G/A	G	20|20	R	7,10|17	A	2|2	R	11,7|18	A	6|6	n	0	R	13,13|26	R	18,3|21	G	17|17	G	34|34	A	1|1	n	0	n	0	R	11,5|16	G	4|4	G	3|3	R	6,2|8	A	6|6	A	1|1	n	0	G	3|3	n	0	G
179	Pepper1.55ch01	5039260	T	C/T	C	12|12	C	5|5	n	0	Y	5,1|6	C	4|4	T	8|8	Y	6,4|10	Y	2,6|8	Y	2,1|3	C	30|30	T	3|3	n	0	C	2|2	Y	21,5|26	n	0	n	0	C	4|4	n	0	T	5|5	n	0	C	8|8	n	0	C
180	Pepper1.55ch01	5039413	A	T/A	T	14|14	W	5,4|9	A	18|18	W	4,15|19	T	4|4	A	29|29	W	5,17|22	W	16,32|48	W	16,31|47	T	35|35	A	34|34	A	20|20	A	11|11	W	25,57|82	T	20|20	n	0	A	7|7	A	22|22	A	5|5	W	7,7|14	T	21|21	A	7|7	T
181	Pepper1.55ch01	5039499	T	C/T	C	7|7	Y	2,3|5	T	10|10	Y	10,2|12	C	2|2	T	16|16	Y	11,3|14	Y	19,9|28	Y	18,10|28	C	24|24	T	18|18	T	17|17	T	12|12	Y	36,13|49	C	11|11	n	0	T	7|7	T	15|15	T	6|6	Y	4,5|9	C	13|13	T	5|5	C
182	Pepper1.55ch01	5108780	A	G/A	A	39|39	R	10,9|19	n	0	R	2,10|12	R	13,9|22	G	28|28	R	44,14|58	R	23,41|64	R	13,47|60	A	74|74	G	12|12	G	15|15	G	14|14	R	19,38|57	A	43|43	R	18,4|22	R	12,4|16	G	38|38	G	25|25	R	6,4|10	A	25|25	G	6|6	A
183	Pepper1.55ch01	5108803	A	G/A	A	46|46	R	9,9|18	n	0	R	3,10|13	R	12,9|21	G	27|27	R	43,14|57	R	26,37|63	R	15,47|62	A	88|88	G	11|11	G	14|14	G	13|13	R	19,36|55	A	41|41	A	18|22	R	12,4|16	G	37|37	G	26|26	R	6,4|10	A	23|23	G	6|6	A
184	Pepper1.55ch01	5141704	C	A/C	A	4|4	A	4|4	C	6|6	n	0	n	0	C	10|10	C	2|2	n	0	C	12|14	A	8|8	n	0	n	0	n	0	C	14|14	A	9|9	C	4|4	C	12|12	n	0	C	2|2	n	0	A	4|4	C	4|4	A
185	Pepper1.55ch01	5141790	C	T/C	T	18|18	C	2|2	C	10|10	Y	6,21|27	C	8|8	C	9|9	Y	4,19|23	Y	4,3|7	Y	7,6|13	T	18|18	C	2|2	n	0	n	0	Y	4,5|9	T	7|7	Y	14,12|26	T	7|7	n	0	C	3|3	n	0	T	22|22	C	7|7	T
186	Pepper1.55ch01	5142194	A	G/A	G	6|6	n	0	A	2|2	R	2,4|6	A	2|2	A	1|1	R	3,6|9	R	4,4|8	G	1|1	G	23|23	A	6|6	A	3|3	A	5|5	R	3,6|9	N	0|1	R	2,11|13	R	5,14|19	A	1|1	A	3|3	A	5|6	G	6|6	n	0	G
187	Pepper1.55ch01	5146071	T	G/T	G	2|2	n	0	n	0	G	3|3	K	5,3|8	T	12|12	G	11|11	K	2,3|5	T	4|5	G	14|14	n	0	T	1|1	n	0	G	3|3	G	3|3	n	0	n	0	n	0	T	5|5	n	0	G	10|10	n	0	G
188	Pepper1.55ch01	5146275	T	A/T	A	8|8	T	2|2	n	0	T	2|2	W	8,4|12	T	7|7	W	17,3|20	T	1|1	W	7,3|10	A	10|10	n	0	n	0	T	1|1	T	6|6	A	3|3	W	5,2|7	n	0	T	3|3	T	5|5	n	0	A	3|3	n	0	A
189	Pepper1.55ch01	5215038	A	G/A	G	14|14	A	3|3	n	0	R	1,5|6	G	4|4	A	6|6	G	5|5	R	11,5|16	R	3,4|7	G	16|16	A	3|3	A	6|6	n	0	R	8,17|25	G	8|8	R	3,4|7	A	2|2	A	4|4	A	1|1	R	7,4|11	G	14|14	A	1|1	G
190	Pepper1.55ch01	5223418	G	C/G	C	31|31	S	10,4|14	G	8|8	G	2|2	G	8|8	G	23|23	S	13,6|19	G	19|23	S	8,6|14	C	33|33	G	22|22	G	7|7	G	22|22	S	25,24|49	C	16|16	S	9,6|15	S	11,13|24	G	16|16	G	23|23	C	2|2	C	7|7	C	7|7	C
191	Pepper1.55ch01	5264229	C	A/C	n	0	n	0	n	0	A	2|2	A	1|1	C	4|4	C	5|5	M	2,6|8	M	5,4|9	A	7|7	n	0	n	0	n	0	M	14,5|19	A	1|1	n	0	n	0	C	2|2	C	6|6	C	1|1	A	1|1	n	0	A
192	Pepper1.55ch01	5410827	A	G/A	A	42|42	A	6|7	N	0|1	n	0	A	9|9	n	0	A	8|8	R	11,7|18	A	9|9	A	22|22	G	4|4	n	0	n	0	A	12|15	A	9|9	n	0	n	0	G	2|2	N	0|1	n	0	A	11|11	A	17|17	A
193	Pepper1.55ch01	5410881	A	G/A	A	46|46	A	8|9	N	0|1	A	7|7	A	13|13	n	0	A	8|8	R	11,8|19	A	11|12	A	20|20	G	4|4	N	0|2	n	0	A	17|21	A	13|13	A	8|9	n	0	N	0|2	N	0|1	n	0	A	14|14	A	15|15	A
194	Pepper1.55ch01	5410883	T	C/T	T	45|45	T	8|9	N	0|1	T	7|7	T	13|13	n	0	T	8|8	Y	8,11|19	T	10|11	T	20|20	C	4|4	N	0|2	n	0	T	17|21	T	13|13	T	8|9	n	0	C	2|2	N	0|1	n	0	T	14|14	T	15|15	T
195	Pepper1.55ch01	5410913	G	A/G	G	37|37	G	10|11	N	0|1	G	7|7	G	12|12	n	0	G	8|8	R	9,9|18	G	11|12	G	16|16	A	5|5	A	3|3	n	0	G	15|17	G	9|9	G	8|9	n	0	N	0|2	N	0|1	n	0	G	12|12	G	12|12	G
196	Pepper1.55ch01	5412284	A	G/A	A	34|34	R	9,4|13	n	0	A	17|19	R	2,5|7	G	16|16	R	24,16|40	G	10|10	R	16,31|47	A	26|26	G	14|14	n	0	G	2|2	R	23,27|50	A	18|18	A	10|12	G	12|12	G	15|15	G	4|4	R	2,2|4	A	7|7	R	5,2|7	A
197	Pepper1.55ch01	5412349	T	C/T	T	47|47	Y	4,13|17	n	0	T	21|23	Y	6,1|7	C	16|16	Y	19,26|45	C	11|11	Y	40,15|55	T	34|34	C	18|18	n	0	C	2|2	Y	31,29|60	T	19|19	T	10|12	C	11|11	C	18|18	C	8|8	Y	5,2|7	T	6|6	Y	4,9|13	T
198	Pepper1.55ch01	5412380	G	A/G	G	25|25	R	2,10|12	n	0	R	2,12|14	R	3,1|4	A	8|8	R	12,16|28	A	6|6	R	21,8|29	G	18|18	A	10|10	n	0	A	1|1	R	16,16|32	G	11|11	G	5|6	A	7|7	A	9|9	A	5|5	R	3,1|4	G	5|5	R	2,5|7	G
199	Pepper1.55ch01	5418294	C	T/C	C	23|23	n	0	T	63|63	C	13|13	Y	5,5|10	T	69|69	Y	14,12|26	Y	31,31|62	C	26|26	C	54|54	T	14|14	T	20|20	n	0	Y	24,50|74	C	6|6	Y	12,10|22	Y	29,15|44	T	12|12	T	19|19	Y	16,9|25	C	33|33	n	0	C
200	Pepper1.55ch01	5427486	G	C/G	G	25|25	G	10|10	C	3|3	S	4,9|13	S	9,5|14	C	21|21	S	38,9|47	S	10,14|24	S	27,12|39	G	58|58	C	2|2	C	2|2	C	8|8	S	26,18|44	G	11|11	C	4|4	G	1|1	n	0	n	0	G	3|4	G	22|22	C	2|2	G
201	Pepper1.55ch01	5596503	C	T/C	C	27|27	T	22|22	T	6|6	Y	8,7|15	Y	9,8|17	T	11|11	Y	4,26|30	Y	19,45|64	Y	13,26|39	C	26|26	T	7|7	n	0	T	3|3	Y	30,14|44	n	0	T	18|18	Y	15,18|33	T	36|36	T	16|16	T	4|4	C	3|3	C	4|4	C
202	Pepper1.55ch01	5596733	G	A/G	G	11|11	n	0	N	0|1	A	3|3	G	7|7	A	7|7	R	3,6|9	G	6|6	G	1|1	G	14|14	A	3|3	N	0|1	n	0	G	21|22	G	9|9	G	3|3	n	0	A	7|7	A	2|2	N	0|1	G	14|14	A	2|2	G
203	Pepper1.55ch01	5597547	G	T/G	G	55|55	K	14,15|29	T	10|10	G	23|23	K	13,16|29	T	14|14	K	24,23|47	K	22,7|29	G	15|15	G	68|68	T	2|2	n	0	n	0	K	47,56|103	G	10|10	T	13|13	T	15|16	T	18|18	T	15|15	K	18,16|34	G	26|26	n	0	G
204	Pepper1.55ch01	5597641	A	G/A	A	31|31	R	7,8|15	G	6|6	A	12|12	R	7,9|16	G	7|7	R	13,12|25	R	14,4|18	A	7|8	A	43|43	N	0|2	n	0	n	0	R	25,33|58	A	5|5	G	9|9	G	10|10	G	11|11	G	10|10	R	9,10|19	A	14|14	n	0	A
205	Pepper1.55ch01	5628410	C	T/C	C	7|7	T	2|2	T	2|2	N	0|1	T	2|2	T	6|6	C	1|1	Y	4,7|11	C	1|1	C	9|9	n	0	T	2|2	n	0	Y	2,9|11	C	2|2	n	0	n	0	n	0	T	3|3	n	0	C	3|3	n	0	C
206	Pepper1.55ch01	5628425	G	A/G	G	6|6	A	1|1	A	2|2	A	1|1	A	2|2	A	5|5	G	1|1	R	5,4|9	G	1|1	G	9|9	n	0	A	1|1	n	0	R	9,2|11	G	2|2	n	0	n	0	n	0	A	3|3	n	0	G	3|3	n	0	G
207	Pepper1.55ch01	5641499	C	A/C	C	1|1	n	0	n	0	N	0|1	M	4,4|8	N	0|1	A	4|4	M	7,2|9	C	6|7	C	4|4	N	0|1	n	0	n	0	A	6|6	n	0	A	5|5	n	0	n	0	n	0	A	4|4	C	3|3	n	0	n
208	Pepper1.55ch01	5908517	G	C/G	N	0|1	G	4|4	G	3|3	S	2,2|4	G	1|1	G	3|3	S	7,9|16	S	1,4|5	S	4,5|9	C	6|6	G	8|8	n	0	n	0	S	17,12|29	n	0	S	2,3|5	G	1|2	G	4|4	G	10|10	C	2|2	C	4|4	G	1|1	C
209	Pepper1.55ch01	5908593	T	C/T	N	0|1	T	6|6	T	3|3	Y	2,2|4	n	0	T	3|3	Y	10,9|19	Y	6,1|7	Y	4,3|7	C	8|8	T	8|8	n	0	n	0	Y	9,19|28	N	0|1	Y	4,3|7	N	0|2	T	4|4	T	10|10	N	0|2	C	3|3	T	1|1	C
210	Pepper1.55ch01	5920902	C	G/C	G	3|3	C	1|1	C	2|2	S	3,7|10	C	6|6	C	1|1	S	3,1|4	S	4,14|18	C	12|14	G	6|6	n	0	C	1|1	n	0	S	5,3|8	G	6|6	n	0	n	0	n	0	C	7|7	n	0	G	4|4	n	0	N
211	Pepper1.55ch01	5921560	G	A/G	A	11|11	R	10,2|12	G	8|8	R	10,4|14	G	4|4	G	6|6	R	5,4|9	R	11,8|19	R	7,7|14	A	12|12	n	0	G	6|6	n	0	R	17,8|25	A	8|8	A	5|5	G	1|1	G	1|1	G	23|23	A	4|4	A	16|16	A	4|4	A
212	Pepper1.55ch01	5928641	G	T/G	T	13|13	K	9,6|15	G	1|1	K	28,13|41	K	16,35|51	G	10|10	K	12,23|35	T	18|20	K	17,8|25	T	66|66	n	0	n	0	n	0	K	27,80|107	T	48|48	T	4|4	K	4,8|12	G	13|13	G	4|4	n	0	T	11|11	n	0	T
213	Pepper1.55ch01	5928707	A	G/A	G	9|9	R	5,3|8	n	0	R	15,6|21	R	9,19|28	A	5|5	R	5,11|16	G	8|8	R	9,3|12	G	36|36	n	0	n	0	n	0	R	18,50|68	G	24|24	G	3|3	R	2,4|6	A	5|5	A	2|2	n	0	G	6|6	n	0	G
214	Pepper1.55ch01	5929230	A	T/A	N	0|1	N	0|1	A	6|6	A	9|11	W	8,5|13	A	1|1	T	4|4	n	0	W	5,2|7	T	9|9	A	3|3	A	5|5	A	3|3	W	7,2|9	T	6|6	n	0	A	8|8	n	0	A	10|10	A	7|7	N	0|1	n	0	n
215	Pepper1.55ch01	5929579	T	G/T	G	6|6	T	4|4	n	0	n	0	G	4|4	n	0	G	5|5	n	0	K	2,2|4	G	4|4	T	12|12	T	1|1	n	0	G	3|3	n	0	T	2|2	n	0	T	4|4	T	8|8	T	9|9	G	2|2	n	0	G
216	Pepper1.55ch01	5929867	T	C/T	N	0|1	Y	4,1|5	T	3|3	C	2|2	C	3|3	T	6|6	Y	6,1|7	Y	7,1|8	T	14|17	C	24|24	T	4|4	n	0	T	2|2	Y	5,6|11	n	0	Y	2,4|6	n	0	T	1|1	T	6|6	n	0	C	6|6	n	0	C
217	Pepper1.55ch01	5934431	A	G/A	G	34|34	R	8,21|29	A	15|15	A	10|10	R	15,10|25	A	4|4	A	23|27	A	17|19	R	32,59|91	G	44|44	A	4|4	A	10|10	A	25|25	R	25,35|60	G	13|13	R	9,4|13	A	19|19	A	19|19	n	0	R	11,15|26	G	62|62	G	15|15	G
218	Pepper1.55ch01	5934783	C	G/C	G	6|6	C	5|6	n	0	S	6,3|9	n	0	n	0	C	2|2	S	7,2|9	S	8,2|10	G	19|19	C	6|6	n	0	n	0	S	7,5|12	n	0	C	1|1	n	0	C	1|1	C	3|3	G	8|8	G	2|2	n	0	G
219	Pepper1.55ch01	5936300	T	C/T	C	4|4	T	4|4	n	0	T	1|1	N	0|1	T	1|1	T	1|1	T	1|1	C	2|2	C	2|2	T	2|2	n	0	n	0	Y	2,5|7	n	0	n	0	n	0	n	0	T	3|3	T	3|3	n	0	n	0	C
220	Pepper1.55ch01	5936305	T	C/T	C	4|4	T	4|4	n	0	T	1|1	C	1|1	T	1|1	T	2|2	T	1|1	C	2|2	C	2|2	T	2|2	n	0	n	0	Y	2,5|7	n	0	n	0	n	0	n	0	T	3|3	T	3|3	n	0	n	0	C
221	Pepper1.55ch01	5936368	A	C/A	C	4|4	A	8|8	n	0	A	2|2	N	0|1	A	2|2	M	2,2|4	A	2|2	C	3|3	C	2|2	A	3|3	n	0	n	0	M	5,4|9	n	0	n	0	n	0	n	0	A	4|4	A	3|3	n	0	n	0	C
222	Pepper1.55ch01	5965205	C	T/C	C	5|5	T	6|6	T	3|3	C	12|15	Y	4,2|6	T	6|6	Y	2,4|6	Y	5,10|15	Y	7,2|9	C	23|23	T	10|10	n	0	T	2|2	Y	8,4|12	C	3|3	n	0	Y	1,6|7	T	3|3	T	3|3	C	2|3	C	4|4	Y	5,2|7	C
223	Pepper1.55ch01	5965330	T	C/T	T	3|3	C	5|5	C	3|3	T	10|12	Y	2,4|6	C	7|7	Y	3,3|6	Y	10,5|15	Y	2,7|9	T	21|21	C	9|9	n	0	C	2|2	Y	4,7|11	T	3|3	n	0	Y	6,1|7	C	4|4	C	3|3	T	2|3	T	4|4	Y	3,6|9	T
224	Pepper1.55ch01	5984282	G	A/G	G	9|9	n	0	A	6|6	G	4|5	n	0	A	2|2	R	2,12|14	R	20,23|43	R	14,25|39	G	44|44	A	9|9	n	0	A	2|2	R	24,63|87	n	0	A	4|4	A	6|6	A	14|14	A	1|1	G	12|12	G	11|11	n	0	G
225	Pepper1.55ch01	6113973	G	A/G	A	29|29	R	26,7|33	G	30|30	R	34,4|38	R	17,4|21	G	26|26	R	34,10|44	R	39,17|56	R	57,36|93	A	34|34	G	21|21	G	3|3	n	0	R	57,52|109	A	32|32	G	43|51	R	5,7|12	G	26|26	G	58|58	A	22|22	A	44|44	G	4|4	A
226	Pepper1.55ch01	6125656	G	A/G	A	9|9	G	2|3	G	5|5	N	0|2	G	10|11	n	0	R	8,9|17	R	5,5|10	R	17,14|31	A	12|12	G	10|10	n	0	G	1|1	R	24,5|29	N	0|1	R	3,1|4	G	3|3	G	3|3	G	10|10	R	4,3|7	A	21|21	n	0	N
227	Pepper1.55ch01	6139056	A	G/A	G	21|21	R	11,14|25	A	8|8	R	6,19|25	G	4|4	A	28|28	R	14,32|46	A	17|21	R	40,21|61	G	74|74	A	29|29	A	15|15	A	28|28	R	40,46|86	G	6|6	R	4,13|17	A	12|14	A	20|20	A	23|23	G	19|19	G	24|24	n	0	G
228	Pepper1.55ch01	6141665	C	A/C	A	2|2	A	1|1	n	0	A	2|2	M	2,3|5	C	6|6	n	0	C	3|3	C	4|5	A	2|2	C	2|2	C	1|1	n	0	M	2,5|7	n	0	A	2|2	C	1|1	C	2|2	C	3|3	C	1|1	A	1|1	n	0	n
229	Pepper1.55ch01	6141925	A	G/A	G	2|2	n	0	n	0	G	2|2	R	1,1|2	A	5|5	n	0	A	3|4	A	2|2	n	0	A	1|1	n	0	n	0	R	4,2|6	n	0	G	2|2	A	1|1	A	2|2	A	3|3	A	1|1	G	1|1	n	0	n
230	Pepper1.55ch01	6142770	A	C/A	C	3|3	A	1|2	A	6|6	n	0	A	3|4	A	14|14	A	13|15	A	2|2	A	1|2	C	2|2	n	0	n	0	A	2|2	A	3|3	n	0	n	0	A	2|2	A	5|5	A	1|1	A	5|5	N	0|1	n	0	C
231	Pepper1.55ch01	6145753	G	T/G	n	0	n	0	G	2|2	T	1|1	G	1|1	G	3|3	G	3|3	n	0	T	1|1	T	1|1	n	0	n	0	n	0	K	1,2|3	n	0	n	0	G	1|1	n	0	G	1|1	T	1|1	T	7|7	T	2|2	n
232	Pepper1.55ch01	6281363	C	T/C	C	4|4	C	8|9	n	0	Y	8,3|11	T	12|12	T	8|8	Y	6,10|16	T	3|3	n	0	C	15|15	T	5|5	T	2|2	T	7|7	C	7|7	C	1|1	C	10|10	Y	6,7|13	T	7|7	T	7|7	Y	3,3|6	C	7|7	n	0	C
233	Pepper1.55ch01	6288450	T	C/T	T	3|3	Y	4,2|6	n	0	T	6|6	Y	4,12|16	C	27|27	Y	9,10|19	Y	6,4|10	T	12|15	T	22|22	n	0	C	4|4	n	0	Y	33,26|59	T	6|6	Y	5,2|7	T	5|5	C	18|19	C	12|12	T	2|2	T	8|8	Y	11,13|24	n
234	Pepper1.55ch01	6292250	G	C/G	G	14|14	n	0	n	0	S	4,3|7	n	0	C	5|5	C	5|5	S	1,5|6	S	4,4|8	G	11|11	C	4|4	n	0	n	0	C	4|4	G	8|8	n	0	n	0	C	4|4	C	11|11	n	0	n	0	n	0	G
235	Pepper1.55ch01	6292385	T	C/T	T	15|15	n	0	n	0	Y	3,2|5	n	0	C	6|6	C	6|6	Y	7,2|9	Y	4,5|9	T	10|10	C	5|5	n	0	n	0	C	4|4	T	9|9	n	0	n	0	C	5|5	C	12|12	n	0	n	0	n	0	T
236	Pepper1.55ch01	6292675	A	T/A	A	2|2	n	0	n	0	A	1|1	A	2|2	T	15|15	A	6|7	W	1,2|3	W	2,4|6	A	7|7	n	0	n	0	n	0	W	3,2|5	n	0	T	1|1	A	5|6	T	1|1	n	0	T	1|1	A	5|5	n	0	A
237	Pepper1.55ch01	6322843	A	G/A	A	3|3	n	0	G	4|4	A	7|7	R	4,2|6	N	0|2	R	6,5|11	A	4|4	R	1,2|3	A	4|4	G	2|2	n	0	N	0|1	R	1,2|3	A	11|11	n	0	N	0|1	G	3|3	G	5|5	R	1,2|3	A	2|2	n	0	A
238	Pepper1.55ch01	6322955	G	T/G	G	3|3	n	0	T	5|5	G	7|7	G	4|5	T	1|1	K	8,2|10	G	3|3	K	2,2|4	G	4|4	T	1|1	n	0	T	1|1	K	1,1|2	G	10|10	n	0	T	1|1	T	3|3	T	5|5	K	1,2|3	G	1|1	n	0	G
239	Pepper1.55ch01	6323313	C	T/C	C	32|32	n	0	T	7|7	Y	15,2|17	n	0	T	4|4	C	22|22	Y	22,7|29	C	22|24	C	13|13	T	14|14	n	0	n	0	Y	18,21|39	C	8|8	C	10|12	n	0	n	0	T	3|3	n	0	C	8|8	n	0	C
240	Pepper1.55ch01	6368298	A	G/A	A	14|14	n	0	G	4|4	R	6,2|8	A	13|13	G	2|2	A	4|4	n	0	A	26|26	A	29|29	n	0	n	0	n	0	A	52|57	n	0	A	4|4	A	2|2	G	11|11	G	5|5	n	0	A	12|12	n	0	A
241	Pepper1.55ch01	6368383	G	A/G	G	8|8	n	0	A	4|4	G	3|4	G	6|6	A	1|1	G	2|2	n	0	G	13|13	G	21|21	A	10|10	n	0	n	0	G	33|33	n	0	G	2|2	G	3|3	A	4|4	n	0	G	6|6	G	8|8	n	0	G
242	Pepper1.55ch01	6419458	A	C/A	A	13|13	N	0|1	C	2|2	A	6|6	A	12|12	n	0	A	38|38	A	35|35	A	16|17	A	63|63	n	0	n	0	n	0	A	65|67	A	8|8	A	10|10	n	0	N	0|1	n	0	A	16|17	A	17|17	n	0	A
243	Pepper1.55ch01	6419789	G	A/G	n	0	G	3|3	A	4|4	A	2|2	A	3|3	A	2|2	R	3,2|5	R	13,9|22	R	4,2|6	G	50|50	N	0|1	n	0	n	0	R	18,5|23	n	0	G	7|7	n	0	A	3|3	N	0|1	A	14|14	n	0	n	0	n
244	Pepper1.55ch01	6420461	T	G/T	T	5|5	K	8,1|9	n	0	G	2|2	T	12|12	G	4|4	T	2|2	K	4,6|10	K	5,24|29	T	11|11	n	0	n	0	n	0	K	12,7|19	n	0	T	4|4	n	0	n	0	n	0	T	1|1	T	22|22	n	0	T
245	Pepper1.55ch01	6420473	G	C/G	G	4|4	C	8|8	n	0	C	3|3	G	12|12	C	4|4	G	2|2	S	6,4|10	S	22,6|28	G	12|12	n	0	n	0	n	0	S	8,11|19	n	0	G	4|4	n	0	n	0	n	0	G	1|1	G	21|21	n	0	G
246	Pepper1.55ch01	6669939	C	T/C	C	7|7	T	10|10	n	0	n	0	n	0	T	2|2	C	1|2	T	12|12	Y	7,3|10	C	9|9	T	4|4	n	0	T	2|2	T	11|11	n	0	n	0	T	8|8	T	5|5	T	5|5	T	2|2	C	4|4	T	3|3	C
247	Pepper1.55ch01	6670229	T	A/T	A	7|7	A	4|4	n	0	A	6|6	A	1|1	T	5|5	T	6|6	T	2|2	W	5,6|11	A	29|29	n	0	n	0	T	3|3	W	3,3|6	A	7|7	W	3,4|7	W	7,11|18	n	0	n	0	A	4|4	n	0	A	3|3	A
248	Pepper1.55ch01	6670956	C	T/C	T	3|3	Y	2,5|7	C	3|3	n	0	T	2|2	C	4|4	Y	6,2|8	T	14|14	Y	6,2|8	T	15|15	C	1|1	n	0	n	0	Y	7,10|17	T	2|2	n	0	C	3|3	C	1|1	C	4|4	n	0	T	2|2	C	6|6	T
249	Pepper1.55ch01	6673951	G	T/G	n	0	n	0	T	4|4	G	4|4	n	0	T	2|2	K	6,2|8	K	3,2|5	n	0	G	2|2	T	2|2	T	4|4	n	0	K	3,2|5	G	1|1	T	1|1	G	6|6	n	0	T	1|1	n	0	n	0	n	0	n
250	Pepper1.55ch01	6688942	T	C/T	T	18|18	Y	2,4|6	C	4|4	Y	7,13|20	N	0|2	C	10|10	Y	11,5|16	Y	8,15|23	Y	14,14|28	T	18|18	n	0	n	0	n	0	Y	18,20|38	T	8|8	C	8|8	n	0	C	7|7	C	7|7	Y	4,3|7	T	3|3	C	7|7	T
251	Pepper1.55ch01	6689046	G	C/G	G	34|34	S	3,4|7	C	9|9	S	22,13|35	C	4|4	C	19|19	S	10,21|31	S	25,16|41	S	22,23|45	G	33|33	n	0	n	0	n	0	S	37,34|71	G	16|16	C	16|16	n	0	C	13|13	C	13|13	S	6,6|12	G	5|5	C	12|12	G
252	Pepper1.55ch01	6689107	G	T/G	T	4|4	K	3,8|11	G	6|6	K	6,13|19	K	4,8|12	G	9|9	K	6,4|10	K	11,8|19	K	11,13|24	T	17|17	G	14|14	G	6|6	G	8|8	K	36,15|51	T	3|3	G	2|2	K	13,6|19	G	11|11	G	3|3	G	2|2	T	10|10	K	1,4|5	T
253	Pepper1.55ch01	7238276	G	A/G	G	60|60	G	2|2	n	0	R	14,6|20	G	42|42	A	12|12	R	12,44|56	R	39,10|49	R	18,18|36	G	77|77	A	29|29	n	0	n	0	R	60,79|139	G	19|19	R	21,11|32	R	10,26|36	A	15|15	A	30|30	n	0	G	43|43	n	0	G
254	Pepper1.55ch01	7238279	A	T/A	A	60|60	A	2|2	n	0	W	6,14|20	A	42|42	T	12|12	W	45,12|57	W	10,39|49	W	17,18|35	A	77|77	T	29|29	n	0	n	0	W	79,60|139	A	18|18	W	11,20|31	W	26,10|36	T	15|15	T	29|29	n	0	A	43|43	n	0	A
255	Pepper1.55ch01	7238314	G	T/G	G	34|34	G	2|2	n	0	K	3,7|10	G	23|23	T	7|7	K	24,8|32	K	5,20|25	K	10,11|21	G	45|45	T	17|17	n	0	n	0	K	42,32|74	G	10|10	K	6,11|17	K	14,6|20	T	9|9	T	16|16	n	0	G	25|25	n	0	G
256	Pepper1.55ch01	7238356	G	A/G	G	3|3	n	0	n	0	G	9|9	n	0	A	2|2	R	4,1|5	R	2,6|8	R	6,4|10	G	13|13	n	0	N	0|1	A	3|3	R	13,7|20	G	2|2	G	1|2	G	4|4	A	2|2	A	4|4	n	0	n	0	G	1|1	G
257	Pepper1.55ch01	7238430	C	T/C	C	4|4	n	0	n	0	C	9|9	n	0	T	2|2	Y	1,6|7	C	8|10	Y	4,11|15	C	16|16	n	0	n	0	T	3|3	Y	8,10|18	C	2|2	C	1|2	C	5|5	N	0|1	T	4|4	n	0	n	0	C	1|1	C
258	Pepper1.55ch01	7238854	G	A/G	G	1|1	A	10|10	n	0	G	2|2	G	1|1	A	28|28	R	9,3|12	R	12,7|19	R	8,2|10	G	12|12	A	52|52	A	2|2	n	0	A	33|34	G	1|1	n	0	R	9,2|11	n	0	n	0	A	4|4	G	4|4	n	0	G
259	Pepper1.55ch01	7276668	T	C/T	T	9|9	C	2|2	C	9|9	Y	11,3|14	T	20|20	C	31|31	Y	6,17|23	Y	26,12|38	Y	8,8|16	T	48|48	C	19|19	C	6|6	C	4|4	Y	21,27|48	T	14|14	Y	17,18|35	T	12|14	C	2|2	n	0	T	3|3	T	16|16	n	0	T
260	Pepper1.55ch01	7277235	C	A/C	n	0	M	2,6|8	n	0	N	0|1	n	0	N	0|1	C	3|4	M	3,2|5	M	5,4|9	C	4|4	n	0	A	4|4	n	0	C	2|3	C	1|1	n	0	n	0	N	0|1	n	0	n	0	C	3|3	n	0	C
261	Pepper1.55ch01	7305380	T	A/T	A	29|29	A	9|9	n	0	W	9,15|24	A	13|13	T	17|17	W	47,24|71	T	34|40	W	15,7|22	A	33|33	T	3|3	T	7|7	n	0	W	45,50|95	A	20|20	W	5,7|12	W	7,7|14	n	0	T	17|17	A	12|12	A	45|45	n	0	A
262	Pepper1.55ch01	7310691	C	T/C	T	19|19	n	0	C	6|6	n	0	T	4|4	C	13|13	Y	6,2|8	C	2|2	Y	5,12|17	T	14|14	C	4|4	n	0	n	0	C	13|14	T	4|4	Y	6,8|14	Y	8,6|14	C	8|8	C	9|9	C	1|1	T	2|2	n	0	T
263	Pepper1.55ch01	7324092	T	A/T	T	1|1	N	0|1	A	3|3	A	4|4	T	3|3	A	13|13	W	7,3|10	W	8,6|14	A	2|2	T	6|6	A	2|2	n	0	A	3|3	W	4,12|16	T	11|11	W	3,5|8	N	0|1	n	0	A	3|3	A	3|3	T	6|6	n	0	n
264	Pepper1.55ch01	7385604	T	C/T	C	4|4	T	5|5	n	0	T	9|9	n	0	n	0	T	17|18	T	16|16	C	2|2	C	12|12	T	5|5	n	0	n	0	Y	7,15|22	C	2|2	n	0	n	0	T	5|5	n	0	n	0	n	0	T	3|3	C
265	Pepper1.55ch01	7396782	A	G/A	R	2,5|7	R	15,4|19	G	12|12	R	8,10|18	R	3,4|7	G	23|23	R	3,24|27	R	7,22|29	R	9,27|36	R	21,8|29	G	28|28	N	0|2	R	2,4|6	R	15,58|73	R	9,3|12	R	6,11|17	R	1,5|6	A	1|3	R	5,9|14	R	2,7|9	R	7,4|11	G	4|4	R
266	Pepper1.55ch01	7396783	A	G/A	R	2,5|7	R	15,4|19	G	12|12	R	8,10|18	R	3,4|7	G	23|23	R	3,24|27	R	7,22|29	R	9,27|36	R	21,8|29	G	28|28	N	0|2	R	2,4|6	R	15,58|73	R	9,3|12	R	6,11|17	R	1,5|6	A	1|3	R	5,9|14	R	2,7|9	R	7,4|11	G	4|4	R
267	Pepper1.55ch01	7397908	T	A/T	A	3|3	W	8,6|14	T	3|4	W	9,3|12	T	9|9	W	3,6|9	W	7,5|12	W	4,10|14	W	8,8|16	T	2|3	N	0|1	A	5|5	T	2|2	W	11,7|18	N	0|1	T	9|11	N	0|2	T	1|1	W	2,4|6	n	0	A	6|6	n	0	n
268	Pepper1.55ch01	7398008	T	A/T	n	0	T	18|18	W	2,3|5	W	7,6|13	T	18|18	T	15|16	T	10|12	W	2,5|7	T	17|19	T	3|3	n	0	A	9|9	A	4|4	W	6,8|14	T	2|2	W	10,3|13	N	0|2	T	2|2	W	6,4|10	n	0	T	7|7	n	0	n
269	Pepper1.55ch01	7398202	C	T/C	n	0	T	1|1	Y	2,16|18	Y	4,4|8	Y	16,6|22	Y	6,7|13	Y	7,15|22	C	2|2	Y	8,7|15	Y	4,4|8	Y	13,4|17	C	2|2	Y	11,5|16	Y	12,4|16	Y	1,2|3	T	3|3	Y	15,10|25	n	0	Y	4,7|11	C	3|4	Y	2,8|10	n	0	Y
270	Pepper1.55ch01	7398249	G	A/G	n	0	N	0|1	G	15|16	G	6|6	R	6,14|20	G	10|10	G	17|20	G	3|3	R	6,9|15	R	2,4|6	G	16|16	G	2|2	G	13|13	G	16|16	R	2,1|3	G	3|3	R	5,16|21	n	0	G	10|10	G	5|5	R	7,2|9	n	0	R
271	Pepper1.55ch01	7398398	A	G/A	N	0|1	n	0	G	16|16	G	10|10	R	13,7|20	G	11|11	R	5,19|24	G	14|14	G	24|26	R	3,3|6	G	13|13	G	2|2	G	15|15	G	28|28	A	3|4	G	4|4	G	22|24	n	0	G	13|13	G	4|4	R	2,12|14	n	0	R
272	Pepper1.55ch01	7403839	T	G/T	T	1|1	K	2,6|8	G	3|3	K	7,3|10	T	2|2	G	18|18	K	3,3|6	K	26,3|29	K	10,5|15	T	13|13	G	3|3	G	3|3	G	3|3	G	26|26	T	1|1	K	12,2|14	K	9,8|17	G	10|10	G	13|13	G	8|8	T	5|5	G	2|2	T
273	Pepper1.55ch01	7403933	C	A/C	C	1|1	C	10|11	A	6|6	M	11,3|14	C	1|1	A	26|26	M	5,8|13	A	27|30	M	14,9|23	C	16|16	A	2|2	A	6|6	A	4|4	A	29|29	C	1|1	A	18|20	M	17,16|33	A	7|7	A	15|15	A	14|14	C	2|2	A	5|5	C
274	Pepper1.55ch01	7403958	T	C/T	n	0	T	6|6	C	4|4	Y	6,2|8	n	0	C	11|11	Y	2,3|5	C	4|4	Y	6,7|13	T	5|5	C	2|2	C	3|3	C	1|1	C	9|9	n	0	C	10|10	Y	9,8|17	C	3|3	C	6|6	C	8|8	n	0	C	3|3	T
275	Pepper1.55ch01	7403967	G	C/G	G	1|1	G	6|6	C	4|4	S	2,6|8	n	0	C	15|15	S	3,2|5	C	16|16	S	7,10|17	G	7|7	C	2|2	C	3|3	C	1|1	C	13|13	G	1|1	S	2,10|12	S	8,9|17	C	4|4	C	7|7	C	8|8	n	0	C	3|3	G
276	Pepper1.55ch01	7547045	C	A/C	C	24|24	n	0	A	5|5	A	2|2	C	5|5	A	6|6	M	6,3|9	C	12|12	M	4,9|13	C	11|11	A	1|1	A	1|1	A	2|2	A	12|12	C	1|1	M	2,2|4	C	2|2	n	0	n	0	A	4|4	C	2|2	n	0	C
277	Pepper1.55ch01	7547104	C	T/C	C	23|23	n	0	T	6|6	T	3|3	C	5|5	T	5|5	Y	3,6|9	C	12|12	Y	12,4|16	C	10|10	N	0|2	N	0|1	N	0|1	T	12|12	C	1|1	C	1|3	C	2|2	N	0|1	n	0	T	5|5	C	2|2	n	0	C
278	Pepper1.55ch01	7547277	T	C/T	T	23|23	n	0	C	6|6	C	3|3	T	5|5	C	5|5	Y	6,3|9	T	11|11	Y	4,8|12	T	7|7	C	2|2	n	0	C	3|3	C	10|10	T	1|1	Y	2,2|4	T	2|2	N	0|1	n	0	C	3|3	T	2|2	n	0	T
279	Pepper1.55ch01	7552810	T	C/T	T	45|45	T	14|14	C	16|16	T	7|7	T	64|64	C	8|8	Y	10,15|25	Y	8,5|13	T	31|33	T	68|68	C	10|10	n	0	C	11|11	C	102|102	T	18|18	n	0	Y	4,10|14	C	25|25	C	11|11	n	0	T	6|6	T	6|6	T
280	Pepper1.55ch01	7557149	C	T/C	T	4|4	n	0	C	4|4	C	3|3	n	0	C	3|3	C	11|11	Y	4,8|12	Y	9,6|15	T	9|9	C	4|4	n	0	C	2|2	C	12|12	T	3|3	n	0	C	1|1	C	1|1	C	1|1	C	5|5	n	0	n	0	T
281	Pepper1.55ch01	7557194	T	C/T	C	5|5	n	0	T	7|7	T	3|3	n	0	T	3|3	T	12|12	Y	8,6|14	Y	7,9|16	C	18|18	T	7|7	n	0	T	2|2	T	16|16	C	3|3	n	0	T	2|2	T	1|1	T	2|2	T	8|8	N	0|2	n	0	C
282	Pepper1.55ch01	7557200	A	G/A	G	10|10	n	0	A	8|8	A	8|8	n	0	A	5|5	A	15|15	R	8,15|23	R	11,11|22	G	18|18	A	8|8	n	0	A	3|3	A	24|24	G	4|4	n	0	A	2|2	A	2|2	A	3|3	A	9|9	G	2|2	n	0	G
283	Pepper1.55ch01	7557264	T	C/T	C	9|9	n	0	T	7|7	T	6|6	n	0	T	6|6	T	17|17	Y	14,8|22	Y	11,16|27	C	16|16	T	7|7	n	0	T	2|2	T	25|25	C	3|3	n	0	T	2|2	T	2|2	T	3|3	T	9|9	C	2|2	n	0	C
284	Pepper1.55ch01	7825804	T	C/T	C	2|2	n	0	T	16|16	T	3|3	n	0	T	7|7	T	3|3	n	0	Y	3,2|5	C	5|5	T	2|2	T	2|2	n	0	T	9|9	C	5|5	n	0	Y	11,6|17	n	0	n	0	T	2|2	C	10|10	n	0	C
285	Pepper1.55ch01	7826606	C	G/C	G	7|7	S	3,1|4	C	6|6	n	0	G	3|3	C	5|5	C	7|7	C	2|3	S	2,4|6	G	8|8	C	5|5	n	0	n	0	C	14|14	n	0	N	0|1	C	3|4	C	1|1	C	2|2	G	3|3	G	5|5	n	0	G
286	Pepper1.55ch01	7901842	T	C/T	C	3|3	C	4|4	n	0	n	0	T	1|1	C	2|2	T	3|3	T	1|1	Y	6,1|7	T	3|4	T	2|2	n	0	C	5|5	T	3|3	n	0	C	4|4	C	19|19	C	4|4	Y	2,2|4	C	2|2	n	0	n	0	T
287	Pepper1.55ch01	7928456	T	C/T	T	3|3	T	2|2	C	3|3	C	5|5	C	1|1	T	2|2	T	8|8	Y	1,1|2	Y	5,2|7	Y	5,1|6	T	3|3	n	0	C	1|1	T	6|6	C	2|2	C	2|2	C	3|3	n	0	n	0	n	0	T	4|5	n	0	C
288	Pepper1.55ch01	7928709	A	G/A	A	1|1	A	2|2	G	3|3	G	5|5	n	0	A	2|2	A	4|4	n	0	R	2,4|6	R	2,5|7	A	1|1	n	0	G	1|1	A	5|5	G	2|2	n	0	G	2|2	n	0	n	0	n	0	A	4|5	n	0	n
289	Pepper1.55ch01	7954530	G	A/G	R	6,2|8	R	17,15|32	G	1|1	A	11|11	G	6|6	A	19|19	G	20|20	A	13|14	R	8,3|11	R	19,7|26	G	3|3	n	0	n	0	R	66,17|83	A	2|2	G	3|3	G	4|4	A	18|18	R	6,12|18	A	20|20	R	25,5|30	n	0	n
290	Pepper1.55ch01	7954553	T	G/T	K	6,3|9	K	18,14|32	T	2|2	G	11|11	T	7|7	G	19|19	T	21|21	K	15,3|18	K	8,3|11	K	21,9|30	T	3|3	n	0	n	0	K	67,19|86	G	2|2	T	3|3	T	4|4	G	18|18	K	6,12|18	G	20|20	K	26,4|30	n	0	n
291	Pepper1.55ch01	7954561	G	A/G	R	3,6|9	R	14,18|32	A	2|2	G	12|12	A	7|7	G	19|19	A	21|21	G	15|18	R	3,8|11	R	9,22|31	A	3|3	n	0	n	0	R	19,68|87	G	2|2	A	3|3	A	4|4	G	18|18	R	12,6|18	G	20|20	G	27|31	n	0	n
292	Pepper1.55ch01	7954581	G	A/G	R	6,3|9	R	18,13|31	G	2|2	A	12|12	G	8|8	A	20|20	G	23|23	R	16,3|19	R	8,3|11	R	21,10|31	G	3|3	n	0	n	0	R	67,19|86	A	2|2	G	4|4	G	4|4	A	20|20	R	7,12|19	A	21|21	R	25,4|29	n	0	n
293	Pepper1.55ch01	7954587	T	G/T	K	3,6|9	K	14,18|32	G	2|2	T	12|12	G	8|8	T	20|20	G	21|21	T	16|19	K	3,8|11	K	10,21|31	G	3|3	n	0	n	0	K	19,67|86	T	2|2	G	4|4	G	4|4	T	20|20	K	12,7|19	T	21|21	T	25|29	n	0	n
294	Pepper1.55ch01	7954605	G	A/G	R	6,4|10	R	17,13|30	G	2|2	A	12|12	G	8|8	A	20|20	G	22|22	R	15,3|18	R	8,3|11	R	22,10|32	G	3|3	n	0	n	0	R	67,19|86	A	2|2	G	4|4	G	4|4	A	20|20	R	6,12|18	A	21|21	R	24,4|28	n	0	n
295	Pepper1.55ch01	7954624	A	T/A	W	3,6|9	W	13,17|30	A	2|2	T	11|11	A	8|8	T	19|19	A	20|20	W	3,14|17	W	3,8|11	W	9,21|30	A	3|3	n	0	n	0	W	20,66|86	N	0|2	A	3|3	A	4|4	T	19|19	W	11,7|18	T	19|19	W	4,22|26	n	0	n
296	Pepper1.55ch01	7954650	A	T/A	W	3,3|6	W	7,9|16	A	2|2	T	6|6	A	8|8	T	10|10	A	12|12	W	2,8|10	W	3,4|7	W	7,12|19	A	3|3	n	0	n	0	W	20,34|54	T	1|1	A	3|3	A	4|4	T	10|10	W	8,4|12	T	11|11	W	4,13|17	n	0	n
297	Pepper1.55ch01	8502991	T	C/T	C	2|2	T	1|1	T	3|3	Y	6,2|8	C	7|7	T	6|6	Y	3,2|5	Y	2,8|10	Y	4,2|6	C	30|30	T	2|2	T	2|2	n	0	T	9|9	n	0	Y	8,1|9	n	0	n	0	T	2|2	C	3|3	C	3|3	n	0	C
298	Pepper1.55ch01	8505624	C	T/C	T	9|9	C	2|2	n	0	T	2|2	T	8|8	C	4|4	C	4|5	C	2|2	Y	2,2|4	T	7|7	C	1|1	T	6|6	n	0	C	4|4	T	2|2	T	2|2	Y	8,6|14	n	0	C	2|2	n	0	N	0|1	n	0	T
299	Pepper1.55ch01	9249327	A	G/A	R	1,6|7	R	1,2|3	G	3|3	G	2|2	n	0	N	0|1	G	6|6	A	5|5	A	6|6	A	2|2	A	4|4	n	0	A	1|1	G	9|9	n	0	n	0	n	0	G	2|2	A	1|1	n	0	G	2|2	A	2|2	A
300	Pepper1.55ch01	9304915	G	A/G	n	0	G	2|3	A	11|11	A	18|18	A	2|2	R	3,8|11	A	2|2	G	9|9	G	2|2	G	10|10	G	21|21	G	9|9	A	21|21	A	28|28	A	2|2	A	12|12	G	6|6	G	7|7	G	6|6	G	9|10	G	16|16	G	4|4	G
301	Pepper1.55ch01	10080805	A	G/A	R	3,19|22	A	6|6	R	1,4|5	R	18,5|23	A	4|4	R	5,18|23	R	15,19|34	R	19,18|37	R	19,18|37	R	14,15|29	R	8,7|15	G	9|9	R	1,2|3	R	36,32|68	n	0	A	13|16	R	18,5|23	R	7,4|11	A	8|9	R	7,11|18	R	13,6|19	A	4|4	R
302	Pepper1.55ch01	10080919	T	C/T	Y	18,3|21	Y	17,8|25	C	12|13	T	18|21	T	7|7	Y	14,2|16	Y	22,13|35	Y	21,17|38	Y	13,23|36	Y	15,21|36	Y	10,10|20	C	14|14	T	9|10	Y	32,25|57	C	7|7	T	19|21	T	38|44	T	26|32	T	9|11	Y	14,15|29	Y	8,15|23	C	6|6	Y
303	Pepper1.55ch01	10080920	G	C/G	S	3,18|21	S	8,17|25	C	12|13	G	18|21	G	7|7	S	2,15|17	S	13,22|35	S	18,21|39	S	23,13|36	S	21,15|36	S	10,10|20	C	14|14	G	9|10	S	25,32|57	C	7|7	G	19|21	G	38|44	G	26|32	G	9|11	S	15,14|29	S	15,8|23	C	6|6	S
304	Pepper1.55ch01	10080933	G	A/G	R	15,2|17	R	19,7|26	A	13|14	R	4,11|15	G	4|4	R	12,3|15	R	13,9|22	R	15,15|30	R	11,19|30	R	12,10|22	R	4,7|11	A	11|11	G	17|19	R	27,22|49	A	12|12	G	17|19	G	39|43	G	25|29	G	6|7	R	11,11|22	R	5,13|18	R	6,2|8	R
305	Pepper1.55ch01	10081009	T	A/T	W	18,3|21	W	20,7|27	W	11,2|13	T	17|21	T	4|4	W	16,5|21	W	17,14|31	W	14,18|32	W	13,25|38	W	13,13|26	W	7,7|14	A	13|13	T	17|19	W	32,35|67	A	12|12	T	20|23	T	34|39	T	25|29	T	7|8	W	11,13|24	W	6,16|22	W	6,4|10	W
306	Pepper1.55ch01	10081035	G	A/G	R	19,3|22	R	20,8|28	A	11|11	G	20|24	G	4|4	R	16,5|21	R	18,13|31	R	13,19|32	R	13,26|39	R	11,13|24	R	7,8|15	A	12|12	G	17|19	R	33,33|66	A	12|12	G	20|23	G	34|39	G	27|31	G	7|8	R	10,13|23	R	5,16|21	R	6,4|10	R
307	Pepper1.55ch01	10376442	T	A/T	A	6|6	n	0	T	1|1	n	0	A	1|1	T	3|3	T	4|5	T	2|3	W	3,1|4	A	7|7	A	1|1	n	0	n	0	T	8|8	T	1|1	T	1|1	A	3|3	T	4|4	T	4|4	A	2|2	n	0	n	0	A
308	Pepper1.55ch01	10620105	C	T/C	T	12|12	T	1|1	n	0	Y	1,1|2	T	12|12	n	0	T	11|12	T	17|17	T	19|19	T	54|54	n	0	n	0	n	0	n	0	T	11|11	T	17|18	n	0	n	0	C	1|1	T	2|2	T	18|18	n	0	T
309	Pepper1.55ch01	10667018	C	A/C	A	2|2	M	2,3|5	n	0	A	4|4	A	4|4	C	5|5	C	3|3	M	2,2|4	M	2,2|4	A	7|7	n	0	A	1|1	C	4|4	C	13|13	C	1|1	n	0	n	0	C	4|4	C	2|2	n	0	A	8|8	n	0	n
310	Pepper1.55ch01	10682139	A	T/A	T	9|9	n	0	A	3|3	n	0	N	0|2	A	2|2	W	3,8|11	W	3,14|17	T	8|8	T	7|7	A	8|8	n	0	n	0	A	31|31	W	2,4|6	W	7,2|9	A	2|2	A	1|1	A	5|5	A	1|1	T	8|8	n	0	n
311	Pepper1.55ch01	10682619	A	G/A	G	14|14	R	5,7|12	A	2|2	R	1,1|2	G	5|5	A	5|5	R	4,2|6	G	11|12	G	3|3	G	23|23	R	10,2|12	n	0	n	0	A	27|27	G	5|5	G	3|3	G	1|1	A	1|1	A	2|2	n	0	G	6|6	G	2|2	G
312	Pepper1.55ch01	10716244	G	A/G	R	1,2|3	n	0	n	0	G	1|1	A	2|2	A	3|3	G	2|2	n	0	R	4,10|14	R	6,1|7	A	2|2	n	0	n	0	R	9,7|16	A	2|2	n	0	n	0	n	0	n	0	n	0	G	4|4	n	0	A
313	Pepper1.55ch01	10716288	G	T/G	G	2|2	n	0	n	0	n	0	N	0|1	T	4|4	G	1|1	N	0|1	K	10,3|13	T	6|6	T	2|2	n	0	n	0	K	8,10|18	T	4|4	n	0	n	0	n	0	n	0	n	0	G	2|2	n	0	N
314	Pepper1.55ch01	10716313	C	A/C	C	2|2	n	0	n	0	C	1|1	A	1|1	A	3|3	C	2|2	A	1|1	M	3,7|10	M	5,1|6	A	2|2	n	0	n	0	M	9,6|15	A	3|3	n	0	n	0	n	0	n	0	n	0	C	3|3	n	0	A
315	Pepper1.55ch01	11487573	G	C/G	G	13|13	n	0	S	8,3|11	n	0	G	17|17	C	32|32	S	8,5|13	S	13,9|22	S	2,10|12	G	19|19	S	10,21|31	n	0	C	7|7	C	18|18	C	21|22	G	3|3	S	11,8|19	C	7|7	C	4|4	C	3|3	G	7|7	n	0	G
316	Pepper1.55ch01	12121441	A	G/A	G	4|4	A	4|4	n	0	G	3|3	N	0|1	n	0	A	3|3	R	6,3|9	G	4|4	G	9|9	n	0	n	0	n	0	A	2|2	n	0	n	0	R	4,3|7	A	10|10	A	1|1	A	1|1	G	8|8	n	0	N
317	Pepper1.55ch01	12121442	A	C/A	C	4|4	A	4|4	n	0	C	3|3	N	0|1	n	0	A	3|3	M	6,3|9	C	4|4	C	9|9	n	0	n	0	n	0	A	2|2	n	0	n	0	M	4,3|7	A	10|10	A	1|1	A	1|1	C	8|8	n	0	N
318	Pepper1.55ch01	12125395	G	A/G	A	24|24	n	0	R	36,6|42	R	20,17|37	A	18|18	G	16|16	R	18,12|30	R	40,18|58	R	23,20|43	A	41|41	R	7,21|28	G	8|8	n	0	G	33|33	n	0	R	9,28|37	R	9,9|18	G	10|10	G	16|16	A	2|2	A	8|8	n	0	A
319	Pepper1.55ch01	12128324	G	A/G	A	6|6	n	0	A	2|2	A	4|4	A	4|4	G	1|1	R	6,2|8	R	8,11|19	R	2,2|4	A	10|10	R	2,6|8	n	0	n	0	G	24|24	A	4|4	n	0	A	2|2	n	0	G	11|11	n	0	A	6|6	n	0	A
320	Pepper1.55ch01	12317896	A	C/A	A	14|14	M	5,7|12	A	3|3	A	1|1	A	23|23	C	9|9	M	3,10|13	M	6,27|33	M	6,8|14	A	15|15	A	3|3	n	0	n	0	C	17|17	A	4|5	M	4,4|8	M	2,8|10	N	0|2	N	0|1	A	5|5	A	1|1	n	0	A
321	Pepper1.55ch01	12317941	T	A/T	T	13|13	W	6,5|11	T	3|3	T	1|1	T	22|22	A	9|9	W	10,4|14	W	26,6|32	W	7,7|14	T	15|15	T	4|4	n	0	n	0	A	17|17	T	3|4	W	4,3|7	W	8,2|10	A	2|2	n	0	T	8|8	T	1|1	n	0	T
322	Pepper1.55ch01	12337629	A	T/A	A	12|12	n	0	n	0	W	1,4|5	n	0	T	6|6	A	2|2	A	1|1	T	2|2	A	21|21	n	0	A	3|3	T	1|1	T	8|8	A	2|2	W	1,4|5	A	4|4	T	1|1	T	2|2	n	0	A	10|10	T	1|1	A
323	Pepper1.55ch01	12782984	A	G/A	G	4|4	G	2|2	G	1|1	G	1|1	n	0	n	0	G	2|2	A	3|4	A	5|6	G	4|4	n	0	n	0	n	0	A	4|4	A	1|1	A	2|2	n	0	A	2|2	n	0	n	0	G	4|4	n	0	G
324	Pepper1.55ch01	12832191	C	T/C	C	15|15	n	0	n	0	C	1|1	C	5|5	T	1|1	Y	7,2|9	C	4|4	C	8|8	C	10|10	T	1|1	n	0	T	3|3	T	1|1	n	0	C	1|1	n	0	T	4|4	n	0	n	0	C	9|9	n	0	C
325	Pepper1.55ch01	12841061	T	A/T	T	19|19	T	1|2	W	7,4|11	W	7,3|10	T	11|11	W	3,1|5	W	19,11|30	W	2,4|6	W	6,7|13	T	17|18	T	4|5	T	3|3	T	1|2	A	28|31	W	7,8|15	T	3|3	T	4|5	W	4,1|5	W	4,1|5	T	4|4	T	9|9	W	5,2|7	T
326	Pepper1.55ch01	14495350	A	G/A	R	20,7|27	R	5,3|8	G	7|7	R	5,5|10	A	8|8	A	4|4	R	31,9|40	R	29,12|41	R	16,45|61	A	26|26	R	12,4|16	N	0|1	n	0	R	17,9|26	R	2,9|11	G	7|7	R	13,11|24	G	3|3	R	8,4|12	A	3|3	R	6,3|9	n	0	G
327	Pepper1.55ch01	14495478	G	A/G	R	3,7|10	A	4|4	N	0|1	R	2,1|3	G	5|5	N	0|1	R	8,10|18	R	4,14|18	R	19,5|24	R	9,7|16	R	2,3|5	N	0|1	n	0	R	8,3|11	N	0|1	A	4|4	A	8|8	N	0|2	R	3,4|7	A	3|3	A	3|3	n	0	n
328	Pepper1.55ch01	14622507	G	C/G	G	6|6	n	0	G	1|1	G	1|2	n	0	N	0|1	G	1|1	S	2,4|6	S	1,4|5	G	4|4	C	2|2	n	0	n	0	C	9|9	G	4|5	S	4,2|6	G	1|2	C	3|3	C	4|4	N	0|1	G	8|8	n	0	C
329	Pepper1.55ch01	14642282	T	C/T	C	7|7	C	2|2	N	0|1	n	0	N	0|1	T	2|2	T	12|14	Y	4,2|6	T	14|15	C	9|9	N	0|1	n	0	n	0	T	12|12	T	1|1	C	14|15	n	0	T	4|4	T	12|12	T	20|20	C	4|4	n	0	T
330	Pepper1.55ch01	15000059	G	A/G	R	6,1|7	A	10|10	A	11|11	A	7|7	A	15|15	G	1|1	A	6|6	R	4,1|5	R	3,1|4	R	4,5|9	G	1|1	n	0	n	0	R	7,1|8	n	0	A	9|10	A	2|2	n	0	n	0	N	0|1	A	7|7	n	0	n
331	Pepper1.55ch01	17900681	C	T/C	Y	8,17|25	n	0	Y	8,9|17	Y	4,2|6	n	0	Y	3,3|6	n	0	C	4|4	Y	16,17|33	T	7|7	C	3|3	n	0	C	4|4	C	16|16	Y	6,15|21	T	5|5	n	0	n	0	Y	2,5|7	n	0	Y	2,4|6	n	0	Y
332	Pepper1.55ch01	17900719	C	T/C	Y	8,16|24	n	0	Y	8,8|16	Y	4,2|6	C	1|1	Y	3,2|5	n	0	C	4|4	Y	10,18|28	T	7|7	C	4|4	C	1|1	C	4|4	C	10|10	Y	6,15|21	T	5|5	n	0	n	0	Y	2,5|7	n	0	Y	2,4|6	n	0	Y
333	Pepper1.55ch01	17900758	T	C/T	Y	10,4|14	n	0	Y	5,4|9	T	2|3	T	1|1	Y	2,2|4	n	0	T	2|2	Y	9,7|16	C	4|4	T	1|1	T	1|1	T	2|2	T	7|7	Y	8,3|11	C	3|3	n	0	n	0	Y	3,2|5	n	0	Y	2,1|3	n	0	Y
334	Pepper1.55ch01	17901012	A	G/A	A	3|4	G	1|1	R	10,4|14	R	7,2|9	R	3,3|6	A	6|6	G	9|9	n	0	R	6,2|8	R	3,5|8	R	5,6|11	R	1,4|5	A	3|3	A	7|7	G	1|1	A	3|3	R	11,6|17	G	2|2	A	5|6	R	1,2|3	R	1,3|4	R	2,1|3	R
335	Pepper1.55ch01	17901286	A	G/A	A	8|10	n	0	A	2|3	A	6|6	N	0|1	n	0	N	0|2	R	4,6|10	R	5,4|9	R	2,3|5	A	3|3	n	0	G	2|2	R	5,7|12	G	2|2	G	2|2	n	0	n	0	A	1|1	n	0	R	4,2|6	n	0	A
336	Pepper1.55ch01	17901521	G	A/G	G	6|7	n	0	A	1|1	G	3|3	n	0	n	0	G	2|2	R	5,4|9	G	1|1	R	1,1|2	G	1|1	n	0	n	0	R	3,5|8	R	1,2|3	A	7|7	A	6|6	n	0	R	8,1|9	R	12,6|18	G	5|6	n	0	G
337	Pepper1.55ch01	17901553	C	T/C	Y	7,2|9	n	0	N	0|1	C	3|3	n	0	n	0	C	2|3	Y	4,6|10	C	2|2	C	2|3	C	1|1	n	0	n	0	Y	5,5|10	C	1|3	n	0	n	0	n	0	C	1|1	Y	3,3|6	C	5|6	n	0	C
338	Pepper1.55ch01	17901580	A	G/A	R	7,2|9	n	0	N	0|1	A	4|4	n	0	n	0	A	2|3	R	4,6|10	R	3,3|6	R	2,2|4	A	1|1	n	0	n	0	R	7,6|13	A	1|3	n	0	n	0	n	0	A	1|1	R	3,3|6	R	5,2|7	n	0	A
339	Pepper1.55ch01	17901588	C	T/C	Y	7,2|9	n	0	T	1|1	C	4|4	n	0	n	0	Y	2,1|3	Y	5,6|11	Y	3,3|6	Y	2,2|4	C	1|1	n	0	n	0	Y	7,6|13	Y	1,2|3	n	0	n	0	n	0	C	1|1	Y	3,4|7	Y	5,2|7	n	0	C
340	Pepper1.55ch01	18290791	C	T/C	n	0	Y	4,2|6	n	0	n	0	n	0	n	0	Y	3,2|5	T	2|2	N	0|1	C	1|2	n	0	n	0	n	0	C	11|11	C	1|1	T	14|14	n	0	C	6|6	n	0	n	0	n	0	n	0	n
341	Pepper1.55ch01	18610196	C	T/C	Y	6,3|9	n	0	C	4|4	n	0	T	5|5	C	2|2	T	9|9	T	8|8	n	0	T	10|10	Y	2,16|18	T	4|4	C	2|2	C	9|9	Y	5,4|9	T	2|2	Y	4,6|10	C	7|7	Y	6,4|10	C	5|5	T	3|3	n	0	T
342	Pepper1.55ch01	18610239	A	T/A	W	6,6|12	n	0	A	7|7	n	0	T	10|10	A	4|4	T	15|15	T	10|10	n	0	T	19|19	W	4,31|35	T	8|8	A	6|6	A	17|17	W	9,6|15	T	4|4	W	8,8|16	A	11|11	W	10,8|18	A	9|9	T	8|8	n	0	T
343	Pepper1.55ch01	18628251	A	G/A	R	1,3|4	A	1|1	n	0	A	1|1	G	3|3	A	1|1	N	0|1	R	1,5|6	G	2|2	G	8|8	R	11,5|16	n	0	n	0	A	6|6	n	0	n	0	A	5|5	n	0	G	2|2	n	0	G	3|3	n	0	n
344	Pepper1.55ch01	18632208	G	A/G	R	7,4|11	A	2|2	n	0	R	7,7|14	A	9|9	G	7|7	A	31|31	R	2,15|17	G	3|3	A	17|17	G	10|10	n	0	n	0	G	74|74	G	14|14	A	2|2	n	0	G	12|12	R	8,29|37	G	18|18	A	6|6	G	9|9	G
345	Pepper1.55ch01	18888034	T	C/T	T	4|4	T	4|4	T	9|9	T	9|9	T	3|3	C	2|2	T	16|16	T	2|3	T	12|12	T	20|20	T	2|3	n	0	n	0	C	6|6	n	0	n	0	n	0	C	2|2	T	3|3	n	0	T	2|2	N	0|1	n
346	Pepper1.55ch01	18959865	T	C/T	T	12|12	T	37|37	T	3|3	Y	7,13|20	C	11|11	T	13|13	C	8|8	T	2|3	C	29|29	C	7|7	Y	4,5|9	n	0	n	0	T	11|11	n	0	n	0	Y	28,15|43	T	4|4	T	4|4	T	13|13	C	16|16	n	0	Y
347	Pepper1.55ch01	19144720	T	C/T	T	1|1	T	1|1	n	0	C	3|3	T	7|7	n	0	T	3|3	C	5|5	T	5|5	T	1|1	T	6|6	n	0	C	5|5	C	7|7	T	1|1	T	2|2	n	0	N	0|1	n	0	C	2|2	n	0	n	0	n
348	Pepper1.55ch01	19891741	C	T/C	Y	9,3|12	Y	5,5|10	T	9|10	T	4|4	T	5|5	C	11|11	T	9|9	Y	9,2|11	T	35|35	T	21|21	T	8|8	C	11|11	n	0	C	49|49	C	7|7	T	5|5	C	12|12	n	0	Y	6,9|15	n	0	T	10|10	n	0	Y
349	Pepper1.55ch01	19891773	G	C/G	S	8,3|11	S	6,5|11	C	9|10	C	4|4	C	5|5	G	11|11	C	8|8	S	5,2|7	C	30|30	C	19|19	C	6|6	G	11|11	n	0	G	43|43	G	7|7	C	5|5	G	11|11	n	0	S	6,7|13	G	1|1	C	8|8	n	0	S
350	Pepper1.55ch01	19897576	C	A/C	C	20|20	M	12,21|33	M	8,12|20	A	6|6	A	25|25	C	27|27	A	58|58	M	15,35|50	A	61|61	A	36|36	M	17,3|20	M	6,8|14	C	11|11	C	60|60	M	7,12|19	C	4|4	M	4,10|14	C	22|22	A	4|4	n	0	A	38|38	n	0	C
351	Pepper1.55ch01	19897622	G	T/G	G	10|10	K	12,6|18	K	6,4|10	T	4|4	T	13|13	G	15|15	T	32|32	K	17,8|25	T	35|35	T	22|22	K	2,9|11	K	5,3|8	G	6|6	G	33|33	K	7,5|12	G	2|2	K	5,3|8	G	13|13	T	3|3	n	0	T	20|20	n	0	G
352	Pepper1.55ch01	19942834	A	G/A	A	7|8	A	3|3	A	10|10	N	0|1	A	22|22	n	0	A	8|8	A	5|5	A	22|22	A	17|17	A	11|11	n	0	n	0	G	5|5	A	9|9	A	21|21	A	5|5	n	0	A	2|2	n	0	A	22|22	n	0	A
353	Pepper1.55ch01	20006848	C	T/C	Y	2,11|13	Y	3,6|9	Y	8,5|13	Y	1,6|7	C	16|16	T	6|6	C	24|24	Y	5,17|22	C	34|34	C	21|21	C	15|15	T	4|4	n	0	T	11|11	N	0|2	C	8|8	Y	6,2|8	T	5|5	Y	2,2|4	T	23|23	C	9|9	n	0	T
354	Pepper1.55ch01	20007079	A	G/A	G	18|20	A	27|27	A	12|12	n	0	n	0	G	8|8	A	41|41	A	8|8	A	43|43	A	40|40	G	6|6	G	8|8	G	7|7	G	69|69	R	4,10|14	A	6|6	R	16,6|22	G	8|8	n	0	n	0	A	1|1	A	6|6	A
355	Pepper1.55ch01	20024254	T	C/T	T	4|4	C	3|3	Y	2,1|3	Y	4,6|10	n	0	N	0|1	T	17|17	Y	9,6|15	T	18|18	T	28|28	C	4|4	n	0	N	0|1	C	37|37	T	4|4	T	4|4	T	3|3	n	0	n	0	C	5|5	T	11|11	n	0	Y
356	Pepper1.55ch01	20024308	G	A/G	G	3|3	A	3|3	G	2|3	R	4,6|10	n	0	N	0|1	G	24|24	R	10,6|16	G	19|19	G	30|30	A	4|4	n	0	N	0|1	A	38|39	G	4|4	G	4|4	G	5|5	n	0	n	0	A	6|6	G	10|10	n	0	R
357	Pepper1.55ch01	20026660	C	T/C	Y	15,15|30	Y	18,8|26	C	20|25	Y	37,17|54	C	15|15	n	0	C	25|25	T	12|12	C	20|20	C	25|25	C	28|34	C	8|8	n	0	T	81|81	T	4|4	C	2|2	C	6|6	T	12|12	C	2|2	T	16|16	C	30|30	T	5|5	C
358	Pepper1.55ch01	20033369	A	T/A	A	3|4	A	6|6	A	1|2	W	4,3|7	A	2|2	T	6|6	A	21|21	W	6,4|10	A	6|6	A	18|18	W	6,2|8	n	0	n	0	T	15|15	W	3,4|7	A	2|2	W	4,6|10	n	0	W	4,5|9	n	0	A	7|7	n	0	W
359	Pepper1.55ch01	20033476	A	C/A	M	3,5|8	M	2,3|5	n	0	M	2,15|17	A	15|15	C	1|1	A	19|19	A	10|11	A	8|8	A	24|24	C	3|3	A	1|1	n	0	C	20|20	M	6,5|11	A	10|10	C	1|1	C	9|9	A	5|5	C	11|11	A	5|5	M	2,6|8	M
360	Pepper1.55ch01	20033704	T	C/T	T	12|12	T	2|2	T	6|6	Y	5,19|24	T	8|8	C	5|5	T	56|56	Y	17,22|39	T	16|16	T	41|41	T	3|3	n	0	C	1|1	C	32|32	T	12|12	T	4|4	Y	2,8|10	C	2|2	C	5|5	n	0	T	21|21	n	0	T
361	Pepper1.55ch01	20034078	G	A/G	R	11,2|13	R	3,14|17	n	0	R	5,1|6	G	9|9	A	16|16	G	7|7	R	4,7|11	G	14|14	G	55|55	G	5|6	R	2,5|7	A	5|5	A	21|21	R	9,2|11	G	16|16	R	7,9|16	A	4|4	G	5|5	A	1|1	G	7|7	n	0	R
362	Pepper1.55ch01	20035119	C	T/C	C	4|4	n	0	Y	2,3|5	C	2|2	C	9|9	T	5|5	C	8|8	T	4|4	C	2|2	C	17|17	n	0	n	0	T	3|3	T	3|3	C	6|6	n	0	C	3|3	n	0	T	6|6	T	1|1	C	11|11	n	0	C
363	Pepper1.55ch01	20035305	A	T/A	A	4|4	n	0	W	1,4|5	A	1|1	A	8|8	T	3|3	A	10|10	T	3|3	A	5|5	A	17|17	T	5|5	n	0	T	3|3	T	3|3	A	5|5	n	0	A	4|4	n	0	T	6|6	N	0|1	A	12|12	n	0	A
364	Pepper1.55ch01	20035306	T	A/T	T	4|4	n	0	W	4,1|5	T	1|1	T	8|8	A	3|3	T	10|10	A	3|3	T	5|5	T	17|17	A	5|5	n	0	A	3|3	A	3|3	T	4|5	n	0	T	4|4	n	0	A	6|6	N	0|1	T	12|12	n	0	T
365	Pepper1.55ch01	20035354	T	G/T	T	4|4	n	0	G	4|4	T	1|1	T	8|8	G	3|3	T	10|10	G	4|4	T	5|5	T	15|15	G	5|5	n	0	G	3|3	G	3|3	T	5|5	n	0	T	3|3	n	0	G	6|6	G	1|1	T	11|11	n	0	T
366	Pepper1.55ch01	20158614	C	T/C	T	2|2	Y	1,3|4	C	2|2	C	6|7	T	1|1	n	0	T	6|6	T	2|2	T	11|11	T	7|7	Y	2,3|5	n	0	n	0	C	18|18	C	2|2	T	3|3	Y	1,2|3	C	1|1	T	1|1	n	0	T	20|20	n	0	C
367	Pepper1.55ch01	20158782	A	G/A	G	2|2	R	1,3|4	A	2|2	A	2|2	G	2|2	n	0	G	5|5	G	2|2	G	11|11	G	4|4	R	3,2|5	n	0	n	0	A	14|14	A	1|1	N	0|1	A	1|2	A	2|2	N	0|1	n	0	N	0|1	n	0	A
368	Pepper1.55ch01	20159842	C	T/C	C	3|3	T	5|5	C	4|4	Y	2,5|7	n	0	n	0	T	5|5	T	3|3	T	7|7	T	12|12	n	0	C	1|1	n	0	C	17|17	C	3|4	N	0|1	n	0	n	0	C	2|2	n	0	T	5|5	n	0	C
369	Pepper1.55ch01	20159966	A	G/A	A	3|3	G	4|4	A	2|2	R	2,5|7	n	0	n	0	G	6|6	G	2|2	G	7|7	G	8|8	n	0	A	1|1	n	0	A	11|11	A	2|3	n	0	n	0	n	0	A	2|2	n	0	G	4|4	n	0	A
370	Pepper1.55ch01	20159992	G	A/G	G	4|4	A	5|5	G	4|4	R	5,1|6	n	0	n	0	A	6|6	A	3|3	A	6|6	A	10|10	n	0	G	1|1	n	0	G	13|13	R	1,2|3	n	0	n	0	n	0	G	2|2	n	0	A	5|5	n	0	G
371	Pepper1.55ch01	20160054	T	C/T	T	2|2	C	5|5	T	3|3	Y	5,1|6	n	0	n	0	C	7|7	N	0|2	C	6|6	C	12|12	n	0	T	1|1	n	0	T	14|14	T	3|4	N	0|1	n	0	n	0	T	3|3	n	0	C	6|6	n	0	T
372	Pepper1.55ch01	20196582	A	C/A	A	1|1	A	1|1	C	4|4	n	0	C	12|12	A	2|2	C	7|7	C	2|2	N	0|1	C	2|2	n	0	n	0	A	1|1	A	3|3	n	0	C	2|2	A	10|11	A	2|2	n	0	n	0	C	2|2	n	0	C
373	Pepper1.55ch01	20197035	G	A/G	R	4,2|6	A	9|9	n	0	R	6,6|12	A	7|7	n	0	A	6|6	R	7,5|12	A	9|9	A	9|9	G	3|3	n	0	G	2|2	G	17|17	A	5|5	A	5|5	n	0	G	3|3	G	3|3	n	0	N	0|1	G	3|3	R
374	Pepper1.55ch01	20197078	T	C/T	Y	4,2|6	C	7|7	n	0	Y	6,6|12	C	7|7	n	0	C	5|5	Y	7,4|11	C	7|7	C	10|10	T	2|3	n	0	T	2|2	T	16|16	C	5|5	C	8|8	n	0	T	2|2	T	3|3	n	0	N	0|2	T	3|3	Y
375	Pepper1.55ch01	20197118	C	T/C	Y	1,4|5	T	7|7	n	0	Y	6,5|11	T	6|6	n	0	T	5|5	Y	3,7|10	T	5|5	T	10|10	C	2|3	n	0	C	1|1	C	17|17	T	5|5	T	8|8	n	0	C	2|2	C	2|2	n	0	T	2|2	C	3|3	C
376	Pepper1.55ch01	20197433	A	G/A	R	4,7|11	R	3,2|5	n	0	G	15|15	G	16|16	A	8|8	G	5|5	A	3|3	G	5|5	G	1|1	A	9|9	G	4|4	A	3|3	A	27|27	A	11|11	G	1|1	G	12|12	A	13|13	n	0	n	0	G	6|6	n	0	A
377	Pepper1.55ch01	20200952	T	C/T	T	1|2	T	1|1	n	0	Y	5,7|12	C	13|13	n	0	C	16|16	Y	7,5|12	C	13|13	C	12|12	T	7|7	n	0	n	0	T	40|40	n	0	C	3|3	T	4|4	T	3|3	Y	3,1|4	n	0	C	8|8	n	0	T
378	Pepper1.55ch01	20611841	T	C/T	T	3|3	C	2|2	C	1|1	T	1|1	T	4|4	n	0	T	2|2	Y	1,1|2	T	6|6	T	14|14	T	2|2	n	0	n	0	C	7|7	T	4|4	T	2|2	n	0	C	1|1	n	0	n	0	T	8|8	C	1|1	Y
379	Pepper1.55ch01	20868331	G	A/G	A	1|1	R	1,2|3	A	2|2	n	0	G	4|4	A	4|4	G	10|10	G	1|1	G	3|3	G	10|10	G	3|3	n	0	n	0	A	6|6	n	0	n	0	R	1,1|2	n	0	A	1|1	A	1|1	G	1|1	n	0	n
380	Pepper1.55ch01	20868437	A	T/A	N	0|1	W	1,3|4	A	2|2	n	0	T	4|4	A	4|4	T	10|10	A	1|2	N	0|3	T	10|10	N	0|2	n	0	n	0	A	7|7	n	0	n	0	A	1|2	n	0	A	1|1	A	1|1	N	0|2	n	0	n
381	Pepper1.55ch01	20868465	C	G/C	C	1|1	S	3,1|4	C	2|2	n	0	G	4|4	C	4|4	G	10|10	S	1,1|2	G	3|3	G	10|10	G	2|2	n	0	n	0	C	7|7	n	0	n	0	S	1,1|2	n	0	C	1|1	C	1|1	G	2|2	n	0	n
382	Pepper1.55ch01	22488025	A	C/A	A	5|5	A	1|1	A	2|2	C	3|3	A	1|1	n	0	n	0	n	0	A	3|3	A	16|16	n	0	n	0	C	1|1	C	15|15	n	0	n	0	C	1|1	C	8|8	C	3|3	n	0	n	0	C	2|2	C
383	Pepper1.55ch01	22488290	G	A/G	G	3|3	G	1|1	G	2|2	A	3|3	G	4|4	n	0	R	2,1|3	n	0	G	9|9	G	8|8	n	0	A	11|11	n	0	A	11|11	n	0	n	0	A	1|1	A	9|9	A	3|3	n	0	n	0	n	0	A
384	Pepper1.55ch01	23015074	C	A/C	C	3|3	C	1|1	C	2|2	C	3|3	C	2|2	C	9|9	n	0	n	0	C	5|5	C	5|5	C	1|1	n	0	n	0	C	18|18	n	0	n	0	C	5|5	C	3|3	C	4|4	C	1|1	C	8|8	n	0	C
385	Pepper1.55ch01	23015095	A	G/A	A	5|5	A	2|2	A	3|3	A	5|5	R	2,1|3	A	17|17	n	0	n	0	A	10|10	A	11|11	A	2|2	n	0	n	0	A	33|33	n	0	n	0	A	8|8	A	6|6	A	8|8	A	2|2	A	15|15	n	0	A
386	Pepper1.55ch01	23062930	T	C/T	T	6|7	C	6|6	T	13|14	Y	15,9|24	Y	4,8|12	n	0	T	8|8	T	21|21	T	30|30	T	70|70	C	5|5	n	0	C	4|4	C	84|84	C	9|9	T	20|20	n	0	C	22|22	C	8|8	n	0	n	0	n	0	Y
387	Pepper1.55ch01	24875819	T	C/T	C	4|4	C	7|7	n	0	N	0|1	Y	13,2|15	C	8|8	T	24|24	Y	2,5|7	T	6|6	T	15|15	n	0	C	10|10	N	0|1	C	26|26	Y	3,5|8	T	4|4	T	7|7	C	6|6	C	7|7	C	10|10	n	0	n	0	Y
388	Pepper1.55ch01	24920080	T	A/T	W	2,1|3	W	3,3|6	W	2,3|5	T	2|2	W	3,2|5	A	8|8	T	17|17	A	1|1	T	3|3	T	7|7	W	3,2|5	n	0	n	0	A	9|9	W	3,5|8	T	9|9	W	3,1|4	A	2|2	T	2|2	n	0	T	16|16	A	3|3	n
389	Pepper1.55ch01	24923209	T	A/T	T	8|9	W	5,3|8	n	0	T	4|4	W	10,10|20	A	15|15	T	21|21	W	10,16|26	T	20|20	T	19|19	W	6,4|10	n	0	n	0	A	24|24	T	7|7	T	12|12	W	3,10|13	n	0	N	0|1	n	0	T	18|18	n	0	W
390	Pepper1.55ch01	25656908	A	G/A	A	3|3	R	2,1|3	n	0	R	4,2|6	A	1|1	A	10|10	G	8|8	R	3,3|6	G	11|11	G	6|6	n	0	n	0	A	2|2	A	5|5	G	2|2	G	3|3	n	0	A	4|4	R	1,2|3	n	0	G	4|4	n	0	A
391	Pepper1.55ch01	25657025	G	T/G	G	8|10	T	4|4	G	4|4	K	6,10|16	G	3|3	T	16|16	G	10|10	K	11,13|24	G	11|11	G	18|18	n	0	n	0	T	4|4	T	49|49	K	2,6|8	G	8|8	n	0	T	3|3	T	5|5	T	16|16	G	19|19	n	0	G
392	Pepper1.55ch01	25657091	G	A/G	R	3,9|12	A	4|4	G	7|7	R	9,7|16	G	6|6	A	23|23	G	19|19	R	19,13|32	G	16|16	G	27|27	n	0	n	0	A	5|5	A	75|75	R	9,3|12	G	14|14	n	0	A	7|7	A	8|8	A	21|21	G	21|21	n	0	G
393	Pepper1.55ch01	25662090	C	T/C	N	0|1	n	0	C	4|4	T	2|2	Y	19,7|26	n	0	T	23|23	C	10|10	T	2|2	T	13|13	n	0	n	0	n	0	C	8|8	n	0	n	0	C	5|5	n	0	C	8|9	n	0	T	7|7	n	0	C
394	Pepper1.55ch01	25678223	T	C/T	C	8|8	T	29|29	T	9|9	Y	6,4|10	T	16|16	T	14|14	C	23|23	C	2|2	C	23|23	C	20|20	T	22|22	C	4|4	T	3|3	T	7|7	Y	8,12|20	C	11|11	C	8|8	T	23|23	Y	21,22|43	n	0	C	32|32	T	11|11	T
395	Pepper1.55ch01	25869512	G	C/G	G	3|4	G	2|2	G	2|2	C	1|1	C	1|1	C	1|1	n	0	S	1,2|3	G	4|4	G	9|9	C	1|1	n	0	C	2|2	C	3|3	C	3|3	G	1|1	n	0	C	3|3	S	1,1|2	C	1|1	n	0	n	0	n
396	Pepper1.55ch01	25971364	A	T/A	A	2|2	A	4|4	T	16|16	W	4,3|7	T	7|7	T	4|4	A	11|11	A	1|1	A	7|7	A	6|6	A	4|4	T	4|4	T	8|8	T	8|8	A	5|5	A	8|8	A	9|9	T	3|3	W	2,11|13	T	3|3	A	13|13	n	0	T
397	Pepper1.55ch01	25971476	G	A/G	G	2|2	G	2|2	A	10|10	R	2,2|4	A	4|4	A	2|2	G	7|7	G	1|1	G	8|8	G	6|6	G	2|2	A	2|2	A	4|4	A	10|10	G	3|3	G	5|5	G	4|4	A	2|2	R	6,1|7	A	2|2	G	8|8	n	0	A
398	Pepper1.55ch01	26917007	C	A/C	C	2|2	M	4,1|5	n	0	C	1|2	n	0	n	0	A	6|6	M	2,4|6	N	0|1	A	4|4	A	2|2	n	0	n	0	C	8|8	M	3,4|7	A	7|7	A	2|2	C	2|2	N	0|1	C	3|3	A	5|5	n	0	N
399	Pepper1.55ch01	27007217	G	C/G	C	2|2	S	7,3|10	C	6|6	C	2|2	S	1,5|6	G	3|3	C	8|8	S	3,3|6	C	8|8	C	4|4	G	4|5	n	0	G	4|4	G	2|2	G	5|5	n	0	G	2|2	n	0	S	1,1|2	G	3|3	C	7|7	n	0	S
400	Pepper1.55ch01	29479439	C	T/C	Y	2,1|3	n	0	n	0	Y	2,1|3	C	5|5	T	3|3	C	2|2	Y	1,5|6	C	6|6	C	10|10	T	2|2	n	0	n	0	T	8|8	n	0	n	0	T	2|2	T	4|4	C	2|2	n	0	n	0	n	0	Y
401	Pepper1.55ch01	29750711	C	A/C	M	17,29|46	C	16|19	A	20|22	M	6,4|10	M	4,10|14	C	23|23	A	23|23	M	20,29|49	A	33|33	A	45|45	A	31|32	n	0	A	2|2	C	70|70	M	6,7|13	A	4|4	M	4,11|15	C	26|26	C	3|3	C	10|10	A	8|8	n	0	C
402	Pepper1.55ch01	29875069	G	T/G	T	6|6	T	5|5	N	0|1	T	1|1	T	4|4	n	0	T	8|8	T	6|6	T	7|7	T	7|7	G	6|6	T	2|2	n	0	G	4|4	T	9|9	T	13|13	T	1|1	G	1|1	T	2|2	n	0	T	4|4	n	0	T
403	Pepper1.55ch01	31031528	C	A/C	C	17|17	M	2,5|7	A	2|2	M	4,8|12	A	8|8	C	13|13	A	20|20	M	4,2|6	A	25|25	A	15|15	C	6|6	n	0	n	0	C	22|22	A	2|2	n	0	A	9|9	C	9|9	C	4|5	n	0	A	7|7	C	8|8	M
404	Pepper1.55ch01	31656632	A	G/A	A	3|3	A	1|1	n	0	R	1,2|3	A	2|2	n	0	G	15|15	A	3|4	G	2|2	G	2|2	n	0	A	5|5	A	1|1	A	10|10	n	0	G	6|6	R	6,15|21	n	0	A	1|1	A	2|2	G	1|1	n	0	n
405	Pepper1.55ch01	31818460	C	G/C	G	8|8	G	2|2	n	0	G	4|4	S	2,4|6	G	8|8	C	11|11	S	4,4|8	C	41|41	C	28|28	G	24|24	n	0	G	14|14	G	44|44	S	21,5|26	C	14|14	G	2|2	G	1|1	C	4|4	G	2|2	n	0	n	0	S
406	Pepper1.55ch01	31837153	C	T/C	T	19|19	Y	3,5|8	Y	3,5|8	C	14|17	Y	17,8|25	T	15|15	C	19|19	Y	21,9|30	C	10|10	C	40|40	T	9|9	n	0	n	0	T	39|39	n	0	C	31|31	Y	13,14|27	T	2|2	Y	7,15|22	T	6|6	C	26|26	T	2|2	Y
407	Pepper1.55ch01	32075154	G	A/G	N	0|1	G	1|1	G	1|1	n	0	A	3|3	n	0	n	0	A	5|5	G	4|4	G	4|4	A	8|8	A	2|2	n	0	A	16|16	G	2|3	G	1|1	n	0	N	0|1	G	2|2	N	0|2	G	3|3	A	2|2	A
408	Pepper1.55ch01	32075242	C	T/C	n	0	C	1|1	n	0	n	0	T	3|3	n	0	n	0	T	5|5	C	4|4	C	4|4	T	6|6	T	2|2	n	0	T	16|16	n	0	C	1|1	n	0	T	1|1	C	2|2	T	1|1	C	3|3	T	1|1	T
409	Pepper1.55ch01	32075363	C	A/C	N	0|1	C	2|2	C	1|1	n	0	A	3|3	n	0	n	0	A	4|4	C	7|7	C	3|3	A	6|6	N	0|1	n	0	A	17|17	C	1|2	C	1|1	n	0	N	0|1	C	2|2	N	0|2	C	3|3	N	0|2	N
410	Pepper1.55ch01	35265994	C	T/C	T	6|6	T	5|5	T	6|6	T	2|2	T	1|1	T	3|3	C	13|13	T	4|4	C	8|8	C	11|11	T	3|3	T	2|2	n	0	T	11|11	T	1|1	C	2|2	C	1|1	T	7|7	n	0	T	7|7	n	0	T	2|2	T
411	Pepper1.55ch01	35267932	T	G/T	G	26|26	T	5|5	T	3|3	T	9|9	K	21,14|35	G	41|41	T	39|39	K	6,3|9	T	43|43	T	25|25	G	21|21	n	0	G	13|13	G	74|74	K	7,4|11	T	7|7	T	17|17	N	0|1	T	6|6	G	27|27	T	33|33	G	12|12	K
412	Pepper1.55ch01	35269008	C	T/C	T	7|7	Y	2,3|5	C	6|6	T	4|4	C	8|9	T	8|8	C	5|5	Y	3,5|8	C	21|21	C	8|8	T	9|9	T	3|3	n	0	T	13|13	Y	2,3|5	C	7|7	C	2|2	T	1|1	n	0	T	3|3	C	1|1	T	5|5	Y
413	Pepper1.55ch01	35271261	C	G/C	G	10|10	S	15,7|22	n	0	C	9|9	G	2|2	G	9|9	C	24|24	S	8,3|11	C	14|14	C	20|20	G	6|6	C	12|12	n	0	G	50|50	G	3|3	C	5|5	C	11|11	n	0	G	10|10	n	0	C	5|5	n	0	S
414	Pepper1.55ch01	35271299	T	C/T	C	10|10	Y	16,7|23	n	0	T	8|8	C	2|2	C	9|9	T	28|28	Y	8,3|11	T	12|14	T	19|19	C	6|6	T	12|12	n	0	C	49|49	C	4|4	T	5|5	T	11|11	n	0	C	11|11	n	0	T	6|6	n	0	Y
415	Pepper1.55ch01	35276380	T	A/T	n	0	W	5,1|6	T	2|2	n	0	T	2|2	A	5|5	T	6|6	W	6,3|9	T	14|14	T	13|13	A	3|3	n	0	n	0	A	9|9	T	1|2	n	0	W	6,4|10	n	0	W	4,1|5	n	0	n	0	n	0	T
416	Pepper1.55ch01	35280781	T	A/T	A	8|8	W	8,2|10	W	8,3|11	T	18|21	T	12|15	A	9|9	T	33|33	W	12,13|25	T	4|4	T	22|22	A	6|6	T	2|3	n	0	A	53|53	W	10,3|13	T	23|23	N	0|2	n	0	T	5|5	n	0	T	23|23	n	0	T
417	Pepper1.55ch01	38670668	T	C/T	T	19|19	C	22|22	T	1|3	C	8|8	T	17|17	T	70|70	C	14|14	Y	25,62|87	C	56|56	C	72|72	T	21|21	n	0	T	25|25	T	141|141	T	10|10	C	16|16	Y	4,14|18	n	0	Y	14,10|24	Y	11,8|19	C	18|18	T	17|17	Y
418	Pepper1.55ch01	39422954	C	G/C	C	15|15	n	0	S	1,2|3	C	3|4	S	7,5|12	C	9|9	G	12|12	C	5|5	G	10|10	G	8|8	C	6|6	n	0	C	3|3	C	25|25	G	3|3	G	1|1	S	2,1|3	C	8|8	C	8|8	C	1|1	G	4|4	C	2|2	S
419	Pepper1.55ch01	40664375	A	G/A	G	27|27	R	13,2|15	A	5|5	R	5,4|9	R	3,6|9	G	14|14	A	60|60	G	30|30	A	20|20	A	85|85	G	10|10	R	7,16|23	G	4|4	G	68|68	A	13|13	A	17|17	A	15|15	G	7|7	R	23,20|43	G	15|15	A	24|24	G	4|4	G
420	Pepper1.55ch01	40664450	A	C/A	C	15|15	A	8|9	A	3|3	M	3,2|5	M	1,4|5	C	7|7	A	35|35	C	18|18	A	10|10	A	50|50	C	6|6	M	4,8|12	C	2|2	C	35|35	A	8|8	A	10|10	A	10|10	C	6|6	M	11,11|22	C	9|9	A	12|12	C	3|3	n
421	Pepper1.55ch01	41456189	G	T/G	n	0	n	0	n	0	n	0	T	3|3	G	4|4	G	1|1	G	4|4	T	4|4	G	17|17	T	6|6	n	0	n	0	G	20|20	n	0	n	0	N	0|2	n	0	T	7|7	n	0	n	0	n	0	n
422	Pepper1.55ch01	41984022	A	G/A	n	0	A	4|4	n	0	R	4,8|12	G	2|2	G	2|2	A	6|6	G	3|3	A	5|5	A	3|3	G	3|3	n	0	G	1|1	R	1,3|4	n	0	A	10|10	A	2|2	n	0	G	8|8	n	0	A	2|2	A	1|1	G
423	Pepper1.55ch01	41984070	T	C/T	n	0	T	4|4	n	0	Y	8,2|10	N	0|2	C	3|3	T	8|8	C	3|3	T	6|6	T	3|3	C	3|3	n	0	T	1|1	Y	4,1|5	n	0	T	6|6	T	2|2	n	0	C	8|8	n	0	T	1|1	T	1|1	C
424	Pepper1.55ch01	42314745	T	C/T	C	15|15	Y	2,2|4	Y	4,3|7	Y	6,2|8	T	16|16	Y	7,10|17	Y	13,5|18	Y	4,4|8	Y	9,7|16	Y	5,16|21	Y	1,1|2	n	0	n	0	C	15|15	n	0	n	0	C	2|2	Y	11,4|15	Y	10,26|36	T	4|4	Y	7,13|20	C	7|7	T
425	Pepper1.55ch01	42315079	G	A/G	A	7|7	A	5|5	n	0	n	0	G	2|2	G	5|5	R	2,3|5	R	7,9|16	G	10|10	A	9|10	n	0	n	0	n	0	R	6,10|16	n	0	n	0	n	0	n	0	G	7|7	n	0	G	6|6	n	0	G
426	Pepper1.55ch01	44088067	A	G/A	G	1|1	n	0	A	1|1	G	2|2	n	0	A	4|4	G	4|4	A	5|5	G	7|7	A	1|1	A	2|2	G	1|1	n	0	R	2,8|10	n	0	G	2|2	n	0	A	2|2	R	1,1|2	A	1|1	n	0	n	0	R
427	Pepper1.55ch01	44190257	C	A/C	C	1|3	n	0	C	2|2	A	7|7	n	0	C	5|5	A	13|13	C	7|7	A	15|15	M	7,5|12	n	0	A	4|4	C	1|2	M	9,8|17	A	6|6	A	5|5	n	0	n	0	M	3,4|7	C	3|3	A	7|7	n	0	C
428	Pepper1.55ch01	44191116	G	A/G	R	10,14|24	n	0	R	2,7|9	R	40,52|92	R	8,10|18	G	4|4	A	43|43	G	54|54	A	48|48	R	12,23|35	G	14|14	R	2,5|7	G	7|7	R	60,17|77	A	18|18	A	2|2	R	11,30|41	G	3|3	R	23,4|27	G	10|10	A	24|24	n	0	R
429	Pepper1.55ch01	44191140	G	C/G	S	14,10|24	n	0	S	7,2|9	S	52,40|92	S	10,6|16	G	4|4	C	46|46	G	57|57	C	49|49	S	23,12|35	G	14|14	S	5,2|7	G	7|7	S	16,60|76	C	16|16	C	2|2	S	30,12|42	G	2|2	S	4,24|28	G	10|10	C	27|27	n	0	S
430	Pepper1.55ch01	44192065	T	C/T	Y	16,8|24	C	6|6	n	0	T	3|3	C	11|11	T	5|5	C	18|18	T	16|16	C	42|42	C	22|22	n	0	C	6|6	n	0	Y	11,29|40	C	3|3	C	10|10	T	1|1	n	0	n	0	n	0	C	10|10	n	0	C
431	Pepper1.55ch01	44200430	A	T/A	A	1|1	n	0	A	2|2	A	12|12	A	5|5	A	9|9	T	7|7	A	17|17	T	12|12	A	9|9	A	4|4	n	0	n	0	W	2,9|11	n	0	T	2|2	T	4|4	A	8|8	A	6|6	n	0	N	0|1	n	0	A
432	Pepper1.55ch01	44200754	T	A/T	T	5|6	A	5|5	T	2|3	W	5,2|7	T	3|4	T	5|5	A	12|12	T	17|17	A	5|5	T	10|11	T	1|1	T	5|5	T	1|3	T	21|22	N	0|1	A	3|3	W	2,2|4	T	5|5	W	8,3|11	T	4|4	A	4|4	n	0	T
433	Pepper1.55ch01	44286906	G	T/G	K	3,3|6	T	7|7	n	0	G	2|2	T	2|2	G	6|6	T	8|8	G	9|9	T	7|7	K	6,3|9	G	8|8	n	0	G	1|1	K	3,6|9	T	3|3	T	2|2	K	3,4|7	G	3|3	G	1|1	G	2|2	T	14|14	n	0	G
434	Pepper1.55ch01	44287146	G	C/G	S	3,3|6	G	7|7	n	0	n	0	G	2|2	C	5|5	G	9|9	C	8|8	G	7|7	S	3,6|9	C	7|7	n	0	C	1|1	S	5,3|8	G	5|5	G	1|1	S	4,3|7	C	1|1	C	1|1	C	2|2	G	12|12	n	0	S
435	Pepper1.55ch01	44413091	A	C/A	M	4,5|9	A	1|1	n	0	C	15|15	C	2|2	n	0	A	22|22	C	4|4	A	10|10	M	8,30|38	C	1|1	n	0	n	0	M	9,3|12	n	0	A	1|1	n	0	C	8|8	A	6|6	n	0	A	2|2	n	0	C
436	Pepper1.55ch01	47286620	G	A/G	G	6|7	A	2|2	A	7|7	A	1|1	G	3|4	G	4|4	A	8|8	G	7|7	A	10|10	R	3,6|9	G	4|4	n	0	G	2|2	R	4,2|6	n	0	n	0	R	6,1|7	G	4|4	G	2|2	G	6|6	A	8|8	n	0	A
437	Pepper1.55ch01	47345764	T	C/T	Y	9,5|14	C	7|7	Y	2,3|5	Y	2,2|4	Y	5,6|11	T	9|9	C	14|14	T	4|4	C	8|8	Y	3,9|12	T	5|5	C	4|4	T	2|2	Y	2,7|9	C	3|3	n	0	Y	4,14|18	n	0	Y	2,7|9	T	4|4	C	12|12	n	0	Y
438	Pepper1.55ch01	47415109	C	T/C	T	2|2	T	4|4	C	2|2	C	1|2	C	1|1	n	0	T	7|7	C	2|2	T	4|4	Y	5,4|9	C	6|6	n	0	n	0	Y	8,3|11	T	2|2	n	0	n	0	C	3|3	N	0|1	n	0	N	0|1	n	0	T
439	Pepper1.55ch01	47481503	A	T/A	W	1,4|5	A	6|6	n	0	n	0	T	2|2	n	0	A	2|2	T	9|9	A	2|2	A	10|12	T	2|2	n	0	n	0	W	19,5|24	A	1|1	A	1|1	A	5|5	n	0	n	0	n	0	A	10|10	n	0	A
440	Pepper1.55ch01	47793907	G	A/G	R	8,2|10	G	7|7	A	2|2	R	6,2|8	A	15|16	A	6|6	G	3|3	A	21|21	G	21|21	R	4,10|14	A	8|8	n	0	G	4|4	A	9|9	G	4|4	n	0	R	6,4|10	n	0	R	6,3|9	n	0	G	10|10	n	0	R
441	Pepper1.55ch01	47793963	T	C/T	Y	15,3|18	T	11|11	C	3|3	Y	8,4|12	C	23|25	C	10|10	T	6|6	C	34|34	T	32|32	Y	7,14|21	C	15|15	n	0	T	7|7	Y	12,2|14	T	8|8	n	0	Y	11,8|19	n	0	Y	10,5|15	n	0	T	15|15	n	0	Y
442	Pepper1.55ch01	52825044	A	C/A	M	4,3|7	n	0	C	9|9	C	6|6	M	3,3|6	C	5|5	A	8|8	C	3|3	A	9|9	M	8,3|11	C	17|17	C	4|4	A	4|4	M	2,9|11	A	3|3	A	9|9	M	8,4|12	C	4|4	M	5,8|13	C	10|10	A	3|3	n	0	A
443	Pepper1.55ch01	52826507	C	T/C	C	6|7	n	0	n	0	C	5|5	T	6|6	T	8|8	C	6|6	Y	1,6|7	C	1|1	Y	8,12|20	T	3|3	n	0	C	4|4	Y	8,4|12	C	2|2	C	3|3	Y	1,5|6	T	3|3	Y	5,3|8	n	0	C	11|11	n	0	Y
444	Pepper1.55ch01	52831710	A	C/A	A	6|6	A	2|2	A	11|11	n	0	C	6|6	C	15|15	A	4|4	A	16|16	n	0	A	1|1	C	12|12	n	0	M	8,7|15	n	0	A	23|23	A	6|6	n	0	C	16|16	M	10,8|18	C	13|13	n	0	n	0	M
445	Pepper1.55ch01	53040205	C	T/C	C	1|1	C	3|3	n	0	C	1|2	n	0	n	0	C	12|12	Y	11,4|15	C	10|10	Y	4,4|8	N	0|1	n	0	C	4|5	T	12|12	C	14|14	C	6|6	T	2|2	n	0	C	6|6	n	0	C	1|1	n	0	C
446	Pepper1.55ch01	53040276	C	T/C	C	1|1	C	3|3	n	0	C	1|2	n	0	n	0	C	12|12	Y	11,4|15	C	11|11	Y	4,5|9	N	0|1	n	0	C	4|5	T	12|12	C	13|13	C	7|7	N	0|1	n	0	C	4|4	n	0	C	2|2	n	0	C
447	Pepper1.55ch01	53404061	T	C/T	Y	8,1|9	T	18|18	n	0	Y	2,2|4	Y	6,3|9	C	9|9	T	4|4	Y	7,6|13	T	9|9	Y	14,9|23	N	0|2	N	0|2	T	3|4	Y	10,14|24	T	2|2	T	5|5	C	6|6	C	8|8	T	4|4	N	0|2	T	2|2	T	3|3	Y
448	Pepper1.55ch01	53404127	C	A/C	M	6,1|7	C	9|9	n	0	C	2|3	M	5,3|8	A	8|8	C	4|4	M	5,7|12	C	5|5	M	7,6|13	N	0|2	N	0|1	C	2|3	M	6,12|18	C	1|1	C	1|1	A	3|3	A	8|8	C	3|3	n	0	C	1|1	C	1|1	M
449	Pepper1.55ch01	56303420	T	C/T	T	2|2	T	8|8	n	0	Y	6,4|10	Y	6,2|8	T	5|5	T	11|12	Y	6,3|9	Y	7,6|13	Y	5,12|17	N	0|1	n	0	Y	8,1|9	Y	8,6|14	T	4|4	Y	2,2|4	T	6|6	Y	51,19|70	Y	4,8|12	T	2|3	Y	2,6|8	Y	2,2|4	C
450	Pepper1.55ch01	56303428	G	A/G	G	2|2	G	7|7	n	0	R	6,4|10	R	5,2|7	G	5|5	G	10|12	R	6,2|8	R	7,6|13	R	5,12|17	N	0|1	n	0	R	8,1|9	R	8,6|14	G	4|4	R	2,2|4	G	6|6	R	51,19|70	R	3,8|11	G	2|3	R	2,6|8	R	2,2|4	A
451	Pepper1.55ch01	56303470	T	A/T	T	2|2	T	5|5	T	1|1	W	5,4|9	W	5,2|7	T	4|4	T	9|11	W	6,2|8	W	8,4|12	W	6,14|20	A	2|2	n	0	W	7,2|9	W	6,6|12	T	4|4	W	2,2|4	T	3|3	W	51,19|70	W	2,7|9	T	2|3	W	2,6|8	T	2|3	A
452	Pepper1.55ch01	56304096	C	T/C	C	1|1	Y	1,2|3	C	1|1	Y	1,1|2	C	2|3	C	1|1	n	0	Y	2,1|3	C	1|1	C	4|4	n	0	C	1|1	n	0	C	6|6	n	0	n	0	n	0	n	0	T	1|1	n	0	n	0	C	2|2	C
453	Pepper1.55ch01	56304170	C	T/C	C	1|1	Y	1,3|4	C	1|1	T	2|2	C	3|3	C	2|2	n	0	C	3|4	C	1|1	C	4|4	n	0	C	1|1	n	0	C	6|6	n	0	n	0	n	0	n	0	T	2|2	n	0	n	0	C	2|2	C
454	Pepper1.55ch01	56304229	C	T/C	Y	15,14|29	Y	3,2|5	C	11|11	T	24|24	Y	4,9|13	N	0|1	C	9|11	T	34|34	Y	14,13|27	Y	34,11|45	Y	11,8|19	n	0	n	0	T	39|39	T	3|3	Y	4,19|23	T	15|15	n	0	T	8|8	T	4|4	C	13|13	C	5|5	Y
455	Pepper1.55ch01	56304391	G	T/G	K	16,14|30	K	5,2|7	G	11|11	T	18|18	K	4,9|13	N	0|1	G	10|11	T	32|32	K	14,13|27	K	33,11|44	K	12,7|19	n	0	n	0	T	41|41	T	3|3	K	3,9|12	T	8|8	n	0	T	4|4	T	4|4	G	14|14	G	5|5	K
456	Pepper1.55ch01	56304967	C	A/C	M	4,8|12	M	9,9|18	C	4|4	A	18|18	M	15,12|27	C	6|6	M	10,2|12	A	24|24	M	8,12|20	M	5,4|9	C	14|14	n	0	n	0	A	60|60	A	10|11	n	0	A	14|14	n	0	A	10|10	A	19|19	C	22|24	A	2|2	M
457	Pepper1.55ch01	56305043	A	G/A	R	9,4|13	R	11,10|21	A	4|4	G	17|17	R	13,15|28	A	6|6	R	2,10|12	G	25|25	R	13,8|21	R	4,5|9	A	16|16	n	0	n	0	G	65|65	R	2,10|12	n	0	G	13|13	n	0	G	10|10	G	20|20	A	25|27	G	2|2	R
458	Pepper1.55ch01	56305216	A	G/A	R	2,4|6	R	1,3|4	n	0	G	2|2	R	4,3|7	R	3,2|5	R	3,2|5	G	9|9	R	2,4|6	G	9|9	R	2,4|6	G	3|3	G	3|3	G	9|9	R	1,4|5	n	0	G	2|2	A	5|5	G	5|5	G	2|2	A	9|9	G	2|2	A
459	Pepper1.55ch01	56305279	G	C/G	S	2,4|6	S	2,3|5	n	0	C	2|2	S	4,3|7	S	4,2|6	S	2,2|4	C	9|9	S	2,3|5	C	8|8	S	1,2|3	C	3|3	C	3|3	C	12|12	S	2,4|6	n	0	C	3|3	G	6|6	C	5|5	N	0|1	G	7|7	C	2|2	S
460	Pepper1.55ch01	56305309	C	G/C	S	4,2|6	S	2,2|4	n	0	G	2|2	S	3,4|7	C	3|4	C	1|2	G	8|8	S	1,2|3	G	6|6	G	2|2	G	3|3	G	3|3	G	8|8	S	2,2|4	n	0	G	2|2	C	5|5	G	5|5	G	1|1	C	5|5	G	2|2	C
461	Pepper1.55ch01	56305358	G	A/G	R	4,1|5	G	1|3	n	0	A	2|2	R	2,3|5	R	2,3|5	G	3|4	A	8|8	R	2,2|4	A	7|7	R	3,2|5	A	3|3	A	3|3	A	10|10	A	4|4	n	0	N	0|2	G	4|4	N	0|2	A	2|2	G	6|6	N	0|2	G
462	Pepper1.55ch01	56305451	T	C/T	Y	4,2|6	Y	3,2|5	n	0	C	2|2	Y	3,4|7	Y	2,4|6	Y	2,3|5	C	8|8	Y	4,2|6	C	10|10	Y	4,2|6	N	0|2	C	3|3	C	12|12	Y	4,1|5	n	0	C	3|3	T	6|6	C	5|5	N	0|2	T	9|9	N	0|2	T
463	Pepper1.55ch01	57301871	A	C/A	A	2|3	A	4|4	A	1|1	A	6|6	A	3|3	n	0	A	6|6	M	1,3|4	A	5|5	M	9,5|14	C	4|4	n	0	A	1|1	M	8,15|23	A	9|9	A	4|4	n	0	n	0	A	1|1	C	3|3	n	0	C	4|4	A
464	Pepper1.55ch01	57301907	C	T/C	C	2|3	C	4|4	C	1|1	C	6|6	C	3|3	n	0	C	6|6	Y	1,3|4	C	5|5	Y	8,5|13	T	4|4	n	0	C	1|1	Y	7,14|21	C	9|9	C	5|5	C	1|1	N	0|1	C	2|2	T	3|3	n	0	T	4|4	C
465	Pepper1.55ch01	57302016	T	C/T	C	7|7	T	14|14	T	1|1	T	7|7	Y	2,2|4	n	0	T	8|8	Y	2,1|3	T	5|5	Y	4,5|9	C	13|13	n	0	Y	4,1|5	Y	14,6|20	T	5|5	T	2|2	n	0	C	8|8	T	3|3	C	10|10	T	1|1	C	4|4	T
466	Pepper1.55ch01	57302088	T	C/T	Y	4,2|6	T	12|12	T	1|1	T	7|7	T	3|4	n	0	T	7|7	Y	3,1|4	T	5|5	Y	5,9|14	C	11|11	n	0	Y	2,1|3	Y	15,8|23	T	8|8	T	6|6	T	1|1	C	7|7	T	3|3	C	7|7	T	2|2	C	4|4	T
467	Pepper1.55ch01	57302123	G	T/G	K	2,4|6	G	11|11	G	2|2	G	7|7	G	3|4	n	0	G	7|7	K	1,3|4	G	6|6	K	9,5|14	T	10|10	n	0	K	1,2|3	K	8,17|25	G	5|5	G	5|5	G	1|1	T	7|7	G	3|3	T	7|7	G	2|2	T	4|4	G
468	Pepper1.55ch01	57302389	T	T/C	T	4|4	T	12|12	T	4|4	T	9|9	T	1|1	n	0	T	5|5	T	10|10	T	17|17	T	12|13	n	0	n	0	n	0	T	5|5	T	3|3	T	6|6	T	2|2	n	0	T	2|2	C	1|1	T	3|3	n	0	T
469	Pepper1.55ch01	57380167	G	C/G	G	3|3	G	5|5	G	2|3	G	2|2	S	1,4|5	C	13|13	G	15|15	G	2|2	G	12|12	S	3,7|10	C	2|2	G	4|4	n	0	G	11|11	G	1|1	G	1|1	C	2|2	C	10|10	n	0	C	6|6	G	6|6	n	0	N
470	Pepper1.55ch01	57380195	A	G/A	A	3|3	A	4|4	A	2|3	A	2|2	R	1,3|4	G	13|13	A	16|16	A	2|2	A	13|13	R	2,7|9	G	2|2	A	4|4	n	0	A	9|9	A	1|1	n	0	G	2|2	G	11|11	n	0	G	6|6	A	5|5	n	0	N
471	Pepper1.55ch01	57380316	G	T/G	G	4|4	G	11|11	G	2|3	G	3|3	K	1,2|3	T	6|6	G	10|10	G	2|2	G	4|4	K	10,3|13	N	0|1	n	0	n	0	G	9|9	G	1|1	G	1|1	n	0	N	0|1	n	0	n	0	G	2|2	n	0	n
472	Pepper1.55ch01	57380400	G	A/G	R	9,5|14	G	9|9	G	1|1	R	4,2|6	G	12|13	A	5|5	G	11|11	R	7,2|9	G	3|3	R	8,5|13	A	16|16	n	0	n	0	R	3,3|6	G	4|4	G	3|3	A	5|5	A	1|1	n	0	n	0	G	4|4	n	0	R
473	Pepper1.55ch01	57380612	C	A/C	M	8,5|13	C	9|9	C	1|1	M	4,2|6	C	10|11	A	5|5	C	9|9	M	7,1|8	C	3|3	M	7,5|12	A	15|15	n	0	n	0	M	3,3|6	C	4|4	C	3|3	A	5|5	N	0|1	n	0	n	0	C	5|5	n	0	C
474	Pepper1.55ch01	57380689	T	A/T	T	2|2	n	0	n	0	n	0	n	0	n	0	T	8|8	n	0	T	2|2	W	2,4|6	n	0	n	0	n	0	T	7|8	n	0	T	2|2	A	2|2	n	0	T	2|2	n	0	T	7|7	n	0	A
475	Pepper1.55ch01	57380896	T	C/T	C	2|2	T	14|14	T	9|9	Y	4,3|7	T	11|11	N	0|1	T	18|18	Y	8,11|19	T	30|30	Y	8,4|12	C	8|8	n	0	n	0	Y	10,10|20	T	22|22	T	4|4	T	7|7	C	11|11	T	4|4	n	0	T	10|10	n	0	T
476	Pepper1.55ch01	57380922	A	T/A	T	2|2	A	11|11	A	10|10	W	3,2|5	A	9|9	T	1|1	A	17|17	W	9,5|14	A	26|26	W	3,7|10	T	6|6	n	0	n	0	W	8,9|17	A	22|22	A	4|4	A	6|6	T	11|11	A	3|3	n	0	A	7|7	n	0	A
477	Pepper1.55ch01	57458902	A	C/A	M	11,12|23	n	0	A	2|2	M	5,4|9	M	4,23|27	C	15|15	A	21|21	M	3,12|15	A	8|8	A	26|29	C	8|8	n	0	n	0	M	23,13|36	A	14|14	A	3|3	M	4,6|10	C	40|40	n	0	C	10|10	A	9|9	A	1|1	M
478	Pepper1.55ch01	57459020	A	T/A	W	7,7|14	n	0	A	1|1	W	3,2|5	W	2,14|16	T	8|8	A	8|8	W	2,7|9	A	5|5	A	13|15	T	4|4	n	0	n	0	W	15,8|23	A	9|9	A	3|3	W	2,2|4	T	19|19	n	0	T	7|7	A	5|5	A	1|1	W
479	Pepper1.55ch01	57486767	T	A/T	A	8|8	T	4|4	A	3|3	T	3|4	W	5,2|7	A	12|12	T	19|19	A	7|7	T	6|6	A	17|17	A	4|4	n	0	A	4|4	A	21|21	T	5|5	n	0	n	0	A	4|4	A	4|4	N	0|1	n	0	n	0	A
480	Pepper1.55ch01	57488981	A	G/A	R	3,2|5	n	0	n	0	A	6|6	G	2|2	G	4|4	A	3|3	R	7,3|10	A	12|12	R	6,5|11	G	2|2	n	0	n	0	R	7,2|9	A	2|2	n	0	n	0	n	0	A	3|3	n	0	n	0	n	0	A
481	Pepper1.55ch01	57489021	T	A/T	W	2,3|5	n	0	n	0	T	11|11	N	0|2	A	4|4	T	3|3	W	3,7|10	T	13|13	W	5,6|11	A	3|3	n	0	n	0	W	2,6|8	T	1|1	n	0	n	0	n	0	T	3|3	n	0	n	0	n	0	T
482	Pepper1.55ch01	57489035	A	T/A	W	3,2|5	n	0	T	4|4	A	13|16	T	2|2	T	6|6	A	4|4	W	6,4|10	A	15|15	W	12,5|17	T	5|5	n	0	n	0	W	10,7|17	A	7|7	n	0	n	0	n	0	A	3|3	T	16|16	n	0	n	0	A
483	Pepper1.55ch01	57489222	T	C/T	Y	2,3|5	n	0	C	4|4	Y	3,1|4	C	2|2	C	6|6	T	8|8	Y	5,7|12	T	14|14	Y	4,11|15	C	5|5	n	0	n	0	Y	9,11|20	T	7|7	n	0	n	0	n	0	T	3|3	C	15|15	n	0	n	0	T
484	Pepper1.55ch01	57489263	G	A/G	R	5,10|15	G	9|9	R	3,2|5	G	8|9	A	5|5	A	15|16	G	9|9	R	8,8|16	G	19|19	G	17|19	A	3|3	n	0	n	0	G	18|22	G	1|1	n	0	A	3|3	A	7|7	A	6|6	R	3,1|4	G	5|5	n	0	R
485	Pepper1.55ch01	57489352	G	A/G	R	6,9|15	G	12|12	R	2,2|4	G	8|10	A	6|6	A	15|16	G	11|11	R	10,10|20	G	17|17	G	18|20	A	3|3	n	0	n	0	G	20|25	G	2|2	G	7|7	R	3,1|4	A	9|9	R	8,5|13	A	2|2	G	13|13	N	0|1	G
486	Pepper1.55ch01	57489489	G	T/G	K	10,6|16	G	14|14	K	2,3|5	G	12|15	T	5|5	T	17|18	G	14|14	K	19,9|28	G	20|20	G	18|20	T	4|4	n	0	n	0	G	21|25	G	3|3	G	13|13	K	1,3|4	T	10|10	K	10,9|19	K	1,3|4	G	18|18	G	1|1	G
487	Pepper1.55ch01	57574499	T	C/T	Y	8,3|11	n	0	N	0|2	Y	7,3|10	T	7|8	C	4|4	T	17|17	Y	2,2|4	T	10|10	Y	5,6|11	C	8|8	T	1|1	n	0	Y	8,16|24	T	3|3	T	4|4	T	1|2	N	0|1	T	1|3	C	3|3	T	2|2	N	0|2	Y
488	Pepper1.55ch01	57574573	A	G/A	R	3,7|10	n	0	N	0|1	R	1,5|6	A	4|4	G	5|5	A	14|14	R	2,2|4	A	10|10	R	4,3|7	G	8|8	n	0	n	0	R	13,8|21	A	3|3	A	3|3	R	1,1|2	G	1|1	R	1,1|2	G	3|3	A	1|1	N	0|2	R
489	Pepper1.55ch01	57574655	C	A/C	M	5,5|10	n	0	A	2|2	M	7,3|10	C	5|6	A	5|5	C	6|6	M	2,2|4	C	10|10	M	6,6|12	n	0	C	1|1	n	0	M	7,17|24	C	3|3	C	2|2	C	1|2	N	0|1	C	1|3	A	3|3	C	2|2	C	1|3	M
490	Pepper1.55ch01	57574658	A	G/A	R	5,5|10	n	0	N	0|2	R	3,7|10	A	5|6	G	5|5	A	6|6	R	2,2|4	A	10|10	R	6,6|12	n	0	A	1|1	n	0	R	17,7|24	A	3|3	A	2|2	A	1|2	N	0|1	A	1|3	G	3|3	A	2|2	A	1|3	R
491	Pepper1.55ch01	57574786	A	G/A	A	6|7	A	1|1	A	2|2	A	3|3	n	0	G	7|7	A	6|6	A	3|4	A	9|9	R	7,8|15	n	0	n	0	n	0	A	1|1	A	4|4	n	0	n	0	G	5|5	N	0|1	G	2|2	A	5|5	n	0	R
492	Pepper1.55ch01	57574990	C	T/C	C	6|7	C	1|1	C	1|1	C	4|4	n	0	T	8|8	C	6|6	C	3|4	C	8|8	Y	7,10|17	n	0	n	0	n	0	C	1|1	C	4|4	n	0	n	0	T	6|6	N	0|1	T	2|2	C	5|5	n	0	Y
493	Pepper1.55ch01	57575203	T	G/T	K	2,1|3	T	1|1	G	6|6	T	3|3	K	1,1|2	n	0	n	0	K	2,2|4	T	4|4	K	4,2|6	n	0	T	2|2	n	0	G	2|2	T	1|1	T	3|3	K	1,1|2	G	3|3	T	2|3	G	2|2	n	0	n	0	T
494	Pepper1.55ch01	57575320	C	T/C	Y	1,2|3	C	4|4	T	9|9	C	6|6	Y	2,2|4	T	1|1	C	3|3	Y	4,3|7	C	6|6	Y	4,5|9	n	0	C	2|2	n	0	T	6|6	C	1|1	C	3|3	Y	1,2|3	T	6|6	Y	3,2|5	T	1|1	n	0	n	0	C
495	Pepper1.55ch01	57575352	C	T/C	C	1|2	C	4|4	T	9|9	C	5|5	C	2|3	N	0|1	C	4|4	Y	4,4|8	C	6|6	Y	4,5|9	n	0	C	2|2	n	0	T	6|6	C	1|1	C	3|3	C	1|3	T	7|7	Y	3,2|5	N	0|1	n	0	n	0	C
496	Pepper1.55ch01	57575380	C	T/C	C	1|2	C	4|4	T	9|9	C	4|4	C	2|3	N	0|1	C	4|4	Y	4,4|8	C	6|6	Y	4,5|9	n	0	C	2|2	n	0	T	6|6	C	1|1	C	3|3	C	1|3	T	7|7	Y	3,2|5	N	0|1	n	0	n	0	C
497	Pepper1.55ch01	57631831	T	G/T	K	3,4|7	T	10|10	G	6|6	K	13,8|21	T	11|12	G	6|6	T	11|11	G	18|20	T	2|2	K	5,20|25	G	9|9	n	0	n	0	K	19,4|23	T	2|2	T	9|9	n	0	G	3|3	T	3|3	G	3|3	T	5|5	G	4|4	K
498	Pepper1.55ch01	57631913	C	A/C	A	2|2	C	10|10	A	7|7	M	14,9|23	C	10|11	A	6|6	C	7|7	A	14|15	C	3|3	M	5,15|20	A	8|8	n	0	n	0	A	18|18	C	1|1	C	4|4	n	0	A	3|3	C	3|3	A	2|2	C	3|3	A	4|4	M
499	Pepper1.55ch01	57715222	A	G/A	A	2|2	A	11|11	n	0	R	12,6|18	A	3|4	G	5|5	A	22|22	A	8|8	A	14|16	A	9|9	n	0	n	0	n	0	A	6|6	A	19|19	A	20|20	A	2|2	G	4|4	A	4|4	R	1,2|3	A	11|11	n	0	n
500	Pepper1.55ch01	57730083	G	A/G	n	0	n	0	n	0	R	6,5|11	N	0|1	A	10|10	G	15|15	G	5|5	G	6|6	R	6,14|20	A	6|6	n	0	n	0	R	5,19|24	G	4|4	G	9|9	R	2,2|4	A	2|2	n	0	n	0	G	3|3	n	0	n
501	Pepper1.55ch01	57730197	G	T/G	n	0	n	0	n	0	K	5,6|11	N	0|1	T	10|10	G	14|14	G	5|5	G	4|4	K	13,6|19	T	6|6	n	0	n	0	K	15,4|19	G	5|5	G	8|8	K	2,2|4	N	0|2	n	0	n	0	G	3|3	n	0	n
502	Pepper1.55ch01	57730214	G	A/G	n	0	n	0	n	0	R	6,5|11	N	0|1	A	10|10	G	14|14	G	5|5	G	4|4	R	6,13|19	A	6|6	n	0	n	0	G	17|21	G	5|5	G	8|8	R	2,2|4	A	2|2	n	0	n	0	G	3|3	n	0	n
503	Pepper1.55ch01	57730224	T	G/T	n	0	n	0	n	0	K	6,5|11	N	0|1	G	10|10	T	14|14	T	5|5	T	4|4	K	6,13|19	G	6|6	n	0	n	0	T	16|20	T	5|5	T	8|8	K	2,2|4	N	0|2	n	0	n	0	T	3|3	n	0	n
504	Pepper1.55ch01	57743196	G	A/G	A	21|21	G	6|6	A	2|2	G	2|3	R	4,7|11	G	22|24	G	15|15	R	9,13|22	G	52|52	G	34|38	R	30,18|48	A	4|4	n	0	R	7,13|20	G	7|7	G	21|21	A	6|6	G	6|6	n	0	A	9|10	G	22|22	n	0	R
505	Pepper1.55ch01	57743246	G	A/G	A	21|21	G	6|6	N	0|2	G	2|3	R	4,8|12	G	21|23	G	17|17	R	8,15|23	G	56|56	G	37|41	R	31,20|51	A	4|4	n	0	R	8,13|21	G	8|8	G	20|20	A	6|6	G	6|6	n	0	A	8|8	G	20|20	n	0	R
506	Pepper1.55ch01	57743248	C	G/C	G	21|21	C	6|6	N	0|2	C	2|3	S	4,8|12	C	21|23	C	17|17	S	8,15|23	C	55|55	C	37|41	S	31,20|51	G	4|4	n	0	S	8,13|21	C	7|7	C	20|20	G	6|6	C	6|6	n	0	G	8|8	C	20|20	n	0	S
507	Pepper1.55ch01	57743307	C	T/C	T	20|21	C	3|3	T	2|2	C	2|3	Y	7,4|11	C	18|20	C	17|17	Y	15,8|23	C	44|44	C	33|37	Y	19,29|48	T	4|4	n	0	Y	13,8|21	C	7|7	C	20|20	T	5|5	C	6|6	n	0	T	9|9	C	20|20	n	0	Y
508	Pepper1.55ch01	57745587	C	T/C	N	0|1	C	7|7	n	0	T	3|3	N	0|1	T	4|4	C	8|8	C	2|3	C	3|3	Y	3,15|18	n	0	n	0	n	0	C	14|15	C	5|5	C	3|3	C	2|3	N	0|1	C	2|2	n	0	C	9|9	n	0	C
509	Pepper1.55ch01	57745624	C	T/C	N	0|1	C	9|9	n	0	T	3|3	N	0|1	T	3|3	C	9|9	C	2|3	C	3|3	Y	3,14|17	n	0	n	0	n	0	C	14|15	C	6|6	C	3|3	Y	2,2|4	N	0|1	C	2|2	N	0|1	C	9|9	n	0	C
510	Pepper1.55ch01	57745804	C	T/C	C	4|4	C	7|7	n	0	T	3|3	T	3|3	T	13|13	C	17|17	C	2|3	C	6|6	Y	6,16|22	n	0	n	0	n	0	C	9|11	C	4|4	C	4|4	Y	2,2|4	T	7|7	C	2|2	N	0|1	C	8|8	n	0	C
511	Pepper1.55ch01	57745825	A	G/A	A	3|3	A	6|6	n	0	G	3|3	G	2|2	G	9|9	A	16|16	A	2|3	A	6|6	R	6,16|22	n	0	n	0	n	0	A	11|13	A	5|5	A	4|4	R	2,2|4	G	8|8	A	2|2	G	2|2	A	10|10	n	0	A
512	Pepper1.55ch01	57824662	C	T/C	T	3|3	C	14|14	Y	2,3|5	Y	9,16|25	Y	10,7|17	T	7|7	C	20|20	Y	3,14|17	C	20|20	Y	11,12|23	T	4|4	T	2|2	n	0	Y	24,14|38	C	2|2	C	6|6	Y	4,7|11	T	4|4	C	5|6	n	0	n	0	T	2|2	n
513	Pepper1.55ch01	57836226	G	A/G	A	2|2	G	3|3	n	0	G	3|4	G	2|2	n	0	G	11|11	R	5,1|6	G	3|3	R	2,1|3	A	2|2	n	0	n	0	G	16|18	G	1|1	G	1|1	G	2|2	A	2|2	A	3|3	n	0	G	2|2	n	0	n
514	Pepper1.55ch01	57836235	G	A/G	A	2|2	G	2|2	n	0	G	3|4	G	2|2	n	0	G	11|11	R	5,1|6	G	3|3	R	2,1|3	A	2|2	n	0	n	0	G	15|17	G	1|1	G	1|1	G	2|2	A	2|2	A	3|3	n	0	G	2|2	n	0	n
515	Pepper1.55ch01	57836326	T	A/T	A	15|15	T	3|3	T	6|7	W	9,8|17	W	8,8|16	A	13|13	T	32|32	W	5,1|6	T	39|39	W	13,20|33	A	10|10	W	11,24|35	T	2|2	W	18,16|34	T	19|19	T	36|36	W	6,41|47	A	25|25	W	12,15|27	n	0	T	18|18	A	4|4	W
516	Pepper1.55ch01	57898763	G	A/G	A	6|6	G	3|3	R	4,5|9	R	4,2|6	A	5|5	A	8|8	G	3|3	R	15,15|30	G	10|10	R	11,16|27	A	2|2	R	1,1|2	A	4|4	R	9,13|22	G	1|1	G	1|1	G	7|8	n	0	R	4,5|9	n	0	G	6|6	n	0	R
517	Pepper1.55ch01	57898874	G	T/G	T	6|6	G	6|6	K	8,5|13	K	2,10|12	T	9|9	T	13|13	G	4|4	K	26,26|52	G	18|18	K	26,13|39	T	2|2	G	2|3	T	3|3	K	18,12|30	G	2|2	G	2|2	G	13|15	n	0	K	8,8|16	n	0	G	7|7	n	0	K
518	Pepper1.55ch01	57898955	A	G/A	G	6|6	A	5|5	R	5,4|9	R	2,6|8	G	4|4	G	8|8	A	3|3	R	14,15|29	A	11|11	R	13,10|23	G	2|2	A	1|2	G	4|4	R	14,9|23	A	1|1	A	1|1	R	6,2|8	n	0	R	5,3|8	n	0	A	6|6	n	0	R
519	Pepper1.55ch01	57899141	C	T/C	C	21|21	C	16|16	N	0|1	C	12|12	C	17|17	n	0	C	59|59	C	13|13	C	51|51	C	13|13	n	0	n	0	n	0	Y	23,6|29	C	10|10	C	27|27	C	12|13	n	0	C	29|29	n	0	C	17|17	n	0	C
520	Pepper1.55ch01	57899246	G	T/G	G	10|10	G	8|8	T	1|1	G	6|6	G	10|10	n	0	G	33|33	G	8|8	G	26|26	G	7|7	T	1|1	n	0	n	0	K	14,5|19	G	5|5	G	15|15	G	6|7	n	0	G	15|15	n	0	G	8|8	n	0	G
521	Pepper1.55ch01	57899431	C	T/C	Y	4,2|6	C	3|3	n	0	Y	2,3|5	T	2|2	T	3|3	C	3|3	T	3|3	C	13|13	Y	3,2|5	n	0	n	0	n	0	T	6|6	C	14|14	C	3|3	Y	1,2|3	n	0	C	7|7	T	1|1	C	1|1	n	0	C
522	Pepper1.55ch01	57899548	C	T/C	Y	2,4|6	C	3|3	n	0	Y	2,3|5	N	0|1	T	3|3	C	2|2	Y	1,3|4	C	12|12	Y	2,2|4	n	0	n	0	n	0	Y	2,4|6	C	9|9	C	3|3	Y	1,2|3	n	0	C	7|8	N	0|1	C	1|1	n	0	C
523	Pepper1.55ch01	57899564	G	A/G	R	4,2|6	G	3|3	n	0	R	3,2|5	A	1|1	A	3|3	G	4|4	R	3,1|4	G	13|13	R	2,3|5	n	0	n	0	n	0	R	5,2|7	G	9|9	G	3|3	R	2,1|3	n	0	G	7|8	A	1|1	G	2|2	n	0	G
524	Pepper1.55ch01	57899632	C	T/C	T	4|4	C	3|3	n	0	Y	2,3|5	N	0|2	Y	2,4|6	C	2|2	Y	1,4|5	C	11|11	N	0|2	n	0	n	0	n	0	Y	2,6|8	C	5|5	C	3|3	N	0|1	n	0	C	6|7	N	0|1	C	3|3	n	0	C
525	Pepper1.55ch01	57899634	G	A/G	A	4|4	G	3|3	n	0	R	3,2|5	A	2|2	R	4,2|6	G	2|2	R	4,1|5	G	11|11	A	2|2	n	0	n	0	n	0	R	6,2|8	G	5|5	G	3|3	N	0|1	n	0	G	6|7	N	0|1	G	3|3	n	0	G
526	Pepper1.55ch01	57901771	T	G/T	K	3,2|5	T	3|3	N	0|2	N	0|1	T	4|4	n	0	T	14|14	K	5,6|11	T	11|11	K	3,6|9	G	2|2	n	0	n	0	K	4,14|18	n	0	n	0	n	0	n	0	n	0	n	0	T	6|6	n	0	T
527	Pepper1.55ch01	57901876	G	A/G	R	2,5|7	G	36|36	G	10|12	n	0	G	10|10	n	0	G	16|16	G	29|34	G	16|16	G	14|15	n	0	n	0	G	1|1	G	14|16	G	4|4	G	9|9	G	8|8	n	0	G	12|12	n	0	G	44|44	n	0	n
528	Pepper1.55ch01	57901883	C	T/C	Y	6,3|9	C	37|37	Y	10,3|13	n	0	C	10|10	n	0	C	16|16	Y	30,5|35	C	18|18	C	15|16	n	0	n	0	C	1|1	C	16|18	C	4|4	C	9|9	C	8|8	n	0	C	12|12	n	0	C	46|46	n	0	n
529	Pepper1.55ch01	57901933	G	C/G	S	5,4|9	G	38|38	S	10,3|13	n	0	G	10|10	n	0	G	16|16	S	31,6|37	G	16|16	G	18|19	n	0	n	0	G	2|2	G	17|19	G	4|4	G	10|10	G	8|8	n	0	G	12|12	n	0	G	51|51	n	0	n
530	Pepper1.55ch01	57901947	T	A/T	W	3,5|8	T	40|40	W	3,10|13	n	0	T	10|10	n	0	T	17|17	T	28|34	T	17|17	T	17|18	n	0	n	0	T	2|2	T	17|19	T	4|4	T	10|10	T	7|7	n	0	T	12|12	n	0	T	49|49	n	0	n
531	Pepper1.55ch01	57937778	A	T/A	T	10|10	A	4|4	A	12|12	W	5,13|18	W	1,4|5	T	4|4	A	26|26	W	5,5|10	A	12|12	A	17|21	T	9|9	n	0	A	1|1	W	21,35|56	A	4|4	A	11|11	A	17|17	n	0	A	6|6	T	7|7	A	2|2	n	0	A
532	Pepper1.55ch01	57937838	C	A/C	A	11|11	C	4|4	C	12|12	M	11,7|18	M	5,1|6	A	4|4	C	27|27	M	6,5|11	C	13|13	C	19|23	A	8|8	n	0	C	2|2	M	35,24|59	C	4|4	C	16|16	C	17|17	n	0	C	6|6	A	6|6	C	2|2	n	0	C
533	Pepper1.55ch01	57996965	A	G/A	G	7|7	n	0	A	2|2	A	7|7	R	1,3|4	n	0	A	10|10	A	12|13	A	10|10	R	16,4|20	n	0	n	0	n	0	R	3,10|13	A	3|3	A	3|3	n	0	n	0	A	4|4	n	0	A	14|14	n	0	A
534	Pepper1.55ch01	57996975	C	T/C	T	7|7	n	0	C	2|2	C	7|7	Y	1,3|4	n	0	C	9|9	C	12|13	C	10|10	C	17|21	n	0	n	0	n	0	Y	3,9|12	C	3|3	C	3|3	n	0	n	0	C	4|4	n	0	C	14|14	n	0	C
535	Pepper1.55ch01	57997000	G	A/G	A	7|7	n	0	G	2|2	G	8|8	R	3,1|4	n	0	G	9|9	G	12|13	G	9|9	G	16|19	n	0	n	0	n	0	R	7,3|10	G	3|3	G	2|2	N	0|1	n	0	G	4|4	n	0	G	15|15	n	0	G
536	Pepper1.55ch01	57997059	T	C/T	C	6|6	n	0	T	2|2	T	5|5	Y	3,1|4	n	0	T	7|7	Y	4,7|11	T	8|8	T	16|19	n	0	n	0	n	0	Y	8,2|10	T	3|3	T	3|3	n	0	n	0	T	3|3	n	0	T	15|15	n	0	T
537	Pepper1.55ch01	57997143	G	A/G	A	6|6	n	0	G	2|2	G	9|9	R	3,1|4	n	0	G	9|9	G	12|15	G	8|8	G	15|18	n	0	n	0	n	0	R	9,3|12	G	3|3	G	3|3	N	0|1	n	0	G	3|3	n	0	G	14|14	n	0	G
538	Pepper1.55ch01	58007124	C	T/C	Y	9,5|14	C	7|7	C	2|2	C	4|4	T	2|2	T	7|7	C	2|2	C	4|4	C	5|5	Y	4,2|6	N	0|1	n	0	N	0|1	Y	12,10|22	C	2|2	n	0	T	2|2	N	0|1	Y	3,2|5	T	2|2	C	7|7	T	2|2	n
539	Pepper1.55ch01	58007150	T	C/T	Y	7,4|11	T	7|7	T	2|2	Y	5,8|13	C	3|3	C	8|8	T	5|5	Y	3,8|11	T	3|3	Y	8,4|12	C	4|4	n	0	C	1|1	Y	18,7|25	T	2|2	n	0	C	1|1	C	4|4	Y	3,1|4	n	0	T	3|3	n	0	n
540	Pepper1.55ch01	58007292	C	T/C	Y	17,14|31	C	13|13	Y	2,8|10	Y	9,12|21	Y	1,5|6	T	16|16	C	40|40	Y	14,6|20	C	11|11	Y	8,14|22	T	31|31	T	3|3	T	12|12	Y	22,35|57	C	9|9	n	0	N	0|1	T	9|9	T	17|18	T	4|4	C	9|9	n	0	T
541	Pepper1.55ch01	58007298	G	A/G	R	7,17|24	G	13|13	R	8,2|10	R	6,7|13	R	3,1|4	A	8|8	G	36|36	R	3,10|13	G	11|11	R	7,8|15	A	27|27	A	3|3	A	10|10	R	19,17|36	G	8|9	n	0	N	0|1	A	6|6	A	15|16	A	4|4	G	9|9	n	0	A
542	Pepper1.55ch01	58075358	A	T/A	A	6|7	A	10|10	n	0	W	2,2|4	A	1|1	T	4|4	A	13|13	W	6,5|11	A	13|13	W	12,10|22	T	3|3	A	5|5	n	0	W	14,23|37	A	2|2	n	0	T	6|6	T	2|2	n	0	n	0	A	9|9	T	2|2	T
543	Pepper1.55ch01	58075439	T	G/T	T	1|2	T	4|4	T	5|5	n	0	N	0|2	G	11|11	T	9|9	T	1|1	T	9|9	K	12,7|19	G	4|4	T	1|1	n	0	K	10,11|21	T	2|2	T	19|19	T	8|10	G	6|6	T	2|3	G	3|3	T	12|12	N	0|1	G
544	Pepper1.55ch01	58075656	G	T/G	G	1|1	G	3|3	G	3|3	n	0	T	2|2	T	4|4	G	7|7	G	1|1	G	5|5	K	3,9|12	T	3|3	n	0	n	0	K	11,8|19	G	2|2	G	8|8	G	7|7	T	6|6	G	2|3	n	0	G	7|7	N	0|1	T
545	Pepper1.55ch01	58075664	C	T/C	C	1|1	C	3|3	C	3|3	n	0	T	2|2	T	4|4	C	6|6	C	1|1	C	5|5	Y	3,8|11	T	3|3	n	0	n	0	Y	11,8|19	C	2|2	C	8|8	C	7|7	T	6|6	C	2|3	n	0	C	7|7	N	0|1	T
546	Pepper1.55ch01	58077682	T	C/T	C	18|20	n	0	C	8|8	n	0	n	0	C	7|7	T	7|7	Y	10,2|12	T	6|6	T	13|16	C	18|18	C	6|6	C	4|4	Y	10,12|22	n	0	T	2|2	n	0	C	3|3	n	0	n	0	T	2|2	n	0	n
547	Pepper1.55ch01	58077762	C	G/C	G	29|30	n	0	G	13|13	n	0	G	2|2	G	14|14	C	11|11	S	17,2|19	C	9|9	S	5,16|21	G	26|26	G	6|6	G	5|5	S	11,19|30	n	0	C	3|3	C	2|2	G	4|4	n	0	n	0	C	1|1	n	0	C
548	Pepper1.55ch01	58077813	A	G/A	G	18|18	n	0	G	8|8	n	0	N	0|1	G	7|7	A	8|8	G	9|9	A	5|5	R	10,3|13	G	16|16	G	3|3	G	3|3	R	10,7|17	n	0	A	4|4	A	3|3	G	3|3	n	0	n	0	n	0	n	0	A
549	Pepper1.55ch01	58379332	C	T/C	N	0|1	C	1|1	n	0	C	1|2	n	0	T	6|6	n	0	Y	4,3|7	C	1|1	C	4|5	T	2|2	n	0	n	0	C	1|2	n	0	C	6|6	C	3|3	n	0	n	0	T	2|2	C	3|3	C	2|2	C
550	Pepper1.55ch01	58513326	C	T/C	Y	1,7|8	C	1|1	n	0	Y	1,5|6	Y	2,2|4	N	0|1	C	9|9	Y	2,3|5	C	17|17	Y	10,9|19	n	0	n	0	N	0|2	Y	9,5|14	C	6|6	C	6|6	n	0	N	0|1	C	1|1	T	12|12	C	10|10	n	0	C
551	Pepper1.55ch01	58838680	G	A/G	G	4|4	A	3|3	A	2|2	G	8|8	G	4|5	G	5|5	A	2|2	A	3|3	A	4|4	R	11,18|29	G	3|3	n	0	n	0	R	8,29|37	N	0|1	A	6|6	n	0	G	1|1	A	4|4	n	0	A	5|5	n	0	R
552	Pepper1.55ch01	58838881	C	T/C	C	4|4	T	3|3	T	2|2	C	9|9	T	1|1	C	6|6	T	4|4	Y	1,3|4	T	9|9	Y	17,12|29	C	4|4	n	0	T	6|6	Y	31,8|39	T	1|1	T	5|5	n	0	C	1|1	T	4|4	n	0	T	5|5	n	0	Y
553	Pepper1.55ch01	58838897	A	G/A	A	4|4	G	2|2	G	2|2	A	10|10	G	1|1	A	4|4	G	4|4	R	1,3|4	G	10|10	R	18,11|29	A	4|4	n	0	G	6|6	R	29,8|37	G	1|1	G	6|6	n	0	A	1|1	G	4|4	n	0	G	5|5	n	0	R
554	Pepper1.55ch01	59210669	C	A/C	C	3|3	n	0	n	0	M	2,3|5	C	12|12	A	2|2	M	6,3|9	A	2|2	M	3,8|11	C	14|14	M	6,1|7	n	0	n	0	A	22|22	N	0|1	n	0	A	3|3	A	4|4	A	3|3	M	2,7|9	C	2|2	A	2|2	C
555	Pepper1.55ch01	59210878	T	C/T	C	5|5	n	0	n	0	T	1|1	C	16|16	T	1|1	Y	2,1|3	C	3|3	Y	8,3|11	C	1|1	T	2|2	n	0	n	0	T	23|23	n	0	C	4|4	C	5|5	n	0	T	1|1	n	0	C	17|17	Y	4,1|5	C
556	Pepper1.55ch01	59243708	C	T/C	T	6|6	n	0	n	0	C	3|3	T	1|1	C	5|5	Y	8,13|21	C	3|3	T	3|3	T	9|9	T	2|2	n	0	n	0	C	6|6	n	0	n	0	T	4|4	n	0	C	6|6	T	4|4	T	5|5	n	0	T
557	Pepper1.55ch01	59300784	G	A/G	G	2|2	G	4|5	A	11|11	n	0	n	0	A	6|6	R	3,3|6	A	4|4	n	0	G	6|6	G	3|3	n	0	A	3|3	A	9|9	n	0	n	0	R	4,3|7	N	0|1	A	10|10	R	3,4|7	G	17|17	n	0	G
558	Pepper1.55ch01	59376396	T	C/T	C	16|16	T	10|10	T	8|8	Y	13,5|18	C	9|9	T	3|3	Y	15,9|24	Y	20,10|30	Y	4,14|18	C	46|46	C	14|15	n	0	n	0	T	51|51	Y	8,4|12	T	11|11	n	0	T	4|4	T	4|4	n	0	C	12|12	n	0	C
559	Pepper1.55ch01	59377244	C	T/C	T	7|7	Y	2,4|6	C	7|7	Y	3,5|8	T	10|10	C	4|4	Y	2,4|6	Y	2,2|4	Y	7,12|19	T	18|18	T	1|1	Y	2,3|5	n	0	C	12|12	Y	2,2|4	n	0	Y	3,8|11	n	0	C	1|1	Y	3,4|7	T	5|5	n	0	T
560	Pepper1.55ch01	59377413	A	G/A	G	7|7	N	0|2	A	5|5	R	3,6|9	G	10|10	A	4|4	R	2,3|5	A	1|2	R	6,14|20	G	18|18	N	0|2	R	2,4|6	A	1|1	A	11|11	R	2,2|4	n	0	R	3,8|11	n	0	A	1|1	R	5,4|9	G	5|5	n	0	G
561	Pepper1.55ch01	59377431	T	G/T	G	7|7	K	4,1|5	T	5|5	K	6,2|8	G	10|10	T	4|4	K	3,2|5	T	2|3	K	14,7|21	G	17|17	N	0|2	K	3,3|6	T	1|1	T	12|12	K	2,2|4	n	0	K	9,3|12	n	0	T	1|1	K	4,5|9	G	5|5	n	0	G
562	Pepper1.55ch01	59391315	G	A/G	G	10|10	N	0|1	A	5|5	G	5|6	G	1|1	A	5|5	R	4,4|8	G	6|6	R	5,4|9	G	8|8	N	0|2	n	0	n	0	A	6|6	G	1|3	N	0|2	A	9|10	A	7|7	N	0|2	G	2|2	G	14|14	N	0|1	n
563	Pepper1.55ch01	59986632	T	G/T	T	7|7	T	2|2	T	2|2	n	0	K	2,6|8	T	4|4	T	17|17	T	6|6	n	0	G	4|4	T	3|3	T	3|3	T	1|1	T	12|12	T	1|1	T	2|2	T	3|3	T	1|1	n	0	n	0	T	3|3	n	0	n
564	Pepper1.55ch01	59986658	C	A/C	C	7|7	C	2|2	C	2|2	n	0	M	2,6|8	C	4|4	C	13|13	C	6|6	n	0	A	3|3	C	3|3	C	3|3	C	1|1	C	12|12	C	1|1	C	2|2	C	3|3	C	2|2	n	0	n	0	C	2|2	n	0	n
565	Pepper1.55ch01	60511639	A	T/A	W	6,2|8	T	17|17	n	0	W	2,5|7	A	9|9	A	2|2	T	6|6	W	3,11|14	T	16|16	W	23,7|30	A	3|3	n	0	n	0	W	12,31|43	T	6|6	T	2|2	n	0	A	3|3	A	4|4	n	0	T	4|4	n	0	A
566	Pepper1.55ch01	60514062	A	G/A	n	0	n	0	N	0|1	R	1,2|3	n	0	A	1|1	G	6|6	R	2,2|4	G	7|7	R	2,5|7	A	2|2	n	0	A	1|1	R	7,10|17	N	0|1	N	0|1	n	0	n	0	n	0	A	1|1	N	0|1	n	0	G
567	Pepper1.55ch01	60518132	C	A/C	C	6|7	N	0|2	C	1|1	C	7|8	C	2|3	n	0	N	0|2	M	2,2|4	A	5|5	C	7|8	C	1|1	C	1|1	C	1|1	C	3|4	A	3|3	N	0|1	N	0|1	C	4|4	C	7|7	C	4|4	A	3|3	n	0	M
568	Pepper1.55ch01	60778657	T	A/T	W	8,9|17	T	5|5	N	0|1	W	9,3|12	T	5|5	A	6|6	T	16|16	W	3,11|14	T	17|17	W	12,10|22	A	14|14	n	0	n	0	W	14,8|22	n	0	T	1|1	T	6|7	A	10|10	W	3,1|4	n	0	T	5|5	n	0	T
569	Pepper1.55ch01	60778675	A	G/A	R	8,7|15	A	4|4	N	0|1	R	3,9|12	A	5|5	G	5|5	A	15|15	A	12|15	A	16|16	R	10,12|22	G	15|15	n	0	n	0	R	8,15|23	n	0	A	1|1	R	6,2|8	G	10|10	R	1,3|4	n	0	A	5|5	n	0	R
570	Pepper1.55ch01	61433390	G	A/G	G	4|4	n	0	G	35|42	G	17|19	n	0	G	37|37	A	4|4	A	3|3	A	26|26	n	0	n	0	n	0	A	5|5	A	10|10	A	10|10	A	8|8	R	10,4|14	n	0	G	22|24	G	15|15	A	10|10	G	2|2	G
571	Pepper1.55ch01	61447873	T	G/T	T	6|6	G	8|8	n	0	G	15|15	T	1|2	T	4|4	G	6|6	K	3,4|7	G	9|9	K	4,3|7	n	0	G	2|2	n	0	K	3,1|4	G	8|8	G	3|3	G	5|5	T	4|4	T	11|13	T	4|4	N	0|1	n	0	T
572	Pepper1.55ch01	61496208	C	T/C	Y	7,9|16	C	11|11	n	0	C	8|8	Y	3,7|10	n	0	C	8|8	Y	11,11|22	C	23|23	C	12|12	T	6|6	n	0	n	0	Y	59,14|73	C	9|9	n	0	C	2|2	T	5|5	C	1|1	n	0	C	9|9	C	3|3	Y
573	Pepper1.55ch01	61797403	A	G/A	G	23|23	G	12|12	R	21,18|39	R	15,5|21	n	0	A	38|38	G	21|21	R	35,15|50	G	20|20	R	26,35|61	A	43|43	G	4|4	n	0	R	26,45|71	G	58|58	G	14|14	G	12|12	A	10|10	R	2,6|8	n	0	G	12|12	R	8,18|26	G
574	Pepper1.55ch01	61824405	C	T/C	Y	9,8|17	T	12|12	C	2|3	Y	4,7|11	Y	3,3|6	C	8|8	T	20|20	C	1|1	T	16|16	C	12|13	C	2|2	n	0	T	4|4	Y	11,34|45	T	4|4	n	0	Y	4,2|6	n	0	Y	2,5|7	C	1|1	T	6|6	n	0	T
575	Pepper1.55ch01	62040183	A	G/A	A	3|3	A	4|4	n	0	G	2|2	N	0|1	G	3|3	A	6|6	A	5|5	A	7|7	R	13,6|19	n	0	n	0	n	0	A	12|15	n	0	n	0	G	2|2	n	0	A	3|4	n	0	A	4|4	G	3|3	A
576	Pepper1.55ch01	62040199	G	T/G	G	3|3	G	4|4	n	0	T	3|3	N	0|1	T	3|3	G	6|6	G	5|5	G	7|7	K	13,6|19	n	0	n	0	n	0	K	13,4|17	n	0	n	0	T	2|2	n	0	K	3,2|5	n	0	G	4|4	T	3|3	G
577	Pepper1.55ch01	62097738	A	G/A	A	4|5	A	13|13	G	10|11	R	2,13|15	R	21,7|28	G	16|16	A	10|10	G	11|12	A	18|18	R	1,8|9	G	2|2	n	0	n	0	R	6,6|12	n	0	A	8|8	G	12|13	G	2|2	n	0	G	4|4	A	21|21	n	0	R
578	Pepper1.55ch01	62097834	G	A/G	G	4|5	G	11|11	A	9|10	R	14,2|16	R	7,22|29	A	19|19	G	11|11	A	10|11	G	18|18	R	8,1|9	N	0|2	n	0	n	0	R	5,9|14	n	0	G	10|10	A	12|13	N	0|2	n	0	A	4|4	G	18|18	n	0	R
579	Pepper1.55ch01	62207168	G	T/G	G	4|4	G	3|3	T	5|5	n	0	G	1|1	T	3|3	G	15|15	n	0	n	0	T	4|4	T	9|9	n	0	n	0	K	15,9|24	G	6|6	n	0	K	7,13|20	T	11|11	G	2|2	n	0	G	6|6	n	0	T
580	Pepper1.55ch01	62865832	G	A/G	R	3,10|13	n	0	G	2|2	R	6,10|16	A	2|2	G	22|22	A	10|10	G	33|33	A	4|4	R	26,8|34	G	3|3	n	0	A	6|6	R	12,33|45	A	2|2	A	6|6	G	6|6	G	15|15	R	2,4|6	n	0	A	11|11	n	0	G
581	Pepper1.55ch01	62865870	A	G/A	R	3,9|12	n	0	G	2|2	R	6,8|14	A	2|2	G	22|22	A	9|9	G	29|29	A	3|3	R	23,8|31	G	4|4	n	0	A	7|7	R	12,33|45	A	2|2	A	5|5	G	6|6	G	16|16	R	2,4|6	n	0	A	10|10	n	0	G
582	Pepper1.55ch01	62865940	C	T/C	C	2|2	C	1|1	C	2|2	Y	1,1|2	T	1|1	T	1|1	C	2|2	C	3|3	C	3|3	Y	7,3|10	T	2|2	n	0	C	2|2	C	4|4	C	4|4	C	7|7	T	1|1	T	2|2	T	2|2	n	0	n	0	n	0	C
583	Pepper1.55ch01	63619042	T	A/T	n	0	T	2|2	n	0	W	4,1|5	n	0	A	2|2	T	16|16	W	6,4|10	T	8|8	W	4,11|15	n	0	A	5|5	n	0	A	6|6	n	0	T	2|2	n	0	n	0	N	0|2	n	0	T	2|2	n	0	W
584	Pepper1.55ch01	63619056	G	A/G	n	0	G	2|2	n	0	R	4,2|6	n	0	A	2|2	G	16|16	R	6,3|9	G	8|8	R	4,11|15	n	0	A	5|5	n	0	A	5|5	n	0	G	2|2	n	0	n	0	A	2|2	n	0	G	2|2	n	0	R
585	Pepper1.55ch01	63620686	G	C/G	S	1,4|5	G	1|1	N	0|1	C	3|3	C	2|2	n	0	G	3|3	C	5|5	G	9|9	S	3,6|9	C	3|3	n	0	n	0	C	11|11	n	0	n	0	n	0	n	0	n	0	C	3|3	G	3|3	n	0	n
586	Pepper1.55ch01	63773265	C	A/C	n	0	C	1|1	n	0	M	1,1|2	C	1|1	n	0	n	0	A	5|5	C	3|3	M	4,2|6	A	15|15	n	0	n	0	M	3,2|5	n	0	n	0	n	0	n	0	C	4|4	n	0	C	3|3	n	0	N
587	Pepper1.55ch01	63773594	T	G/T	K	3,1|4	T	6|6	n	0	K	2,3|5	K	3,3|6	N	0|2	T	7|7	T	6|7	T	1|1	K	5,10|15	G	12|12	G	3|3	T	4|4	T	1|1	T	9|9	T	1|1	T	10|10	G	3|3	N	0|2	N	0|1	T	2|2	T	5|5	T
588	Pepper1.55ch01	63903015	G	A/G	n	0	G	6|6	n	0	N	0|1	N	0|2	A	4|4	G	4|4	R	5,2|7	G	4|4	R	10,4|14	A	4|4	n	0	G	2|2	R	5,17|22	G	15|15	G	3|3	G	1|3	A	3|3	N	0|1	A	2|2	G	1|1	n	0	n
589	Pepper1.55ch01	64233587	G	A/G	A	5|5	N	0|1	G	3|3	N	0|1	G	6|6	A	3|3	G	4|4	R	8,5|13	G	6|6	R	5,4|9	n	0	n	0	n	0	N	0|1	G	2|2	G	1|1	n	0	A	2|2	G	2|3	A	3|3	G	4|4	n	0	R
590	Pepper1.55ch01	64233650	T	G/T	G	5|5	N	0|1	T	3|3	N	0|1	T	7|7	G	3|3	T	5|5	K	9,5|14	T	6|6	K	6,5|11	n	0	n	0	n	0	T	1|2	T	1|1	T	1|1	n	0	G	2|2	T	2|3	G	3|3	T	4|4	N	0|1	K
591	Pepper1.55ch01	64254374	G	A/G	n	0	G	5|5	n	0	A	2|2	A	4|4	R	3,1|4	G	1|1	R	14,3|17	G	4|4	R	4,5|9	A	1|1	n	0	G	5|5	R	5,4|9	n	0	n	0	R	2,6|8	n	0	n	0	A	1|1	G	2|2	n	0	A
592	Pepper1.55ch01	64533583	T	C/T	C	1|1	n	0	T	2|2	T	1|1	n	0	C	4|4	n	0	T	2|2	T	2|2	Y	2,1|3	C	1|1	n	0	n	0	T	2|3	T	1|1	n	0	T	1|1	n	0	n	0	n	0	T	2|2	n	0	T
593	Pepper1.55ch01	66051869	G	T/G	G	3|3	G	5|5	T	1|1	K	1,6|7	G	1|1	T	5|5	G	4|4	K	4,2|6	G	5|5	n	0	T	3|3	G	3|3	n	0	K	5,11|16	G	3|3	G	4|4	n	0	n	0	K	1,1|2	T	3|3	G	2|2	n	0	K
594	Pepper1.55ch01	66056104	G	A/G	G	6|6	G	2|2	n	0	R	3,2|5	R	8,3|11	A	3|3	R	13,4|17	R	8,11|19	G	6|6	R	12,2|14	A	5|5	n	0	n	0	R	11,22|33	n	0	G	5|5	n	0	A	7|7	G	3|3	n	0	G	9|9	n	0	R
595	Pepper1.55ch01	67985189	G	A/G	n	0	G	4|4	G	1|1	G	15|15	G	5|5	G	14|14	G	3|3	G	1|1	n	0	G	1|1	G	1|1	G	2|2	G	2|2	G	4|4	G	1|1	G	5|5	G	20|20	G	8|8	R	1,2|3	n	0	G	2|2	n	0	G
596	Pepper1.55ch01	69502262	T	C/T	n	0	C	1|1	n	0	n	0	T	1|1	T	3|3	C	3|3	C	1|1	C	2|2	Y	3,1|4	n	0	n	0	C	1|1	n	0	n	0	C	1|1	n	0	n	0	C	1|1	T	4|4	n	0	n	0	C
597	Pepper1.55ch01	69502286	G	A/G	n	0	A	1|1	n	0	n	0	G	1|1	G	3|3	A	3|3	A	1|1	A	2|2	R	4,1|5	n	0	n	0	A	1|1	G	1|1	A	1|1	A	1|1	n	0	n	0	A	1|1	G	4|4	n	0	n	0	A
598	Pepper1.55ch01	69502373	A	G/A	A	1|1	n	0	n	0	n	0	n	0	A	3|3	G	3|3	G	1|1	G	2|2	G	1|1	n	0	n	0	G	1|1	n	0	n	0	G	1|1	n	0	n	0	G	1|1	A	2|2	n	0	n	0	G
599	Pepper1.55ch01	69511792	G	A/G	R	2,2|4	A	3|3	R	3,5|8	R	4,7|11	R	8,1|9	G	15|15	R	4,8|12	R	3,5|8	A	6|6	R	3,2|5	G	6|6	n	0	n	0	G	9|11	A	8|8	A	6|6	R	2,3|5	G	4|4	A	10|10	G	5|5	A	2|2	A	2|2	A
600	Pepper1.55ch01	69521597	T	C/T	Y	5,14|19	C	4|4	C	8|8	C	22|22	T	7|8	T	19|20	Y	24,24|48	Y	13,8|21	C	41|41	Y	18,27|45	T	51|51	T	3|3	n	0	Y	13,15|29	n	0	C	6|6	N	0|2	T	22|22	C	25|25	T	4|4	n	0	n	0	C
601	Pepper1.55ch01	69527299	A	G/A	R	7,12|19	G	12|12	G	4|4	R	6,3|9	R	4,5|9	n	0	R	6,9|15	R	9,8|17	G	15|15	R	41,9|50	A	3|3	G	3|3	n	0	R	18,25|43	G	13|13	G	11|11	A	2|2	A	7|7	G	5|5	A	10|10	G	13|13	n	0	G
602	Pepper1.55ch01	69536532	T	A/T	T	7|7	A	5|5	T	2|2	A	1|1	T	3|4	T	3|3	W	2,2|4	W	7,5|12	n	0	T	4|4	T	2|2	T	4|4	n	0	W	21,5|26	n	0	A	7|7	n	0	T	14|14	n	0	T	22|22	A	4|4	n	0	A
603	Pepper1.55ch01	69536538	C	T/C	C	6|6	T	5|5	C	2|2	T	1|1	C	3|4	C	3|3	Y	2,2|4	Y	5,7|12	n	0	C	3|3	C	1|1	C	3|3	n	0	Y	5,17|22	n	0	T	7|7	n	0	C	13|13	n	0	C	22|22	T	3|3	n	0	T
604	Pepper1.55ch01	69536742	T	C/T	Y	7,10|17	C	15|15	Y	14,7|21	Y	3,3|6	T	9|10	T	6|6	Y	5,15|20	Y	3,8|11	C	22|22	Y	15,34|49	T	8|8	Y	5,1|6	C	3|3	Y	35,38|73	C	10|10	N	0|1	Y	6,8|14	T	17|17	C	4|4	T	12|12	C	20|20	n	0	C
605	Pepper1.55ch01	69568865	A	G/A	A	6|6	G	10|10	n	0	R	6,2|8	A	4|4	A	18|18	G	4|4	A	11|12	G	8|8	A	7|8	A	8|8	n	0	n	0	R	14,4|18	G	1|1	n	0	n	0	A	8|8	G	6|6	A	11|11	n	0	n	0	G
606	Pepper1.55ch01	69569461	C	T/C	C	1|1	T	3|3	N	0|2	N	0|1	C	1|1	n	0	Y	2,6|8	Y	3,2|5	T	6|6	C	1|1	n	0	n	0	n	0	Y	3,3|6	T	3|3	n	0	Y	3,7|10	n	0	N	0|1	n	0	T	2|2	C	1|1	T
607	Pepper1.55ch01	69573039	G	A/G	G	4|4	A	5|5	R	2,2|4	R	3,2|5	n	0	n	0	G	1|1	G	2|2	A	4|4	G	14|16	G	2|2	n	0	n	0	R	6,6|12	n	0	A	6|6	n	0	n	0	n	0	G	2|2	A	2|2	n	0	A
608	Pepper1.55ch01	69573081	T	C/T	T	4|4	C	5|5	Y	2,1|3	Y	3,2|5	n	0	n	0	T	1|2	T	2|2	C	3|3	Y	4,13|17	T	1|1	n	0	n	0	Y	7,5|12	n	0	C	6|6	n	0	n	0	n	0	T	2|2	N	0|1	n	0	C
609	Pepper1.55ch01	69574495	C	G/C	S	4,8|12	n	0	G	2|2	S	2,4|6	C	3|3	C	7|7	S	7,1|8	S	16,14|30	G	11|11	C	14|14	C	2|2	n	0	n	0	G	13|14	G	3|3	G	10|10	G	4|4	n	0	G	2|2	n	0	G	13|13	n	0	G
610	Pepper1.55ch01	69576326	G	A/G	R	3,2|5	A	5|5	n	0	R	2,5|7	n	0	n	0	R	5,4|9	R	10,2|12	n	0	A	11|11	n	0	n	0	n	0	G	8|10	A	3|3	A	3|3	G	2|2	G	5|5	N	0|1	G	4|4	A	5|5	n	0	N
611	Pepper1.55ch01	69584311	T	C/T	T	7|7	C	4|4	n	0	Y	3,3|6	T	2|2	T	7|7	C	2|2	C	1|1	C	3|3	T	8|8	T	2|2	n	0	n	0	Y	4,1|5	n	0	n	0	C	3|3	T	2|2	C	2|2	T	3|3	n	0	C	1|1	C
612	Pepper1.55ch01	69585343	T	A/T	T	5|6	n	0	n	0	T	5|6	A	2|2	T	10|10	T	5|5	A	4|4	A	9|9	W	5,6|11	T	4|4	n	0	N	0|1	n	0	A	2|2	A	3|3	T	4|4	T	1|1	A	5|5	T	5|5	N	0|1	W	5,1|6	n
613	Pepper1.55ch01	70640224	G	A/G	n	0	A	2|2	n	0	G	1|1	G	6|6	G	3|3	R	5,2|7	R	6,1|7	A	7|7	R	9,3|12	G	10|10	n	0	n	0	R	4,10|14	A	13|13	A	3|3	n	0	G	3|3	N	0|1	G	6|6	A	8|8	A	2|2	A
614	Pepper1.55ch01	70640334	G	A/G	n	0	A	2|2	A	1|1	G	2|2	G	6|6	G	1|1	R	6,2|8	A	9|10	A	8|8	R	11,3|14	G	8|8	n	0	n	0	R	6,16|22	A	12|12	A	10|10	n	0	G	5|5	n	0	G	2|2	A	7|7	A	2|2	A
615	Pepper1.55ch01	70651337	T	C/T	T	1|2	N	0|2	n	0	T	5|6	T	1|1	T	8|8	N	0|1	Y	3,2|5	C	6|6	T	5|6	T	4|4	n	0	n	0	N	0|2	C	4|4	C	4|4	C	5|5	T	3|3	n	0	n	0	N	0|1	N	0|2	C
616	Pepper1.55ch01	70651389	G	A/G	G	1|1	A	2|2	n	0	G	4|5	G	1|1	G	7|7	A	1|1	R	2,2|4	A	4|4	G	4|5	G	4|4	n	0	n	0	A	2|2	A	3|3	A	4|4	A	4|4	G	2|2	n	0	n	0	n	0	A	2|2	A
617	Pepper1.55ch01	70716950	G	A/G	G	2|3	n	0	R	7,2|9	R	4,1|5	R	3,3|6	G	23|23	A	7|7	A	3|3	N	0|1	R	11,4|15	G	12|12	n	0	A	6|6	R	14,6|20	A	3|3	A	7|7	G	5|5	G	5|5	A	11|11	G	2|2	A	5|5	G	2|2	A
618	Pepper1.55ch01	70717034	G	A/G	G	2|3	n	0	R	14,4|18	R	6,1|7	R	4,3|7	G	39|39	R	6,2|8	A	2|2	n	0	R	13,2|15	G	22|22	n	0	A	11|11	R	16,8|24	A	6|6	A	12|12	G	9|9	G	7|7	A	15|15	G	5|5	A	2|2	G	4|4	A
619	Pepper1.55ch01	70739273	G	T/G	T	5|5	T	7|7	n	0	G	7|7	G	1|1	G	4|4	G	20|21	K	9,3|12	T	8|8	K	18,9|27	G	4|4	G	8|8	n	0	K	21,17|38	n	0	n	0	K	3,2|5	G	7|7	T	2|2	G	3|3	T	3|3	G	1|1	T
620	Pepper1.55ch01	70739318	A	G/A	G	10|10	G	13|13	n	0	A	13|13	A	2|2	A	8|8	A	39|41	R	17,6|23	G	15|15	R	33,13|46	A	7|7	A	12|12	n	0	R	40,31|71	G	6|6	n	0	R	5,3|8	A	13|13	G	6|6	A	6|6	G	6|6	A	2|2	G
621	Pepper1.55ch01	70739339	T	A/T	A	10|10	A	12|12	n	0	T	13|13	T	2|2	T	8|8	T	39|41	W	7,18|25	A	15|15	W	13,33|46	T	7|7	T	12|12	n	0	W	31,43|74	A	6|6	n	0	W	4,5|9	T	12|12	A	6|6	T	6|6	A	6|6	T	2|2	A
622	Pepper1.55ch01	71073528	C	A/C	M	6,7|13	A	2|2	M	2,7|9	M	2,10|12	M	11,8|19	C	5|5	M	5,8|13	M	9,16|25	A	12|12	M	23,12|35	C	15|15	C	2|2	n	0	M	12,5|17	A	3|3	A	8|8	C	13|14	C	3|3	A	9|9	C	14|14	A	21|21	n	0	A
623	Pepper1.55ch01	71077279	T	C/T	T	8|10	C	8|8	C	5|5	T	23|27	T	14|14	T	27|27	Y	8,28|36	C	7|7	C	5|5	Y	17,24|41	T	12|12	T	14|14	n	0	Y	6,14|20	C	8|8	n	0	T	4|4	n	0	C	5|5	T	2|2	n	0	n	0	n
624	Pepper1.55ch01	71077286	G	A/G	G	8|10	A	8|8	A	5|5	G	23|27	G	13|13	G	27|27	R	8,27|35	A	7|7	A	5|5	R	17,25|42	G	12|12	G	14|14	n	0	R	6,14|20	A	9|9	n	0	G	4|4	n	0	A	5|5	G	2|2	n	0	n	0	n
625	Pepper1.55ch01	71078306	G	G/A	G	3|4	n	0	n	0	G	1|2	G	3|3	G	5|5	G	8|8	G	3|4	n	0	G	11|12	G	17|17	n	0	n	0	G	20|21	n	0	n	0	G	18|18	G	1|1	n	0	G	8|8	N	0|2	n	0	N
626	Pepper1.55ch01	71078364	C	T/C	C	5|6	T	2|2	n	0	C	1|1	C	3|3	C	7|7	C	8|8	C	3|4	n	0	C	13|15	C	19|19	n	0	n	0	C	19|21	n	0	n	0	C	19|19	C	1|1	n	0	C	8|8	N	0|2	n	0	N
627	Pepper1.55ch01	71078745	T	A/T	W	8,16|24	A	35|35	W	4,7|11	T	6|6	n	0	T	10|10	W	4,12|16	W	6,12|18	A	4|4	T	11|11	T	8|8	n	0	n	0	T	9|11	A	16|16	A	4|4	W	8,2|10	T	5|5	A	17|17	T	3|3	A	12|12	T	2|2	n
628	Pepper1.55ch01	71078780	T	C/T	Y	4,11|15	C	17|17	Y	2,4|6	T	3|3	n	0	T	5|5	Y	2,7|9	Y	3,9|12	C	2|2	T	9|9	T	6|6	n	0	n	0	Y	3,8|11	C	8|8	C	2|2	Y	4,1|5	T	4|4	C	10|10	T	2|2	C	6|6	T	2|2	n
629	Pepper1.55ch01	71079114	T	G/T	K	17,34|51	G	24|24	K	4,5|9	T	18|18	K	31,18|49	T	31|31	K	30,13|43	K	14,14|28	G	60|60	K	20,31|51	T	14|14	N	0|1	n	0	K	63,43|106	n	0	G	41|42	K	5,6|11	T	7|7	G	16|16	T	19|19	G	53|53	K	16,4|20	G
630	Pepper1.55ch01	71079260	T	C/T	Y	3,2|5	n	0	N	0|1	Y	4,2|6	T	2|3	T	4|4	Y	3,2|5	Y	5,2|7	C	4|4	T	4|4	T	1|1	n	0	n	0	Y	6,12|18	C	2|2	C	4|4	Y	3,7|10	T	2|2	C	8|8	n	0	C	2|2	N	0|2	C
631	Pepper1.55ch01	71079342	T	C/T	Y	3,2|5	n	0	N	0|1	T	2|3	T	1|1	T	4|4	Y	2,3|5	Y	3,2|5	N	0|2	T	3|3	T	1|1	N	0|1	n	0	Y	6,8|14	N	0|1	C	4|4	Y	2,4|6	T	2|2	C	5|5	n	0	N	0|2	N	0|1	N
632	Pepper1.55ch01	71079363	G	A/G	A	1|1	A	9|9	G	6|6	n	0	n	0	G	6|6	G	17|17	R	4,2|6	A	28|28	R	7,6|13	G	7|7	A	8|8	n	0	R	7,4|11	A	2|2	A	13|13	A	7|7	n	0	A	11|11	G	10|10	n	0	n	0	A
633	Pepper1.55ch01	71079433	C	G/C	G	1|1	G	11|11	C	6|6	n	0	n	0	C	6|6	C	20|20	S	4,2|6	G	33|33	S	6,6|12	C	9|9	G	8|8	n	0	S	9,4|13	G	2|2	G	14|14	G	7|7	n	0	G	14|14	C	9|9	n	0	n	0	G
634	Pepper1.55ch01	71080002	T	C/T	Y	2,5|7	n	0	n	0	T	5|6	T	5|5	T	10|10	T	15|16	T	7|7	Y	1,1|2	T	14|14	T	6|6	n	0	n	0	T	18|19	n	0	n	0	T	2|3	T	6|6	C	1|1	T	3|3	C	1|1	T	1|1	C
635	Pepper1.55ch01	71080718	A	C/A	C	5|5	C	3|3	n	0	M	2,2|4	n	0	n	0	A	1|1	M	1,5|6	C	3|3	M	3,5|8	A	8|8	n	0	C	6|6	M	9,2|11	n	0	C	4|4	n	0	A	10|10	n	0	A	3|3	C	4|4	n	0	C
636	Pepper1.55ch01	71082451	A	C/A	M	2,5|7	n	0	A	1|1	M	2,3|5	N	0|1	A	4|4	M	2,4|6	N	0|1	C	6|6	A	6|6	A	2|2	A	4|4	N	0|1	M	4,2|6	n	0	n	0	n	0	A	4|4	C	2|2	A	1|1	C	4|4	n	0	N
637	Pepper1.55ch01	71082456	T	A/T	W	5,3|8	n	0	T	1|1	W	3,2|5	N	0|1	T	4|4	W	4,2|6	N	0|1	A	6|6	T	6|6	T	2|2	T	4|4	N	0|1	W	2,4|6	n	0	n	0	n	0	T	4|4	A	2|2	T	2|2	A	3|3	n	0	N
638	Pepper1.55ch01	71090780	T	C/T	C	1|1	C	5|5	C	1|1	T	1|1	C	2|2	T	5|5	n	0	n	0	C	3|3	Y	1,2|3	T	2|2	T	3|3	n	0	Y	4,8|12	C	1|1	n	0	T	2|2	T	3|3	C	1|1	n	0	C	9|9	C	2|2	C
639	Pepper1.55ch01	71423828	T	C/T	C	1|1	C	1|1	T	6|6	Y	4,1|5	n	0	T	12|12	Y	6,8|14	Y	4,8|12	C	13|13	Y	15,16|31	n	0	n	0	C	10|10	Y	21,10|31	C	11|11	C	3|3	Y	2,7|9	T	4|4	C	21|21	T	3|3	C	4|4	n	0	C
640	Pepper1.55ch01	71424220	A	G/A	G	9|9	G	10|10	R	11,5|16	A	7|7	n	0	n	0	R	5,3|8	A	8|10	G	2|2	R	3,2|5	A	24|24	n	0	n	0	A	1|1	n	0	n	0	R	10,6|16	n	0	n	0	n	0	n	0	A	4|4	n
641	Pepper1.55ch01	71424293	T	A/T	A	5|5	A	5|5	W	3,6|9	T	3|3	n	0	n	0	W	2,3|5	W	2,6|8	A	3|3	T	4|5	T	14|14	n	0	n	0	T	1|1	n	0	n	0	W	4,5|9	n	0	n	0	n	0	n	0	T	2|2	n
642	Pepper1.55ch01	72106034	C	T/C	Y	7,5|12	n	0	n	0	C	6|7	T	7|7	C	3|3	Y	10,22|32	Y	15,18|33	T	36|36	Y	21,24|45	n	0	N	0|2	T	4|4	Y	17,33|50	T	15|15	T	11|11	C	5|5	C	2|2	T	3|3	C	3|3	T	12|12	n	0	T
643	Pepper1.55ch01	72106101	A	G/A	R	13,9|22	n	0	n	0	R	12,2|14	G	14|14	A	8|8	R	18,38|56	R	29,38|67	G	62|62	R	36,45|81	n	0	G	4|4	G	8|8	R	32,57|89	G	25|25	G	23|23	A	8|8	A	3|3	G	5|5	A	6|6	G	18|18	n	0	G
644	Pepper1.55ch01	72106108	A	T/A	W	13,9|22	n	0	n	0	A	12|14	T	13|13	A	8|8	W	19,39|58	W	28,38|66	T	62|62	W	36,45|81	n	0	T	4|4	T	8|8	W	32,57|89	T	23|23	T	23|23	A	8|8	A	3|3	T	5|5	A	6|6	T	18|18	n	0	T
645	Pepper1.55ch01	72725518	A	C/A	M	22,13|35	C	18|18	A	2|2	M	2,2|4	C	18|18	A	17|17	M	28,28|56	M	2,10|12	C	63|63	M	37,29|66	A	2|2	n	0	C	2|2	M	23,20|43	C	14|14	C	13|13	C	16|16	n	0	C	24|24	A	17|17	C	4|4	n	0	C
646	Pepper1.55ch01	72725581	A	T/A	W	26,13|39	T	20|20	A	3|3	W	2,2|4	T	18|18	A	17|17	W	27,30|57	W	2,10|12	T	66|66	W	39,29|68	A	2|2	n	0	N	0|2	W	24,20|44	T	12|12	T	14|14	T	14|14	n	0	T	23|23	A	15|15	T	4|4	n	0	T
647	Pepper1.55ch01	72725630	T	G/T	K	7,13|20	G	12|12	T	1|1	T	1|2	G	9|9	T	8|8	K	16,14|30	K	5,1|6	G	34|34	K	15,21|36	T	1|1	n	0	N	0|1	K	12,13|25	G	7|7	G	9|9	G	9|9	n	0	G	14|14	T	9|9	G	3|3	n	0	G
648	Pepper1.55ch01	72725743	A	T/A	A	2|3	T	25|25	A	7|8	W	9,9|18	W	6,3|9	A	22|22	A	10|11	W	4,13|17	T	11|11	W	12,8|20	n	0	N	0|2	T	4|4	W	7,11|18	T	4|4	T	4|4	A	8|8	n	0	N	0|2	n	0	T	21|21	n	0	T
649	Pepper1.55ch01	72725797	T	C/T	T	1|2	C	23|23	T	8|9	Y	8,9|17	Y	2,6|8	T	18|18	T	10|11	Y	10,2|12	C	4|4	Y	9,11|20	n	0	N	0|2	C	3|3	Y	7,6|13	C	6|6	N	0|2	T	8|8	n	0	N	0|1	n	0	C	19|19	n	0	C
650	Pepper1.55ch01	72725906	T	G/T	T	3|4	G	14|14	G	1|1	K	5,2|7	G	4|4	T	5|5	n	0	K	16,4|20	G	11|11	K	7,6|13	T	2|2	n	0	G	3|3	K	13,6|19	G	5|5	G	5|5	K	3,2|5	n	0	G	2|2	n	0	G	2|2	n	0	G
651	Pepper1.55ch01	72725924	C	G/C	C	3|4	G	13|13	G	1|1	S	5,2|7	G	4|4	C	4|4	n	0	S	14,4|18	G	12|12	S	6,6|12	C	1|1	n	0	G	3|3	S	12,6|18	G	2|2	G	5|5	S	4,2|6	n	0	G	2|2	n	0	G	3|3	n	0	G
652	Pepper1.55ch01	72728816	G	T/G	K	1,4|5	n	0	G	2|3	G	1|1	G	2|3	G	1|1	n	0	K	1,5|6	N	0|1	n	0	G	2|2	G	1|1	n	0	K	8,4|12	n	0	T	3|3	G	2|2	G	2|2	N	0|1	G	6|6	T	3|3	n	0	N
653	Pepper1.55ch01	72728822	C	T/C	Y	1,4|5	n	0	C	2|3	C	1|1	C	2|3	C	1|1	n	0	Y	1,5|6	N	0|1	n	0	C	2|2	C	1|1	n	0	Y	8,4|12	n	0	T	3|3	C	2|2	C	2|2	N	0|1	C	6|6	T	3|3	n	0	N
654	Pepper1.55ch01	72728881	T	C/T	Y	4,2|6	n	0	T	2|2	T	1|1	Y	2,1|3	T	1|1	n	0	Y	3,1|4	C	2|2	n	0	T	3|3	T	1|1	n	0	Y	5,7|12	C	1|1	C	3|3	T	2|2	T	3|3	C	2|2	T	9|9	C	3|3	n	0	C
655	Pepper1.55ch01	72762641	A	G/A	G	3|3	G	26|26	G	12|12	G	9|9	G	16|16	n	0	G	22|22	G	14|14	G	31|31	G	21|21	n	0	n	0	G	10|10	R	9,20|29	n	0	G	5|5	G	17|17	n	0	G	33|33	n	0	G	51|51	G	2|2	G
656	Pepper1.55ch01	77545070	C	A/C	M	4,1|5	A	4|4	n	0	C	8|8	M	3,4|7	C	4|4	M	4,6|10	M	19,13|32	A	14|14	M	7,9|16	C	3|3	A	6|6	A	5|5	M	7,11|18	A	5|5	A	5|5	A	2|2	C	9|9	A	4|4	C	10|10	A	2|2	A	4|4	A
657	Pepper1.55ch01	80601990	C	A/C	M	5,16|21	M	14,8|22	M	8,1|9	M	28,7|35	C	64|71	A	6|6	M	4,1|5	C	2|2	C	43|52	M	17,19|36	A	9|10	C	14|14	M	12,2|14	M	25,36|61	M	19,27|46	M	25,6|31	C	21|21	M	10,5|15	C	18|18	A	16|16	C	5|5	n	0	M
658	Pepper1.55ch01	80602148	C	G/C	G	1|1	S	1,2|3	G	2|2	C	4|5	S	2,1|3	S	3,3|6	S	5,1|6	S	6,2|8	G	7|7	C	5|6	S	2,2|4	n	0	G	3|3	S	6,3|9	n	0	C	2|2	C	1|1	G	4|4	S	2,4|6	G	2|2	S	2,2|4	n	0	S
659	Pepper1.55ch01	80602164	G	A/G	N	0|1	G	2|3	A	2|2	R	3,4|7	G	1|3	R	3,5|8	R	7,1|8	R	6,3|9	A	6|6	R	2,5|7	R	2,2|4	n	0	A	2|2	R	6,3|9	n	0	G	2|2	G	1|1	A	4|4	R	2,4|6	A	2|2	G	2|3	n	0	R
660	Pepper1.55ch01	80602213	T	G/T	N	0|1	T	2|2	N	0|2	K	3,4|7	T	3|4	K	3,6|9	K	9,2|11	K	8,6|14	G	5|5	K	3,6|9	K	3,1|4	n	0	G	3|3	K	5,5|10	n	0	T	4|4	T	2|2	G	3|3	T	3|4	N	0|2	T	2|2	n	0	K
661	Pepper1.55ch01	80602516	C	T/C	C	13|13	Y	1,2|3	T	3|3	C	4|5	C	10|10	C	8|9	Y	7,8|15	Y	9,12|21	Y	8,6|14	Y	3,3|6	n	0	n	0	C	1|1	Y	12,5|17	Y	1,3|4	C	1|1	C	1|1	Y	3,3|6	N	0|1	C	4|4	C	2|2	n	0	Y
662	Pepper1.55ch01	80602683	C	A/C	C	13|13	M	3,1|4	A	3|3	C	3|4	C	9|9	C	8|8	M	7,13|20	M	10,7|17	M	4,11|15	M	8,3|11	n	0	n	0	C	8|8	M	4,12|16	M	3,2|5	C	1|1	C	1|1	M	3,1|4	A	2|2	M	4,4|8	C	2|2	n	0	M
663	Pepper1.55ch01	80602696	C	A/C	C	13|13	M	3,1|4	A	4|4	C	3|4	C	9|9	C	9|9	M	8,13|21	M	10,9|19	M	4,12|16	M	8,4|12	n	0	n	0	C	8|8	M	4,12|16	M	3,1|4	C	1|1	C	1|1	M	3,2|5	A	2|2	M	4,4|8	C	2|2	n	0	M
664	Pepper1.55ch01	80602748	G	T/G	G	13|13	T	3|3	T	3|3	G	4|5	G	10|10	G	8|8	K	13,10|23	K	9,13|22	K	11,6|17	K	3,5|8	n	0	n	0	G	6|6	K	11,5|16	K	1,3|4	G	1|1	G	1|1	K	3,3|6	N	0|2	K	4,2|6	G	2|2	n	0	K
665	Pepper1.55ch01	80602751	A	T/A	A	13|13	T	3|3	T	3|3	A	4|5	A	10|10	A	8|8	W	13,10|23	W	8,13|21	W	11,6|17	W	3,5|8	n	0	n	0	A	6|6	W	11,5|16	W	1,3|4	A	1|1	A	1|1	W	3,3|6	N	0|2	W	4,2|6	A	2|2	n	0	W
666	Pepper1.55ch01	83270423	A	T/A	W	2,4|6	A	8|8	n	0	n	0	N	0|2	n	0	W	4,5|9	N	0|1	A	7|7	W	2,2|4	T	5|5	n	0	n	0	A	13|13	n	0	n	0	W	6,2|8	T	8|8	A	2|2	A	1|1	A	8|8	n	0	A
667	Pepper1.55ch01	83270900	C	T/C	Y	1,5|6	T	1|1	Y	1,4|5	T	10|11	T	4|4	C	1|1	C	3|4	T	13|13	n	0	C	7|8	Y	1,4|5	n	0	T	1|1	C	6|6	n	0	T	5|5	C	1|2	n	0	C	5|5	n	0	n	0	n	0	n
668	Pepper1.55ch01	85385127	C	T/C	Y	9,17|26	T	17|17	Y	9,8|17	Y	34,10|44	Y	4,19|23	Y	32,40|72	Y	18,40|58	Y	12,14|26	Y	30,26|56	Y	29,8|37	Y	19,11|30	n	0	n	0	Y	25,26|51	C	35|39	Y	17,6|23	Y	26,28|54	Y	13,8|21	Y	12,7|19	n	0	C	31|35	n	0	Y
669	Pepper1.55ch01	85385175	G	A/G	R	11,17|28	G	18|18	R	9,10|19	R	33,10|43	G	20|24	R	31,43|74	R	17,40|57	R	13,14|27	R	28,28|56	R	28,10|38	R	17,12|29	n	0	n	0	R	23,27|50	R	33,4|37	R	19,7|26	R	25,29|54	R	14,8|22	R	13,8|21	n	0	R	30,4|34	n	0	R
670	Pepper1.55ch01	85385217	A	G/A	R	7,9|16	G	9|9	R	7,4|11	R	18,5|23	R	2,10|12	R	17,23|40	R	11,22|33	R	6,8|14	R	15,14|29	R	17,5|22	R	9,6|15	n	0	n	0	R	13,15|28	A	18|20	R	10,4|14	R	13,15|28	R	7,4|11	R	6,5|11	n	0	A	17|19	n	0	R
671	Pepper1.55ch01	87917252	C	A/C	M	5,4|9	n	0	C	2|2	C	2|2	n	0	n	0	n	0	C	3|3	C	1|1	M	5,1|6	A	6|6	n	0	n	0	M	6,4|10	C	1|1	n	0	n	0	n	0	C	3|3	n	0	C	4|4	n	0	C
672	Pepper1.55ch01	95463646	A	C/A	A	1|3	C	4|4	A	1|1	M	4,2|6	C	6|6	n	0	M	2,2|4	C	12|12	C	10|10	M	5,4|9	A	2|2	C	3|3	N	0|2	M	2,4|6	C	4|4	C	6|6	M	1,5|6	A	3|3	N	0|2	A	3|3	C	7|7	n	0	C
673	Pepper1.55ch01	95463814	C	T/C	Y	1,2|3	T	5|5	C	1|1	Y	4,2|6	T	5|5	n	0	Y	3,2|5	T	13|13	T	12|12	Y	5,5|10	C	3|3	T	3|3	T	2|2	Y	2,4|6	T	4|4	T	6|6	Y	2,5|7	C	2|2	T	2|2	C	3|3	T	7|7	n	0	T
674	Pepper1.55ch01	95478537	C	T/C	Y	9,17|26	T	12|12	C	2|2	Y	5,3|8	Y	5,7|12	C	16|16	Y	14,34|48	Y	6,5|11	T	30|30	Y	7,7|14	C	8|8	C	8|8	T	5|5	Y	39,24|63	T	10|10	T	20|20	T	3|3	C	12|12	T	3|3	C	4|4	T	18|18	n	0	N
675	Pepper1.55ch01	95482294	G	C/G	S	3,2|5	n	0	n	0	n	0	G	2|2	G	2|2	G	5|5	S	2,2|4	C	2|2	S	1,7|8	G	1|1	n	0	n	0	S	9,8|17	C	4|4	C	1|1	S	4,2|6	G	4|4	C	1|1	G	8|8	C	1|1	n	0	C
676	Pepper1.55ch01	95483549	T	A/T	W	15,7|22	A	4|4	T	8|8	n	0	n	0	T	8|8	W	6,18|24	W	12,16|28	A	10|10	W	6,3|9	T	24|24	A	5|5	A	2|2	W	10,9|19	A	9|9	n	0	n	0	T	4|4	A	4|4	T	6|6	N	0|1	n	0	A
677	Pepper1.55ch01	96185397	C	T/C	C	7|7	T	18|18	Y	5,5|10	C	3|3	C	1|3	C	4|4	Y	3,15|18	T	2|2	T	8|8	Y	1,4|5	C	5|5	n	0	T	4|4	C	7|7	T	4|4	T	6|6	C	4|4	C	1|1	T	2|2	n	0	T	7|7	C	1|1	T
678	Pepper1.55ch01	96185459	A	C/A	A	7|7	C	19|19	M	8,5|13	A	3|3	M	1,2|3	A	4|4	M	3,19|22	C	2|2	C	11|11	M	1,5|6	A	5|5	n	0	C	5|5	A	8|8	C	5|5	C	7|7	A	4|4	A	1|1	C	2|2	n	0	C	10|10	A	2|2	C
679	Pepper1.55ch01	96185501	T	C/T	T	8|8	C	14|14	Y	5,9|14	T	3|3	T	1|3	T	4|4	Y	20,3|23	C	2|2	C	11|11	C	4|4	T	5|5	n	0	C	5|5	T	9|9	C	6|6	C	8|8	T	3|3	T	1|1	N	0|2	n	0	C	9|9	T	2|2	C
680	Pepper1.55ch01	96189351	G	A/G	N	0|1	A	7|7	G	10|10	n	0	G	3|3	G	1|1	A	3|3	G	4|4	A	3|3	A	5|5	G	2|2	n	0	A	5|5	R	7,4|11	N	0|1	n	0	A	5|5	G	3|3	A	3|3	n	0	A	3|3	G	1|1	n
681	Pepper1.55ch01	96189414	A	G/A	N	0|1	G	5|5	A	16|16	n	0	A	3|3	A	2|2	G	5|5	A	8|8	G	6|6	G	8|8	A	2|2	n	0	G	6|6	R	7,11|18	N	0|1	n	0	G	9|9	A	4|4	G	5|5	n	0	G	5|5	A	1|1	n
682	Pepper1.55ch01	96189452	A	C/A	N	0|1	C	5|5	A	10|10	n	0	A	3|3	A	1|1	C	3|3	A	4|4	C	3|3	C	5|5	A	2|2	n	0	C	5|5	M	5,9|14	N	0|1	n	0	C	5|5	A	2|2	C	3|3	n	0	C	3|3	A	1|1	n
683	Pepper1.55ch01	96190239	G	C/G	n	0	C	4|4	S	1,1|2	S	1,1|2	C	1|1	G	3|3	C	2|2	S	1,1|2	C	2|2	N	0|1	n	0	n	0	n	0	S	1,1|2	n	0	n	0	S	1,2|3	n	0	C	2|2	G	1|1	C	1|1	C	1|1	n
684	Pepper1.55ch01	96271118	G	T/G	K	6,4|10	n	0	K	2,12|14	G	13|13	n	0	G	3|3	G	15|15	G	13|13	T	30|30	G	33|35	n	0	n	0	n	0	K	21,14|35	T	7|7	T	7|7	n	0	n	0	T	7|7	G	2|2	T	6|6	n	0	T
685	Pepper1.55ch01	96271315	C	G/C	C	3|3	G	3|3	n	0	C	6|6	C	1|1	n	0	C	2|2	S	3,2|5	G	3|3	C	2|3	C	4|4	n	0	n	0	S	7,9|16	G	2|2	n	0	C	1|1	n	0	n	0	n	0	G	1|1	n	0	G
686	Pepper1.55ch01	96396397	T	G/T	T	3|3	G	7|7	G	5|5	n	0	K	1,2|3	T	8|8	T	4|4	K	4,7|11	G	13|13	K	17,2|19	n	0	K	2,2|4	G	2|2	K	7,1|8	G	1|1	G	5|5	K	3,3|6	T	4|4	N	0|1	n	0	G	4|4	n	0	G
687	Pepper1.55ch01	97620553	T	A/T	W	6,1|7	n	0	A	2|2	N	0|1	A	2|2	A	6|6	A	2|2	A	4|4	n	0	A	3|3	A	12|13	n	0	n	0	N	0|2	A	2|2	A	2|2	n	0	n	0	A	4|4	n	0	A	2|2	n	0	T
688	Pepper1.55ch01	103003311	G	C/G	S	9,8|17	G	25|25	G	4|5	S	14,6|20	S	5,8|13	C	17|17	S	16,20|36	S	5,18|23	G	23|23	S	9,15|24	C	10|10	G	2|2	G	3|3	S	16,26|42	G	12|12	G	14|14	S	9,5|14	C	4|4	G	25|25	C	14|14	G	18|18	S	3,4|7	G
689	Pepper1.55ch01	103019859	G	A/G	R	3,4|7	A	16|16	n	0	R	6,8|14	R	6,12|18	G	6|6	R	6,1|7	n	0	n	0	R	8,3|11	n	0	n	0	A	14|14	A	9|9	A	4|4	A	6|6	R	3,17|20	G	4|4	A	2|2	G	6|6	A	7|7	n	0	A
690	Pepper1.55ch01	103038209	C	T/C	C	6|6	T	5|5	C	25|25	T	8|8	Y	13,7|20	n	0	Y	8,21|29	T	11|11	T	9|9	Y	13,25|38	C	10|10	C	2|2	C	2|2	Y	17,31|48	T	10|10	T	3|3	C	4|4	C	4|4	T	8|8	n	0	T	8|8	n	0	T
691	Pepper1.55ch01	103127864	G	T/G	K	1,3|4	G	6|6	G	1|2	K	3,3|6	K	3,4|7	T	10|10	K	6,7|13	T	6|6	G	10|10	K	5,13|18	n	0	K	1,3|4	n	0	G	15|17	G	4|4	G	1|1	K	3,3|6	T	6|6	G	4|4	T	7|7	n	0	n	0	G
692	Pepper1.55ch01	103237174	G	T/G	G	22|25	T	10|10	K	14,10|24	K	8,21|29	K	6,11|17	G	33|33	K	13,18|31	n	0	T	31|31	T	17|17	G	21|21	K	4,2|6	T	6|6	G	7|7	T	18|18	T	8|8	T	4|4	G	2|2	T	8|8	G	12|12	T	3|3	n	0	T
693	Pepper1.55ch01	103237670	T	C/T	C	2|2	n	0	C	1|1	Y	2,3|5	T	1|2	C	1|1	C	2|2	C	1|1	T	1|1	Y	2,2|4	C	2|2	n	0	n	0	Y	13,3|16	T	4|4	T	1|1	C	6|6	C	1|1	T	2|2	C	2|2	n	0	C	1|1	T
694	Pepper1.55ch01	103501184	C	T/C	T	2|2	T	4|4	n	0	T	4|4	n	0	C	1|1	T	14|14	n	0	n	0	Y	3,15|18	T	22|23	n	0	T	3|3	n	0	n	0	n	0	T	8|8	T	19|19	Y	3,25|28	n	0	T	15|15	n	0	T
695	Pepper1.55ch01	103501210	T	A/T	A	2|2	A	4|4	n	0	A	4|4	n	0	T	1|1	A	14|14	n	0	n	0	W	15,3|18	A	21|22	n	0	A	2|2	n	0	n	0	n	0	A	6|6	A	20|20	A	29|29	n	0	A	14|14	n	0	n
696	Pepper1.55ch01	103501229	T	A/T	A	2|2	A	4|4	n	0	A	4|4	n	0	T	1|1	A	14|14	n	0	n	0	W	15,3|18	A	21|22	n	0	A	2|2	n	0	n	0	n	0	A	7|7	A	20|20	W	25,4|29	n	0	A	14|14	n	0	A
697	Pepper1.55ch01	103501254	G	T/G	G	2|2	G	4|4	n	0	G	4|4	n	0	G	1|1	G	15|15	n	0	n	0	G	18|18	G	22|22	n	0	G	3|3	n	0	n	0	n	0	G	8|8	G	20|20	G	26|29	n	0	G	13|13	n	0	G
698	Pepper1.55ch01	103501529	C	A/C	C	6|7	M	4,4|8	C	10|11	C	8|8	M	3,3|6	M	4,14|18	C	4|4	n	0	C	3|3	C	1|1	M	3,7|10	A	2|2	C	2|2	n	0	M	3,6|9	A	5|5	C	4|4	C	4|4	C	6|7	C	2|2	N	0|1	n	0	n
699	Pepper1.55ch01	103501565	G	T/G	K	6,7|13	G	17|17	K	10,8|18	T	13|13	G	9|10	K	13,19|32	T	7|7	n	0	G	6|6	G	1|1	K	14,4|18	G	4|4	T	2|2	n	0	K	6,9|15	G	10|10	T	3|3	T	4|4	K	3,10|13	T	4|4	G	2|2	n	0	n
700	Pepper1.55ch01	103501634	C	A/C	M	13,3|16	M	9,7|16	M	9,10|19	A	18|18	M	8,3|11	M	31,5|36	A	6|6	n	0	C	6|6	C	2|2	M	9,7|16	A	4|4	A	6|6	n	0	A	14|14	A	9|9	A	4|4	A	7|7	A	13|13	A	4|4	A	2|2	n	0	n
701	Pepper1.55ch01	103501645	A	G/A	R	4,11|15	A	14|14	A	18|18	A	16|16	A	8|10	R	25,10|35	A	6|6	n	0	A	5|5	A	2|2	A	15|15	A	3|3	G	6|6	n	0	R	5,9|14	A	9|9	G	4|4	R	4,3|7	A	11|11	G	3|3	A	2|2	n	0	n
702	Pepper1.55ch01	103501664	G	A/G	G	8|8	G	9|9	R	4,7|11	A	10|10	G	6|6	R	8,13|21	A	4|4	n	0	G	3|3	G	1|1	R	2,6|8	G	2|2	G	3|3	n	0	G	8|8	G	5|5	G	2|2	R	2,2|4	R	6,1|7	G	2|2	G	1|1	n	0	n
703	Pepper1.55ch01	103501671	T	C/T	Y	5,2|7	T	9|9	T	11|11	T	10|10	T	5|6	Y	6,15|21	T	4|4	n	0	T	3|3	T	1|1	T	8|8	T	2|2	C	3|3	n	0	Y	5,3|8	T	5|5	C	2|2	Y	2,2|4	T	7|7	C	2|2	T	1|1	n	0	n
704	Pepper1.55ch01	103502490	A	G/A	A	4|4	G	7|7	A	15|15	A	10|10	A	3|3	n	0	A	2|2	G	1|1	G	2|2	G	8|8	G	7|7	A	6|6	n	0	R	1,7|8	A	2|2	A	12|12	G	1|1	n	0	G	8|8	n	0	A	4|4	n	0	G
705	Pepper1.55ch01	103999976	T	A/T	A	2|2	A	10|10	A	2|2	n	0	T	1|2	T	2|2	T	1|2	A	2|2	A	3|3	T	3|4	n	0	n	0	n	0	W	9,2|11	N	0|1	n	0	n	0	n	0	A	3|3	n	0	A	2|2	n	0	A
706	Pepper1.55ch01	104950983	A	C/A	M	2,13|15	C	4|4	A	2|2	n	0	n	0	C	6|6	M	9,8|17	C	18|19	M	3,2|5	C	19|19	C	4|4	n	0	A	1|1	M	4,25|29	n	0	C	5|5	M	5,19|24	M	2,2|4	A	3|3	A	2|2	C	6|6	n	0	N
707	Pepper1.55ch01	104950990	T	A/T	A	13|14	A	4|4	T	2|2	n	0	n	0	A	6|6	W	6,12|18	A	18|19	W	2,3|5	A	19|19	A	4|4	n	0	T	1|1	W	25,4|29	n	0	A	5|5	W	19,5|24	W	2,2|4	T	2|2	T	2|2	A	6|6	n	0	N
708	Pepper1.55ch01	104951046	A	C/A	M	2,11|13	N	0|2	A	1|1	n	0	n	0	C	3|3	M	9,3|12	C	10|11	A	1|2	C	10|10	N	0|2	n	0	A	1|1	M	3,13|16	n	0	C	3|3	M	3,10|13	A	1|2	A	2|2	A	1|1	C	4|4	n	0	N
709	Pepper1.55ch01	113280775	T	C/T	T	3|4	T	19|19	T	5|5	Y	10,5|15	n	0	C	15|15	C	2|2	Y	5,14|19	T	14|14	Y	4,4|8	C	6|6	T	4|4	T	8|8	Y	7,13|20	T	35|35	T	1|1	C	2|2	n	0	T	6|6	C	8|8	T	6|6	n	0	T
710	Pepper1.55ch01	113280881	A	G/A	R	9,7|16	A	23|23	A	12|12	n	0	R	2,11|13	G	13|13	R	5,18|23	R	4,5|9	A	18|18	R	3,4|7	G	13|13	A	11|11	n	0	R	21,13|34	A	21|21	A	10|10	R	8,7|15	G	6|6	A	3|3	n	0	A	11|11	n	0	A
711	Pepper1.55ch01	115424955	G	A/G	R	1,1|2	A	4|4	G	4|5	n	0	R	1,1|2	G	1|1	G	1|1	G	12|12	A	9|9	A	4|4	G	18|18	G	1|1	n	0	R	9,14|23	n	0	A	2|2	A	7|7	G	2|2	A	2|2	n	0	A	2|2	A	3|3	A
712	Pepper1.55ch01	115425203	C	T/C	C	1|2	C	3|3	Y	1,4|5	n	0	Y	1,7|8	N	0|1	N	0|1	T	14|14	C	8|8	C	4|5	N	0|1	N	0|1	n	0	Y	8,15|23	n	0	C	2|2	C	6|6	N	0|1	C	3|3	n	0	C	2|2	C	2|2	C
713	Pepper1.55ch01	115637015	C	A/C	M	6,18|24	C	54|54	A	13|13	M	14,10|24	A	35|35	A	40|40	A	9|9	M	23,10|33	C	45|45	M	16,45|61	A	56|56	C	2|2	n	0	M	70,70|140	C	19|19	C	32|32	M	24,25|49	A	26|26	C	21|21	A	10|10	C	23|23	A	6|6	C
714	Pepper1.55ch01	116033375	C	T/C	Y	10,5|15	T	14|14	n	0	Y	10,10|20	Y	10,9|19	C	4|4	Y	5,4|9	Y	5,8|13	T	32|32	Y	10,5|15	C	15|15	n	0	T	1|1	Y	9,4|13	T	2|2	T	4|4	Y	3,10|13	n	0	T	7|7	n	0	T	2|2	n	0	T
715	Pepper1.55ch01	116034092	C	T/C	N	0|1	n	0	C	1|2	C	1|2	N	0|1	T	3|3	Y	1,2|3	Y	2,4|6	C	3|3	C	6|6	T	2|2	n	0	C	1|1	Y	2,4|6	C	2|2	n	0	C	1|1	N	0|1	n	0	T	3|3	C	1|1	n	0	C
716	Pepper1.55ch01	116034533	C	T/C	Y	55,23|78	T	24|24	Y	2,16|18	Y	2,4|6	C	27|27	C	6|6	Y	11,28|39	Y	22,10|32	T	77|77	Y	36,43|79	C	10|10	C	12|12	T	4|4	Y	51,25|76	T	6|6	T	17|17	C	1|1	C	12|12	T	24|24	C	15|15	T	28|28	T	6|6	T
717	Pepper1.55ch01	116034601	C	T/C	Y	3,5|8	C	21|21	T	14|14	Y	4,2|6	Y	4,10|14	T	9|9	C	25|29	Y	9,16|25	C	20|20	Y	24,27|51	T	18|18	C	1|1	n	0	Y	22,22|44	n	0	C	3|3	Y	35,23|58	N	0|1	C	22|22	T	10|10	C	32|32	n	0	C
718	Pepper1.55ch01	119581388	G	A/G	G	11|12	n	0	G	1|1	A	2|2	R	3,9|12	G	5|5	R	2,12|14	G	2|2	A	5|5	R	5,5|10	G	3|3	G	2|2	A	1|1	R	5,6|11	A	6|6	A	4|4	R	2,3|5	G	4|4	A	4|4	G	1|1	A	6|6	n	0	A
719	Pepper1.55ch01	119583847	G	A/G	R	6,13|19	A	14|14	G	1|1	R	3,7|10	A	13|13	G	19|19	R	13,3|16	R	4,3|7	A	16|16	R	12,13|25	G	1|1	n	0	G	1|1	R	11,32|43	A	13|13	A	4|4	A	2|2	G	3|3	A	5|5	G	7|7	A	4|4	R	2,6|8	A
720	Pepper1.55ch01	119583905	A	T/A	W	12,6|18	T	14|14	A	1|1	W	5,4|9	T	12|12	A	19|19	W	3,14|17	W	3,6|9	T	14|14	W	16,14|30	A	1|1	n	0	A	1|1	W	35,11|46	T	12|12	T	4|4	T	3|3	A	4|4	T	5|5	A	8|8	T	4|4	W	6,2|8	T
721	Pepper1.55ch01	119583987	G	A/G	G	24|24	n	0	G	12|12	G	27|27	n	0	G	37|37	G	21|21	G	28|29	n	0	G	31|33	G	25|25	G	5|5	n	0	G	31|31	n	0	A	3|3	G	1|1	G	36|36	N	0|1	G	20|20	N	0|1	G	7|7	n
722	Pepper1.55ch01	119584115	C	T/C	C	15|16	n	0	C	7|7	C	14|14	n	0	C	20|20	C	14|14	C	15|16	n	0	C	16|17	C	14|14	C	3|3	n	0	C	20|21	T	1|1	T	2|2	C	1|1	C	16|16	T	2|2	C	12|12	T	1|1	C	4|4	T
723	Pepper1.55ch01	121067070	G	A/G	R	8,5|13	R	3,2|5	A	14|14	R	5,1|6	A	24|26	R	14,4|18	R	21,4|25	A	11|11	G	3|3	G	3|3	A	39|39	G	2|2	A	12|12	R	8,3|11	G	2|3	A	12|13	N	0|1	G	1|1	A	20|22	G	1|1	R	7,2|9	A	4|4	G
724	Pepper1.55ch01	121067106	C	G/C	S	5,6|11	S	2,2|4	G	7|7	S	4,1|5	S	13,2|15	S	8,4|12	S	11,4|15	G	8|8	C	3|3	C	3|3	G	23|23	C	2|2	G	6|6	S	5,2|7	C	1|2	S	7,1|8	N	0|1	C	1|1	S	12,3|15	C	1|1	S	4,2|6	G	2|2	C
725	Pepper1.55ch01	121067128	T	C/T	Y	5,6|11	Y	2,2|4	C	8|8	Y	4,1|5	Y	13,2|15	Y	7,4|11	Y	11,4|15	C	7|7	T	3|3	T	3|3	C	22|22	T	2|2	C	6|6	Y	4,2|6	T	1|2	Y	7,1|8	N	0|1	T	1|1	Y	12,3|15	T	1|1	Y	4,2|6	C	2|2	T
726	Pepper1.55ch01	121476749	G	C/G	S	4,3|7	G	9|9	n	0	S	5,3|8	n	0	C	3|3	G	4|5	S	5,4|9	G	17|17	C	8|8	C	1|1	n	0	n	0	S	9,19|28	G	2|2	G	2|2	C	2|2	n	0	G	6|6	C	4|4	G	2|2	G	1|1	G
727	Pepper1.55ch01	121716910	C	T/C	Y	3,2|5	C	4|4	n	0	Y	2,1|3	Y	2,11|13	T	2|2	n	0	Y	5,3|8	C	5|5	Y	2,4|6	T	1|1	n	0	n	0	Y	3,9|12	C	3|3	C	1|1	n	0	T	5|5	C	5|5	n	0	n	0	C	1|1	C
728	Pepper1.55ch01	122313802	T	C/T	Y	2,7|9	n	0	n	0	n	0	C	21|23	n	0	T	12|12	T	24|24	T	15|15	Y	21,13|34	C	4|4	T	2|2	n	0	Y	16,22|38	n	0	T	6|6	T	6|6	C	9|9	n	0	C	5|5	T	13|13	n	0	T
729	Pepper1.55ch01	122314198	C	T/C	T	2|2	C	11|11	n	0	Y	21,12|33	C	4|4	T	23|23	Y	22,6|28	Y	14,26|40	C	46|46	Y	16,34|50	T	14|14	C	11|11	C	11|11	Y	4,13|17	C	16|16	C	5|5	n	0	T	8|8	C	18|18	T	12|12	C	16|16	C	10|10	C
730	Pepper1.55ch01	123058211	C	T/C	T	9|10	n	0	C	1|1	Y	2,2|4	C	1|1	T	5|5	Y	2,5|7	Y	3,9|12	C	8|8	Y	9,5|14	T	7|7	n	0	n	0	Y	1,6|7	C	1|1	C	4|4	n	0	n	0	n	0	T	4|4	C	3|3	n	0	C
731	Pepper1.55ch01	123058648	T	A/T	A	4|4	T	2|2	n	0	W	6,3|9	n	0	A	5|5	W	2,2|4	W	8,3|11	T	8|8	T	3|4	n	0	T	2|2	n	0	W	4,7|11	n	0	n	0	A	2|2	A	2|2	n	0	N	0|1	T	4|4	n	0	n
732	Pepper1.55ch01	124177908	G	C/G	C	44|44	n	0	n	0	C	6|6	C	4|4	C	18|18	C	7|7	C	12|12	G	3|3	C	16|16	C	21|21	C	2|2	n	0	C	20|20	n	0	n	0	n	0	C	8|8	n	0	C	32|32	G	14|14	n	0	G
733	Pepper1.55ch01	125776014	C	A/C	n	0	C	5|5	n	0	n	0	M	3,6|9	A	5|5	C	11|12	M	5,2|7	C	4|4	M	6,1|7	n	0	n	0	n	0	C	12|12	C	4|4	n	0	A	6|6	n	0	n	0	A	2|2	C	11|11	C	1|1	C
734	Pepper1.55ch01	125780013	T	C/T	T	1|2	T	1|1	n	0	Y	2,2|4	T	1|1	C	3|3	T	1|1	T	4|5	n	0	Y	9,4|13	n	0	n	0	T	2|2	T	8|10	T	2|2	T	1|1	n	0	n	0	T	2|2	N	0|1	T	4|4	n	0	T
735	Pepper1.55ch01	126000700	A	T/A	A	8|10	A	2|2	n	0	A	24|24	n	0	T	8|8	W	7,21|28	T	2|2	A	22|22	W	4,35|39	n	0	n	0	A	4|4	W	20,27|47	A	7|7	A	8|8	A	2|2	T	6|6	A	1|1	T	6|6	n	0	n	0	A
736	Pepper1.55ch01	127037872	A	C/A	A	3|4	C	3|3	C	5|5	M	2,3|5	A	3|3	A	14|14	N	0|2	C	6|6	C	9|9	C	14|14	A	7|7	n	0	n	0	M	3,3|6	C	6|6	C	7|7	C	9|9	A	9|9	C	4|4	A	7|7	C	6|6	N	0|2	C
737	Pepper1.55ch01	127044007	G	A/G	n	0	G	2|2	n	0	R	3,2|5	G	2|2	n	0	n	0	R	8,2|10	G	8|8	A	3|3	A	2|2	n	0	G	2|2	R	3,1|4	n	0	n	0	G	2|2	A	3|3	G	4|4	n	0	G	1|1	n	0	G
738	Pepper1.55ch01	127044253	T	A/T	W	4,1|5	T	6|6	N	0|2	W	1,2|3	n	0	n	0	n	0	A	9|10	T	5|5	W	4,7|11	n	0	n	0	n	0	W	2,5|7	n	0	T	1|1	T	1|1	n	0	n	0	n	0	n	0	n	0	T
739	Pepper1.55ch01	127044837	A	T/A	N	0|2	T	3|3	N	0|1	n	0	n	0	A	2|2	A	7|8	A	2|2	T	3|3	A	9|11	A	11|11	N	0|2	N	0|2	A	1|2	T	7|7	T	5|5	W	2,2|4	A	3|3	T	6|6	n	0	T	7|7	n	0	N
740	Pepper1.55ch01	127070541	C	A/C	M	5,6|11	C	18|18	A	8|8	n	0	M	22,8|30	A	8|8	M	12,26|38	M	6,17|23	C	34|34	M	12,46|58	A	10|10	n	0	C	6|6	M	38,10|48	C	14|14	C	11|11	A	6|6	A	5|5	C	11|11	A	13|13	C	19|19	n	0	C
741	Pepper1.55ch01	127071879	G	A/G	G	3|4	N	0|1	A	3|3	G	2|2	G	1|2	n	0	G	1|3	A	3|3	A	4|4	R	2,4|6	G	2|2	n	0	n	0	R	4,2|6	n	0	A	4|4	n	0	G	2|2	A	3|3	G	3|3	N	0|1	n	0	A
742	Pepper1.55ch01	127084338	A	T/A	W	25,14|40	T	7|7	A	6|6	T	13|13	n	0	A	7|7	W	5,6|11	A	3|3	T	10|10	W	7,9|16	A	6|6	N	0|2	T	5|5	W	23,12|35	T	16|16	T	23|23	W	6,4|10	n	0	T	7|7	A	24|24	T	13|13	n	0	T
743	Pepper1.55ch01	127140664	C	G/C	S	2,5|7	G	13|13	G	6|6	S	6,9|15	G	9|9	C	26|26	S	12,11|23	S	32,24|56	G	39|39	S	30,31|61	C	16|16	S	7,14|21	n	0	S	25,43|68	G	47|47	G	11|11	C	10|10	C	9|9	G	4|4	C	6|6	G	14|14	n	0	G
744	Pepper1.55ch01	127799417	C	T/C	C	9|9	n	0	n	0	T	10|10	T	4|4	Y	6,9|15	n	0	C	17|17	C	7|7	Y	10,10|20	n	0	C	4|4	C	2|2	Y	4,11|15	C	13|13	n	0	n	0	n	0	T	6|6	n	0	C	5|5	n	0	T
745	Pepper1.55ch01	127799456	A	G/A	A	9|9	n	0	n	0	G	10|10	G	4|4	R	7,10|17	n	0	A	17|17	A	8|8	R	11,8|19	n	0	A	4|4	A	2|2	R	3,11|14	A	12|12	n	0	n	0	n	0	G	6|6	n	0	A	5|5	n	0	G
746	Pepper1.55ch01	127799464	T	A/T	T	9|9	n	0	n	0	A	10|10	A	4|4	W	9,7|16	n	0	T	16|16	T	9|9	W	9,11|20	n	0	T	4|4	T	2|2	W	11,3|14	T	14|14	n	0	n	0	n	0	A	6|6	n	0	T	5|5	n	0	A
747	Pepper1.55ch01	128300736	C	T/C	Y	17,12|29	T	2|2	T	3|3	C	13|13	Y	11,14|25	C	34|34	Y	19,19|38	Y	4,17|21	T	8|8	Y	8,17|25	C	5|5	n	0	n	0	Y	18,6|24	T	12|12	T	8|8	Y	3,6|9	C	3|3	T	32|32	C	15|15	T	22|22	n	0	T
748	Pepper1.55ch01	128300807	T	A/T	W	22,21|43	A	4|4	A	2|2	T	16|16	W	19,15|34	T	54|54	W	26,36|62	W	24,8|32	A	9|9	W	34,12|47	T	10|10	n	0	n	0	W	8,29|37	A	12|12	A	10|10	W	5,6|11	T	5|5	A	36|36	T	19|19	A	30|30	n	0	A
749	Pepper1.55ch01	128300814	A	T/A	W	22,21|43	T	4|4	N	0|2	A	16|16	W	15,19|34	A	54|54	W	35,26|61	W	8,24|32	T	9|9	W	13,34|47	A	11|11	n	0	n	0	W	25,8|33	T	12|12	T	10|10	W	6,5|11	A	5|5	T	37|37	A	19|19	T	28|28	n	0	T
750	Pepper1.55ch01	130789593	A	T/A	A	3|3	T	3|3	n	0	A	2|2	W	1,4|5	A	3|3	W	2,5|7	T	2|2	T	3|3	W	2,5|7	A	3|3	n	0	T	1|1	W	4,11|15	T	3|3	T	6|6	T	1|1	n	0	T	1|1	A	3|3	T	3|3	n	0	T
751	Pepper1.55ch01	130841359	C	G/C	S	3,1|4	C	4|4	G	4|4	G	7|7	G	3|3	G	4|4	C	3|3	G	3|3	C	1|1	S	7,7|14	G	4|4	n	0	n	0	C	2|2	C	2|2	n	0	S	3,2|5	N	0|1	C	4|4	G	6|6	n	0	n	0	C
752	Pepper1.55ch01	130844486	G	A/G	R	72,13|85	A	14|14	G	2|2	R	7,20|27	R	15,50|65	G	17|17	A	51|51	R	30,32|62	A	53|53	R	42,20|62	G	15|15	A	9|9	A	21|23	R	69,18|87	A	57|57	A	27|27	R	20,16|36	G	53|53	A	32|32	G	18|18	A	24|24	R	14,3|17	A
753	Pepper1.55ch01	130844554	A	G/A	R	7,39|46	G	9|9	A	1|1	R	10,5|15	R	26,8|34	A	8|8	G	26|26	R	16,18|34	G	31|31	R	9,22|31	A	7|7	G	5|5	G	10|11	R	9,40|49	G	27|27	G	13|13	R	8,10|18	A	29|29	G	17|17	A	11|11	G	15|15	R	2,7|9	G
754	Pepper1.55ch01	130844954	C	T/C	T	8|8	T	12|12	n	0	T	5|5	Y	4,3|7	C	2|2	T	10|10	C	8|8	T	10|10	Y	2,7|9	C	1|1	n	0	n	0	Y	1,7|8	T	4|4	T	5|5	C	1|1	C	1|1	T	4|4	n	0	T	1|1	C	5|6	n
755	Pepper1.55ch01	130845025	A	G/A	G	16|16	G	22|22	n	0	G	9|9	R	8,5|13	A	2|2	G	17|17	A	15|15	G	16|16	R	4,8|12	A	1|1	n	0	n	0	G	15|16	G	5|5	G	11|11	A	2|2	A	2|2	N	0|2	n	0	N	0|2	A	10|12	n
756	Pepper1.55ch01	130845357	G	A/G	R	4,1|5	A	7|7	n	0	n	0	N	0|1	n	0	A	8|8	A	4|4	A	5|5	R	6,6|12	G	15|15	n	0	n	0	R	6,6|12	n	0	N	0|1	n	0	G	4|4	n	0	n	0	A	12|12	A	2|2	A
757	Pepper1.55ch01	130846370	C	G/C	S	7,4|11	G	3|3	C	4|4	G	7|7	C	4|4	n	0	G	4|4	S	1,1|2	G	6|6	S	2,4|6	C	3|3	n	0	G	1|1	C	8|9	n	0	n	0	G	2|2	C	1|1	G	3|3	C	2|2	G	4|4	C	1|1	G
758	Pepper1.55ch01	130846402	A	T/A	W	4,7|11	T	3|3	A	4|4	T	7|7	A	4|4	A	1|1	T	6|6	A	1|2	T	6|6	W	4,2|6	A	4|4	n	0	N	0|1	A	9|10	N	0|1	n	0	N	0|1	A	1|1	T	3|3	A	3|3	T	4|4	A	1|1	N
759	Pepper1.55ch01	130846422	T	C/T	Y	7,4|11	C	3|3	T	4|4	C	7|7	T	4|4	T	1|1	C	4|4	T	1|2	C	6|6	Y	2,4|6	T	4|4	n	0	N	0|1	T	10|11	N	0|1	n	0	N	0|1	T	1|1	C	3|3	T	3|3	C	4|4	T	1|1	N
760	Pepper1.55ch01	130846429	A	G/A	R	4,7|11	G	3|3	A	4|4	G	7|7	A	4|4	A	1|1	G	4|4	A	1|2	G	6|6	R	4,2|6	A	4|4	n	0	N	0|1	A	10|11	N	0|1	n	0	N	0|1	A	1|1	G	3|3	A	3|3	G	4|4	A	1|1	N
761	Pepper1.55ch01	130913560	C	T/C	Y	10,5|15	C	7|7	Y	10,7|17	Y	8,4|12	Y	18,5|23	T	30|30	C	24|24	T	16|16	C	28|28	Y	13,20|33	T	13|13	T	6|6	C	10|10	Y	36,15|51	C	25|25	C	13|13	C	5|5	n	0	C	13|14	T	8|8	C	9|9	n	0	C
762	Pepper1.55ch01	137009850	C	T/C	T	15|15	T	2|2	n	0	Y	8,3|11	Y	1,8|9	n	0	Y	18,3|21	T	2|2	T	4|4	Y	19,9|28	C	2|2	T	1|1	n	0	Y	21,11|32	T	10|10	T	1|1	T	1|1	n	0	n	0	n	0	T	4|4	n	0	n
763	Pepper1.55ch01	137682345	C	T/C	C	10|10	T	6|6	Y	4,4|8	C	10|10	C	1|1	C	5|5	T	5|5	n	0	T	7|7	T	1|1	C	9|9	T	6|6	T	1|1	n	0	T	3|3	T	4|4	Y	3,4|7	C	7|7	T	9|9	C	5|5	T	4|4	n	0	T
764	Pepper1.55ch01	137682494	C	G/C	C	8|8	G	7|7	S	4,5|9	C	10|10	C	1|1	C	5|5	G	6|6	n	0	G	7|7	G	2|2	C	8|8	G	6|6	N	0|1	n	0	N	0|1	G	4|4	S	4,3|7	C	7|7	G	8|8	C	5|5	G	4|4	n	0	G
765	Pepper1.55ch01	138007282	C	T/C	Y	2,1|3	n	0	n	0	T	1|1	n	0	n	0	T	2|2	Y	1,2|3	T	1|1	Y	1,3|4	C	4|4	n	0	n	0	Y	4,2|6	n	0	Y	1,2|3	T	2|2	n	0	T	2|2	n	0	T	2|2	n	0	T
766	Pepper1.55ch01	138008014	T	C/T	T	11|12	C	14|14	T	2|2	Y	14,4|18	Y	8,1|9	T	9|9	Y	12,7|19	Y	13,14|27	C	16|16	Y	19,8|27	T	24|24	T	2|2	C	13|13	Y	10,17|27	C	20|20	C	8|8	T	8|9	T	4|4	C	13|13	T	3|3	C	27|27	n	0	C
767	Pepper1.55ch01	138008043	T	A/T	A	20|22	T	22|22	A	4|4	W	7,27|34	T	14|16	A	16|16	W	12,13|25	W	25,25|50	T	30|30	W	11,33|44	A	45|45	A	4|4	T	21|21	W	32,21|53	T	36|36	T	15|15	W	17,3|20	A	5|5	T	23|23	A	6|6	T	47|47	n	0	T
768	Pepper1.55ch01	138008078	A	C/A	A	11|12	C	13|13	A	2|2	M	5,20|25	M	2,9|11	A	9|9	M	8,8|16	M	15,18|33	C	28|28	M	7,23|30	A	31|31	A	2|2	C	19|19	M	23,16|39	C	31|31	C	9|9	M	11,2|13	A	5|5	C	16|16	A	6|6	C	33|33	n	0	C
769	Pepper1.55ch01	138023009	A	G/A	A	1|1	G	5|5	n	0	R	1,2|3	A	1|1	n	0	A	3|4	A	1|2	G	3|3	A	2|3	A	2|2	n	0	n	0	R	7,11|18	n	0	G	5|5	n	0	n	0	n	0	n	0	G	2|2	n	0	N
770	Pepper1.55ch01	138027632	G	A/G	R	23,5|28	A	6|6	A	4|4	G	6|6	A	4|4	G	3|3	G	17|20	R	7,6|13	A	7|7	R	10,11|21	G	5|5	n	0	n	0	R	11,18|29	A	5|5	N	0|1	A	3|3	n	0	A	6|6	G	2|2	A	8|8	G	1|1	A
771	Pepper1.55ch01	138031627	C	T/C	T	51|51	T	8|8	n	0	Y	5,10|15	Y	9,8|17	C	8|8	Y	36,20|56	T	26|26	T	31|31	Y	6,40|46	C	12|12	T	3|3	T	6|6	Y	31,42|73	T	10|10	T	20|20	T	9|9	C	20|20	T	5|5	C	8|8	T	47|47	n	0	T
772	Pepper1.55ch01	138141356	G	C/G	G	17|19	G	9|9	C	3|3	S	12,6|18	n	0	C	5|5	G	10|11	C	19|21	G	10|10	C	3|3	C	6|6	n	0	n	0	S	24,10|34	G	3|3	G	14|14	S	1,3|4	C	5|5	n	0	C	7|7	G	4|4	n	0	n
773	Pepper1.55ch01	138666783	T	A/T	W	3,3|6	A	6|6	T	1|1	A	4|4	T	5|5	T	10|10	W	6,4|10	W	7,2|9	A	9|9	W	3,12|15	T	3|3	T	7|7	A	2|2	W	8,8|16	A	5|5	A	7|7	T	8|9	T	2|2	A	7|7	T	5|5	n	0	A	3|3	A
774	Pepper1.55ch01	138671758	A	T/A	W	3,3|6	T	3|3	n	0	A	9|9	A	3|3	A	6|6	W	7,5|12	W	5,4|9	T	24|24	W	18,20|38	A	4|4	T	8|8	n	0	W	17,7|24	T	6|6	n	0	A	11|12	A	4|4	T	8|8	A	7|7	T	8|8	n	0	T
775	Pepper1.55ch01	138680800	T	C/T	T	1|2	C	3|3	T	3|4	T	2|2	T	3|4	T	10|10	T	4|5	T	1|2	C	3|3	Y	6,2|8	n	0	n	0	N	0|1	Y	4,1|5	C	3|3	n	0	T	1|1	T	4|4	C	3|3	T	2|2	C	4|4	n	0	C
776	Pepper1.55ch01	138681075	T	C/T	T	1|2	T	2|2	Y	3,2|5	C	3|3	T	1|2	C	10|10	C	4|4	T	1|2	T	5|5	T	7|8	n	0	n	0	T	1|1	T	3|4	T	4|4	n	0	n	0	n	0	T	3|3	n	0	T	4|4	n	0	T
777	Pepper1.55ch01	148311721	A	G/A	R	7,5|12	A	5|5	n	0	A	5|5	n	0	G	4|4	R	6,4|10	G	4|4	A	9|9	R	12,5|17	G	3|3	n	0	n	0	R	5,7|12	A	6|6	A	6|6	A	4|4	G	15|15	A	3|3	n	0	A	1|1	A	1|1	A
778	Pepper1.55ch01	148333164	C	T/C	n	0	n	0	n	0	Y	2,4|6	n	0	n	0	Y	2,2|4	Y	4,5|9	C	6|6	Y	3,4|7	T	3|3	n	0	n	0	T	9|9	C	1|1	n	0	n	0	n	0	n	0	n	0	C	3|3	n	0	C
779	Pepper1.55ch01	150895148	G	T/G	N	0|1	T	2|2	G	1|2	K	2,3|5	T	7|7	n	0	K	2,4|6	K	2,7|9	T	5|5	K	1,5|6	n	0	n	0	T	2|2	G	4|4	T	5|5	N	0|1	n	0	n	0	N	0|1	n	0	T	5|5	G	2|2	T
780	Pepper1.55ch01	151469222	T	C/T	T	7|7	C	1|1	n	0	Y	3,1|4	Y	1,1|2	T	7|7	Y	5,3|8	T	1|1	C	3|3	Y	6,1|7	T	6|6	T	3|3	n	0	Y	7,2|9	C	1|1	C	4|4	C	3|3	T	1|1	C	4|4	T	2|2	C	4|4	n	0	C
781	Pepper1.55ch01	151480804	C	A/C	n	0	N	0|2	n	0	n	0	C	2|3	C	5|5	A	10|11	M	3,4|7	A	5|5	M	3,7|10	C	4|4	n	0	n	0	M	5,5|10	n	0	N	0|1	N	0|1	n	0	A	3|3	C	4|4	A	9|9	C	1|1	A
782	Pepper1.55ch01	156116167	C	T/C	T	8|8	n	0	C	9|9	T	3|3	Y	2,2|4	Y	8,12|20	T	19|19	Y	1,1|2	T	6|6	T	11|12	Y	17,20|37	T	14|15	T	2|2	Y	15,22|37	T	1|1	T	12|12	C	9|9	Y	10,9|19	T	23|23	T	11|11	T	11|11	n	0	T
783	Pepper1.55ch01	156275947	T	C/T	C	3|3	T	7|7	n	0	C	5|5	C	10|11	C	10|10	T	11|11	Y	3,4|7	T	3|3	Y	2,13|15	C	2|2	n	0	T	1|1	C	15|16	n	0	T	5|5	n	0	C	1|1	T	2|2	n	0	T	8|8	n	0	T
784	Pepper1.55ch01	156446522	G	A/G	A	2|2	A	4|4	n	0	G	2|2	A	2|2	n	0	A	4|4	n	0	A	10|10	G	6|6	G	1|1	G	2|2	A	1|1	n	0	n	0	n	0	G	2|2	A	2|2	A	2|2	n	0	A	2|2	n	0	A
785	Pepper1.55ch01	156499721	C	T/C	N	0|1	n	0	n	0	N	0|1	C	1|2	T	3|3	C	2|2	C	1|2	C	1|1	T	5|5	N	0|1	n	0	n	0	Y	5,5|10	C	3|3	C	1|1	C	2|2	n	0	C	4|4	N	0|1	n	0	n	0	C
786	Pepper1.55ch01	156503241	T	A/T	A	5|5	T	1|1	T	7|7	n	0	T	1|1	n	0	T	6|6	A	4|4	T	15|15	n	0	A	4|4	n	0	n	0	W	6,7|13	T	12|12	n	0	n	0	A	4|4	n	0	A	5|5	T	2|2	T	1|1	T
787	Pepper1.55ch01	156503258	C	T/C	T	5|5	C	2|2	C	7|7	n	0	C	1|1	n	0	C	6|6	T	4|4	C	15|15	n	0	T	4|4	n	0	n	0	Y	6,6|12	C	14|14	n	0	n	0	T	4|4	n	0	T	5|5	C	2|2	C	1|1	C
788	Pepper1.55ch01	156503273	T	G/T	G	5|5	T	2|2	T	7|7	n	0	T	1|1	n	0	T	6|6	G	5|5	T	13|14	n	0	G	4|4	n	0	n	0	K	6,6|12	T	14|14	n	0	n	0	G	4|4	n	0	G	5|5	T	2|2	T	1|1	T
789	Pepper1.55ch01	156503286	G	C/G	G	2|2	C	2|2	C	7|7	n	0	C	1|1	n	0	C	6|6	G	4|4	C	13|13	n	0	G	2|2	n	0	n	0	S	6,6|12	C	14|14	n	0	n	0	G	4|4	n	0	G	5|5	C	2|2	N	0|1	C
790	Pepper1.55ch01	156503679	T	C/T	Y	1,2|3	T	9|9	Y	12,3|15	Y	3,22|25	Y	3,11|14	C	13|13	T	20|20	C	6|6	T	30|30	T	5|5	C	1|1	n	0	n	0	Y	8,18|26	n	0	T	7|7	Y	25,8|33	T	4|4	T	21|21	n	0	T	24|24	T	13|13	T
791	Pepper1.55ch01	156505108	T	C/T	Y	5,5|10	n	0	Y	5,2|7	T	5|5	T	3|3	C	2|2	T	16|16	Y	10,4|14	T	7|7	Y	5,3|8	C	4|4	n	0	T	2|2	Y	9,3|12	T	2|2	n	0	C	4|4	n	0	T	4|4	C	2|2	T	12|12	T	4|4	T
792	Pepper1.55ch01	156512245	G	T/G	K	3,3|6	G	10|10	G	3|4	K	6,5|11	G	1|2	T	17|17	G	4|4	G	15|16	G	12|12	K	13,4|17	T	4|4	N	0|2	n	0	K	24,19|43	G	2|2	G	6|6	K	5,5|10	G	3|3	G	1|1	n	0	G	5|5	G	1|1	G
793	Pepper1.55ch01	156512411	G	C/G	S	3,2|5	G	8|8	G	1|2	S	7,5|12	N	0|1	C	15|15	G	3|3	G	10|11	G	12|12	S	13,4|17	C	4|4	C	2|2	n	0	S	22,18|40	G	2|2	G	5|5	S	5,4|9	G	3|3	G	1|1	n	0	G	5|5	n	0	G
794	Pepper1.55ch01	156514436	G	A/G	R	4,10|14	A	25|25	G	2|2	R	6,20|26	G	4|4	G	49|49	A	31|31	R	21,14|35	A	55|55	R	24,21|45	G	26|26	R	6,6|12	A	21|21	R	36,105|141	A	15|15	A	30|30	R	10,8|18	A	7|7	A	22|22	G	12|12	A	25|25	R	11,8|19	A
795	Pepper1.55ch01	156514512	T	C/T	Y	10,3|13	T	23|23	C	2|2	Y	20,6|26	C	4|4	C	51|51	T	29|29	Y	14,23|37	T	57|57	Y	24,26|50	C	27|27	Y	6,6|12	T	21|21	Y	102,32|134	T	15|15	T	31|31	Y	8,10|18	T	7|7	T	22|22	C	16|16	T	25|25	Y	8,11|19	T
796	Pepper1.55ch01	156516217	G	A/G	n	0	A	4|4	n	0	n	0	n	0	G	3|3	A	5|5	R	5,6|11	A	6|6	R	3,5|8	G	10|10	n	0	n	0	R	10,6|16	N	0|1	n	0	R	2,2|4	G	2|3	A	2|2	G	5|5	A	11|11	n	0	A
797	Pepper1.55ch01	156516677	C	A/C	C	3|4	n	0	n	0	M	2,3|5	C	1|1	A	4|4	C	8|8	n	0	C	19|19	A	4|4	A	33|33	n	0	C	7|7	A	5|5	n	0	n	0	M	10,2|12	n	0	C	8|8	A	9|9	n	0	n	0	C
798	Pepper1.55ch01	156516763	T	A/T	A	8|8	A	8|8	A	8|8	W	12,8|20	A	7|7	T	4|4	A	14|14	T	24|30	A	20|20	W	13,17|30	T	13|13	T	2|2	N	0|1	W	21,5|26	A	6|6	N	0|2	W	4,9|13	W	3,1|4	A	3|3	n	0	A	17|17	T	5|5	A
799	Pepper1.55ch01	156549405	G	C/G	G	12|15	n	0	n	0	G	10|10	n	0	G	15|15	n	0	S	10,10|20	C	9|9	S	9,10|19	G	3|3	n	0	n	0	C	20|22	n	0	n	0	G	4|4	n	0	n	0	n	0	C	4|4	n	0	C
800	Pepper1.55ch01	156549529	G	A/G	A	3|3	n	0	A	1|1	n	0	n	0	G	1|1	A	5|5	R	2,5|7	A	12|12	G	10|11	G	2|2	n	0	n	0	R	13,7|20	n	0	n	0	G	1|1	n	0	A	1|1	G	3|3	n	0	n	0	A
801	Pepper1.55ch01	156549556	T	G/T	G	4|4	n	0	G	1|1	n	0	n	0	T	1|1	G	5|5	K	2,5|7	G	10|10	T	10|11	T	2|2	n	0	n	0	K	13,7|20	n	0	n	0	T	1|1	n	0	G	1|1	T	3|3	n	0	n	0	G
802	Pepper1.55ch01	156549647	A	T/A	N	0|2	n	0	T	2|2	n	0	n	0	A	2|2	T	12|12	W	10,3|13	T	14|14	A	14|16	A	3|3	n	0	T	2|2	W	10,15|25	n	0	T	4|4	A	2|2	n	0	T	16|16	n	0	n	0	n	0	T
803	Pepper1.55ch01	156552202	C	A/C	M	17,27|44	C	3|3	A	9|9	M	9,6|15	C	19|19	A	3|3	C	65|65	M	26,24|50	C	50|50	M	27,24|51	A	20|20	n	0	C	2|2	M	17,46|63	C	13|13	n	0	n	0	M	10,17|27	C	16|16	n	0	C	31|31	C	8|8	C
804	Pepper1.55ch01	156556859	G	T/G	K	6,30|36	G	12|12	G	8|8	G	16|16	K	4,6|10	T	24|24	G	21|21	T	31|31	G	20|20	K	6,38|44	T	30|30	n	0	n	0	K	19,56|75	n	0	G	24|24	K	6,27|33	K	12,4|16	G	33|33	T	15|15	G	20|20	n	0	G
805	Pepper1.55ch01	156556956	A	T/A	W	3,16|19	A	5|5	A	4|4	A	8|8	W	2,3|5	T	7|7	A	11|11	T	16|16	A	10|10	T	18|20	T	13|13	n	0	n	0	W	10,29|39	n	0	A	12|12	W	3,14|17	W	6,2|8	A	17|17	T	6|6	A	11|11	n	0	A
806	Pepper1.55ch01	156561574	C	G/C	S	4,14|18	C	6|6	G	2|2	S	2,6|8	C	1|1	G	15|15	C	3|3	S	5,2|7	C	10|10	G	3|3	G	2|2	n	0	C	1|1	S	10,13|23	C	1|1	C	5|5	S	12,13|25	G	3|3	C	10|10	N	0|1	C	6|6	n	0	C
807	Pepper1.55ch01	156561647	T	C/T	Y	7,13|20	T	9|9	C	3|3	Y	2,10|12	T	1|1	C	21|21	T	4|4	Y	6,2|8	T	13|13	C	2|2	C	3|3	n	0	T	2|2	Y	8,13|21	n	0	T	3|3	Y	11,19|30	C	5|5	T	15|15	C	1|1	T	5|5	n	0	T
808	Pepper1.55ch01	156561667	C	A/C	M	7,13|20	C	9|9	A	4|4	C	10|12	n	0	A	20|20	C	4|4	M	5,1|6	C	13|13	N	0|2	A	3|3	n	0	C	2|2	M	7,12|19	n	0	C	3|3	M	11,19|30	A	5|5	C	15|15	N	0|1	C	4|4	n	0	C
809	Pepper1.55ch01	156561678	A	C/A	M	12,7|19	A	10|10	C	4|4	M	10,2|12	n	0	C	16|16	A	3|3	M	1,4|5	A	13|13	C	2|2	C	11|11	n	0	A	4|4	M	9,7|16	n	0	A	3|3	M	19,8|27	C	5|5	A	15|15	n	0	A	3|3	n	0	A
810	Pepper1.55ch01	156561807	G	A/G	R	3,9|12	G	1|1	n	0	R	5,1|6	G	2|2	A	32|32	G	5|5	R	3,1|4	G	20|20	A	2|2	A	10|10	n	0	G	5|5	R	14,5|19	n	0	G	23|23	A	12|12	G	13|13	G	14|14	A	9|9	G	6|6	n	0	G
811	Pepper1.55ch01	156561818	C	T/C	Y	10,3|13	C	1|1	n	0	Y	1,5|6	C	2|2	T	33|33	C	6|6	Y	1,5|6	C	20|20	T	2|2	T	11|11	n	0	C	5|5	Y	7,15|22	n	0	C	25|25	T	13|13	C	14|14	C	14|14	T	10|10	C	6|6	n	0	C
812	Pepper1.55ch01	156561877	C	G/C	S	3,11|14	C	1|1	n	0	S	4,2|6	C	2|2	G	34|34	C	10|10	S	6,2|8	C	22|22	G	2|2	G	7|7	n	0	C	5|5	S	14,9|23	C	1|1	C	27|27	G	10|10	C	10|10	C	13|13	G	10|10	C	10|10	n	0	C
813	Pepper1.55ch01	156562028	A	G/A	R	12,28|40	A	39|39	R	6,4|10	R	18,18|36	R	31,46|77	G	29|29	A	24|24	R	18,21|39	A	40|40	R	16,37|53	G	25|25	G	3|3	A	2|2	R	42,21|63	A	14|14	A	9|9	R	11,10|21	G	19|19	A	5|5	G	13|13	A	30|30	R	6,3|9	A
814	Pepper1.55ch01	156562077	C	T/C	Y	12,27|39	C	37|37	Y	6,4|10	Y	16,18|34	Y	30,47|77	T	25|25	C	23|23	Y	13,20|33	C	37|37	Y	16,32|48	T	25|25	T	3|3	C	3|3	Y	33,17|50	C	11|11	C	5|5	Y	9,7|16	T	10|10	C	5|5	T	13|13	C	18|18	Y	6,2|8	C
815	Pepper1.55ch01	156573811	T	C/T	Y	5,26|31	T	19|19	Y	2,4|6	T	11|11	C	14|14	C	15|15	T	20|20	C	12|12	T	26|26	Y	7,59|66	C	23|23	n	0	T	3|3	T	45|45	T	4|4	n	0	n	0	Y	8,12|20	T	7|7	C	5|5	T	24|24	n	0	T
816	Pepper1.55ch01	156573834	T	A/T	T	28|34	T	18|18	W	2,4|6	T	11|11	A	13|13	A	15|15	T	20|20	A	11|11	T	27|27	T	57|64	A	24|24	n	0	T	4|4	T	44|44	T	4|4	n	0	N	0|1	W	8,13|21	T	6|6	A	4|4	T	21|21	n	0	T
817	Pepper1.55ch01	156573846	C	T/C	Y	15,4|19	C	11|11	Y	2,1|3	C	6|6	T	7|7	T	7|7	C	10|10	T	6|6	C	13|13	Y	30,4|34	T	14|14	n	0	C	2|2	C	26|26	C	2|2	n	0	T	1|1	Y	7,4|11	C	4|4	T	2|2	C	13|13	n	0	C
818	Pepper1.55ch01	156582213	G	A/G	n	0	A	12|12	n	0	A	1|1	A	8|8	G	1|1	A	2|2	R	12,2|14	A	31|31	G	3|3	G	8|8	n	0	n	0	G	6|6	n	0	A	2|2	G	12|13	n	0	A	4|4	n	0	A	3|3	n	0	n
819	Pepper1.55ch01	157647896	C	A/C	C	1|1	A	2|2	n	0	N	0|1	C	4|5	C	3|3	A	4|4	M	3,6|9	A	3|3	A	4|4	C	2|2	n	0	n	0	C	16|16	N	0|1	N	0|1	A	3|3	n	0	A	1|1	n	0	N	0|1	n	0	C
820	Pepper1.55ch01	157658845	A	C/A	A	3|3	C	6|6	M	6,9|15	n	0	A	2|2	A	7|7	C	15|15	A	4|4	C	12|12	C	8|8	A	16|16	n	0	n	0	A	9|9	n	0	C	7|7	M	6,4|10	A	5|5	M	3,7|10	A	2|2	C	2|2	n	0	M
821	Pepper1.55ch01	158247261	G	C/G	G	2|2	n	0	n	0	G	2|2	C	2|2	C	1|1	G	6|6	G	6|6	G	2|2	S	8,2|10	G	2|2	n	0	n	0	G	7|7	n	0	G	4|4	n	0	G	1|1	n	0	n	0	n	0	n	0	n
822	Pepper1.55ch01	158568141	A	C/A	M	2,4|6	M	3,2|5	C	10|10	M	1,5|6	M	7,14|21	M	3,9|12	M	3,15|18	N	0|1	C	6|6	M	2,9|11	M	3,2|5	C	7|7	N	0|1	C	6|6	M	3,5|8	M	2,11|13	M	2,7|9	M	6,11|17	M	10,16|26	C	4|4	M	2,4|6	N	0|2	C
823	Pepper1.55ch01	158568250	C	T/C	Y	2,5|7	Y	5,3|8	Y	7,7|14	Y	3,3|6	Y	9,13|22	Y	3,8|11	Y	7,13|20	T	2|2	Y	1,6|7	Y	6,8|14	Y	1,2|3	Y	2,5|7	T	1|1	Y	9,4|13	Y	3,6|9	Y	3,12|15	Y	3,6|9	Y	10,8|18	Y	17,15|32	Y	3,3|6	Y	9,2|11	Y	2,2|4	Y
824	Pepper1.55ch01	158568322	G	A/G	G	6|6	G	3|3	A	1|1	G	1|2	A	1|1	G	1|1	A	2|2	A	1|1	R	3,1|4	A	3|3	G	4|4	n	0	G	2|2	G	1|1	G	1|1	R	3,1|4	G	3|4	n	0	R	3,4|7	G	1|2	G	3|3	n	0	G
825	Pepper1.55ch01	158568472	G	A/G	A	6|6	R	2,1|3	N	0|1	R	1,1|2	n	0	G	1|1	A	2|2	A	3|3	A	4|4	R	3,1|4	R	2,3|5	n	0	G	2|2	G	1|2	R	3,1|4	A	3|3	R	2,2|4	G	1|2	R	6,1|7	R	3,1|4	A	2|2	n	0	A
826	Pepper1.55ch01	158568486	G	A/G	G	6|6	R	1,2|3	G	1|1	R	1,1|2	n	0	G	1|1	G	2|2	G	3|3	G	4|4	G	4|5	R	3,2|5	n	0	R	1,1|2	R	1,1|2	G	3|4	G	4|4	R	2,2|4	R	1,1|2	G	6|7	G	3|4	G	2|2	n	0	G
827	Pepper1.55ch01	158568561	A	G/A	G	6|6	R	1,2|3	A	1|1	A	3|3	A	1|1	N	0|1	A	4|4	A	3|4	A	3|4	A	4|4	R	4,2|6	n	0	A	1|2	A	1|3	G	3|3	R	2,2|4	A	3|4	A	1|2	R	6,3|9	R	2,2|4	G	4|4	n	0	N
828	Pepper1.55ch01	158568653	T	C/T	Y	8,2|10	T	1|1	T	15|16	T	8|8	N	0|1	Y	12,19|31	Y	6,5|11	n	0	T	9|9	Y	8,10|18	Y	10,26|36	T	4|4	Y	2,2|4	Y	7,4|11	T	4|4	T	18|22	T	19|22	T	5|5	T	16|17	T	9|9	C	5|5	n	0	Y
829	Pepper1.55ch01	158568738	A	G/A	A	13|14	G	4|4	R	8,14|22	R	3,10|13	A	2|2	R	28,25|53	R	8,7|15	n	0	R	8,8|16	R	19,6|25	R	38,13|51	A	7|7	R	4,3|7	R	9,4|13	R	1,5|6	R	28,10|38	R	14,20|34	G	5|5	R	15,12|27	R	6,10|16	A	8|8	n	0	R
830	Pepper1.55ch01	158568772	T	A/T	T	6|6	T	2|2	W	4,8|12	T	7|8	T	1|1	T	23|27	T	11|11	n	0	W	3,4|7	W	3,10|13	W	18,15|33	A	4|4	T	4|4	T	6|7	T	4|5	W	11,10|21	W	5,16|21	T	5|5	W	7,10|17	W	3,7|10	T	5|5	n	0	T
831	Pepper1.55ch01	158569275	C	T/C	C	17|17	C	2|2	n	0	Y	20,9|29	Y	15,6|21	C	17|17	Y	7,6|13	C	5|5	C	11|11	C	6|6	C	17|19	n	0	C	8|8	C	17|17	C	6|6	n	0	Y	5,4|9	C	19|20	C	27|27	T	6|6	C	1|1	n	0	C
832	Pepper1.55ch01	158570702	T	G/T	K	2,5|7	G	7|7	T	7|7	K	2,4|6	K	21,7|28	T	28|30	T	10|12	G	5|5	K	8,9|17	K	3,4|7	n	0	n	0	K	4,10|14	T	15|15	K	9,12|21	n	0	T	44|45	K	2,4|6	T	5|5	K	4,10|14	T	8|8	n	0	G
833	Pepper1.55ch01	158570717	T	C/T	Y	7,7|14	Y	6,7|13	T	7|8	Y	2,5|7	Y	13,28|41	Y	12,31|43	Y	4,13|17	Y	11,5|16	Y	10,18|28	Y	12,7|19	C	13|13	n	0	T	13|14	T	16|19	T	20|22	n	0	T	47|49	Y	11,5|16	Y	9,5|14	Y	5,14|19	T	8|10	n	0	Y
834	Pepper1.55ch01	158572265	T	G/T	G	1|1	T	1|1	T	1|2	K	4,4|8	K	4,5|9	K	5,3|8	G	1|1	K	1,2|3	T	3|4	K	2,3|5	K	3,1|4	T	3|3	T	2|2	G	11|11	K	5,3|8	G	5|5	K	5,3|8	G	5|5	K	2,1|3	K	8,2|10	K	5,2|7	n	0	K
835	Pepper1.55ch01	158572849	A	G/A	R	1,1|2	A	1|1	A	2|2	A	4|4	n	0	A	3|3	R	4,3|7	R	2,3|5	A	7|7	R	7,2|9	n	0	n	0	n	0	A	5|6	n	0	A	2|2	A	1|1	n	0	A	6|7	n	0	A	1|1	n	0	A
836	Pepper1.55ch01	158572871	T	G/T	K	1,1|2	T	1|1	T	2|2	T	3|3	T	1|1	T	3|3	K	3,5|8	K	3,2|5	T	9|9	K	2,7|9	T	1|1	n	0	n	0	T	5|6	n	0	T	2|2	T	1|1	n	0	T	6|7	n	0	T	2|2	n	0	T
837	Pepper1.55ch01	158913645	G	A/G	A	14|14	G	11|11	A	3|3	n	0	R	9,27|36	A	9|9	G	19|19	A	17|17	G	5|5	G	12|12	A	2|2	n	0	n	0	A	13|13	R	6,1|7	n	0	n	0	A	11|11	R	5,5|10	A	4|4	G	5|5	n	0	R
838	Pepper1.55ch01	159140990	A	G/A	R	6,4|10	G	2|2	A	1|2	A	5|5	n	0	G	4|4	G	2|2	R	4,3|7	R	5,8|13	R	5,4|9	R	1,8|9	A	1|1	n	0	R	8,13|21	A	3|3	R	2,6|8	R	2,9|11	n	0	R	3,6|9	A	2|2	R	6,4|10	n	0	A
839	Pepper1.55ch01	159141011	C	A/C	M	4,6|10	A	2|2	M	1,1|2	C	5|5	n	0	A	4|4	A	2|2	M	4,5|9	M	8,4|12	M	3,5|8	M	8,1|9	C	1|1	n	0	M	13,8|21	C	3|3	M	6,2|8	M	8,2|10	n	0	M	6,3|9	C	2|2	M	4,6|10	n	0	C
840	Pepper1.55ch01	159141041	A	G/A	R	7,2|9	N	0|2	n	0	A	4|4	n	0	G	5|5	N	0|2	R	4,2|6	R	4,6|10	R	4,3|7	G	7|7	A	1|1	n	0	R	7,13|20	A	3|3	G	4|4	R	2,8|10	n	0	R	3,5|8	A	2|2	R	4,3|7	n	0	A
841	Pepper1.55ch01	159141276	C	A/C	M	16,13|29	C	16|16	C	14|14	M	15,15|30	C	5|6	M	8,4|12	M	32,24|56	M	4,6|10	A	32|32	M	23,15|38	M	14,6|20	n	0	C	22|22	M	20,10|30	C	8|8	M	3,6|9	A	19|21	A	11|11	M	16,3|19	M	10,17|27	A	4|4	n	0	A
842	Pepper1.55ch01	159141364	G	A/G	R	14,7|21	G	8|8	G	12|12	R	11,7|18	G	3|3	R	7,2|9	R	20,12|32	R	2,4|6	A	24|24	R	17,7|24	R	11,3|14	n	0	G	18|18	R	14,8|22	G	3|3	G	5|6	R	16,2|18	A	9|9	R	13,3|16	R	6,11|17	A	3|3	n	0	A
843	Pepper1.55ch01	159242357	G	A/G	n	0	R	5,3|8	n	0	G	9|9	A	2|2	n	0	R	6,3|9	R	8,2|10	A	13|13	A	17|17	A	7|7	G	3|3	G	1|1	G	19|19	R	3,5|8	n	0	A	5|5	R	2,4|6	R	6,2|8	G	1|1	A	10|10	n	0	A
844	Pepper1.55ch01	159298513	A	G/A	R	1,3|4	n	0	n	0	A	5|5	G	9|9	A	4|4	G	7|7	A	9|9	G	6|6	G	12|12	G	9|9	n	0	A	1|1	A	14|14	A	7|7	n	0	n	0	n	0	A	5|5	A	4|4	N	0|1	n	0	n
845	Pepper1.55ch01	159298550	T	G/T	K	3,1|4	n	0	n	0	T	6|6	G	9|9	T	4|4	G	8|8	T	9|10	G	8|8	G	11|11	G	9|9	n	0	T	2|2	T	12|12	T	8|8	n	0	n	0	n	0	T	6|6	T	4|4	N	0|1	n	0	n
846	Pepper1.55ch01	159299067	A	G/A	A	10|12	n	0	A	2|2	A	7|7	G	4|4	R	22,34|56	G	16|16	G	3|3	G	25|25	G	25|25	G	22|22	A	4|4	A	9|9	A	34|34	R	12,4|16	A	10|10	G	23|23	R	2,4|6	R	2,12|14	n	0	R	15,6|21	G	2|2	G
847	Pepper1.55ch01	159299072	G	T/G	G	11|13	n	0	G	2|2	G	8|8	T	4|4	K	22,33|55	T	16|16	T	3|3	T	26|26	T	24|24	T	22|22	G	4|4	G	9|9	G	38|38	K	12,8|20	G	10|10	T	26|26	N	0|6	K	2,12|14	n	0	K	15,6|21	T	2|2	T
848	Pepper1.55ch01	159299420	A	T/A	n	0	n	0	n	0	n	0	T	1|1	A	5|5	n	0	T	2|2	T	3|3	T	6|6	T	7|7	n	0	W	1,2|3	A	1|1	W	1,2|3	n	0	T	7|7	n	0	n	0	A	5|5	T	2|2	n	0	T
849	Pepper1.55ch01	159302497	G	A/G	A	9|9	G	23|24	G	3|3	G	9|9	n	0	n	0	R	8,6|14	R	4,4|8	A	10|10	A	20|20	A	7|7	n	0	n	0	G	7|7	G	2|2	n	0	A	4|4	G	6|6	n	0	G	14|14	R	4,3|7	n	0	n
850	Pepper1.55ch01	159319505	A	C/A	M	10,11|21	M	14,10|24	A	20|20	A	16|16	C	12|12	M	6,14|20	M	23,30|53	M	5,15|20	C	60|60	C	63|63	C	12|12	M	10,4|14	C	2|2	A	59|59	M	9,9|18	A	2|2	C	6|6	M	8,5|13	C	3|3	A	6|6	A	2|2	n	0	C
851	Pepper1.55ch01	159319674	C	T/C	Y	13,6|19	T	27|27	C	9|9	C	14|14	T	7|7	C	17|18	Y	14,13|27	Y	26,46|72	T	50|50	T	57|57	T	16|16	n	0	T	14|14	C	52|52	T	8|8	C	4|4	T	17|17	T	4|4	Y	2,4|6	C	10|10	Y	14,6|20	n	0	T
852	Pepper1.55ch01	159319967	T	C/T	Y	2,7|9	T	4|5	T	1|1	T	7|7	C	2|2	n	0	Y	5,4|9	T	8|9	C	3|3	C	14|14	C	6|6	N	0|1	T	1|1	T	20|20	C	4|4	T	1|1	N	0|1	T	5|5	T	6|7	n	0	Y	8,1|9	C	2|2	C
853	Pepper1.55ch01	159342205	C	G/C	G	12|12	C	31|31	G	10|10	G	17|17	C	20|20	S	4,2|6	S	11,23|34	S	8,10|18	C	11|11	C	83|83	C	17|17	n	0	n	0	G	31|31	G	18|18	G	6|6	C	12|12	S	10,7|17	G	4|4	G	4|4	S	6,7|13	C	10|10	C
854	Pepper1.55ch01	159342256	G	A/G	A	13|13	G	30|30	A	10|10	A	17|17	G	17|17	R	4,2|6	R	12,21|33	R	8,10|18	G	10|10	G	79|79	G	15|15	n	0	n	0	A	27|27	A	18|18	A	6|6	G	8|8	R	10,9|19	A	5|5	A	4|4	R	6,7|13	G	8|8	G
855	Pepper1.55ch01	159342260	T	C/T	C	13|13	T	30|30	C	9|9	C	14|14	T	11|11	Y	4,2|6	Y	6,15|21	Y	7,8|15	T	8|8	T	58|58	T	15|15	n	0	n	0	C	26|26	C	9|9	C	6|6	T	5|5	Y	7,9|16	C	3|3	C	3|3	Y	5,4|9	T	5|5	T
856	Pepper1.55ch01	159355913	A	G/A	G	20|20	G	15|15	G	6|6	G	3|3	A	3|3	A	18|18	R	3,14|17	A	7|8	A	18|18	n	0	n	0	A	10|10	A	23|23	G	21|21	R	7,11|18	N	0|2	A	15|15	A	12|12	A	13|13	N	0|2	G	9|9	n	0	A
857	Pepper1.55ch01	159494045	C	T/C	n	0	N	0|1	N	0|1	T	2|2	n	0	n	0	Y	3,9|12	C	4|5	C	4|4	C	1|1	C	2|2	n	0	N	0|1	T	8|8	N	0|1	n	0	C	1|1	n	0	C	1|1	n	0	C	1|1	n	0	C
858	Pepper1.55ch01	159771328	A	T/A	A	2|2	n	0	n	0	T	2|2	W	2,7|9	A	5|5	n	0	A	10|10	T	5|5	W	4,13|17	A	3|3	n	0	T	4|4	W	6,4|10	n	0	A	18|18	T	6|6	T	4|4	T	4|4	A	6|6	n	0	n	0	T
859	Pepper1.55ch01	159847930	G	A/G	R	11,2|13	A	3|3	G	4|4	A	3|3	A	4|4	G	15|15	A	1|1	R	4,7|11	A	8|8	G	8|9	G	6|6	n	0	A	2|2	R	7,5|12	A	4|4	G	6|6	R	16,3|19	A	1|1	A	4|4	G	10|10	A	20|20	A	2|2	A
860	Pepper1.55ch01	159848058	A	G/A	G	8|8	N	0|1	A	5|6	G	2|2	N	0|1	A	3|3	N	0|1	G	4|4	G	10|10	A	4|4	A	1|1	n	0	n	0	R	4,2|6	G	4|4	A	5|5	R	3,7|10	n	0	G	2|2	A	3|3	G	8|8	n	0	G
861	Pepper1.55ch01	159848077	A	G/A	G	9|9	N	0|1	A	4|5	R	1,3|4	G	2|2	A	3|3	N	0|1	G	4|4	G	11|11	A	5|5	n	0	n	0	n	0	R	5,2|7	G	7|7	A	6|6	R	3,7|10	n	0	G	3|3	A	3|3	G	10|10	n	0	G
862	Pepper1.55ch01	159848803	C	A/C	A	10|10	A	3|3	n	0	C	1|1	C	8|8	C	14|14	A	15|15	M	3,7|10	A	15|15	A	6|6	C	2|2	n	0	A	2|2	M	12,7|19	n	0	n	0	C	3|3	A	9|9	A	9|9	C	23|23	A	10|10	n	0	A
863	Pepper1.55ch01	159848853	A	C/A	C	10|10	C	3|3	n	0	A	2|2	A	8|8	A	16|16	C	16|16	M	6,3|9	C	14|14	C	7|7	A	2|2	n	0	C	2|2	M	7,11|18	n	0	n	0	A	4|4	C	9|9	C	9|9	A	22|22	C	10|10	n	0	C
864	Pepper1.55ch01	159848880	C	A/C	A	10|10	A	3|3	n	0	C	1|1	C	6|7	C	16|16	A	16|16	M	2,6|8	A	13|13	A	5|5	C	1|1	n	0	A	2|2	M	11,7|18	n	0	n	0	C	3|3	A	8|8	A	9|9	C	23|23	A	10|10	n	0	A
865	Pepper1.55ch01	159848950	C	T/C	n	0	T	4|4	n	0	C	1|1	C	4|5	C	2|2	T	5|5	Y	3,2|5	T	3|3	C	1|2	C	3|3	n	0	n	0	Y	5,2|7	T	3|3	T	5|5	n	0	n	0	T	7|7	C	3|3	N	0|1	n	0	T
866	Pepper1.55ch01	160575365	A	G/A	G	16|16	G	17|17	R	8,10|18	R	6,21|27	R	23,15|38	A	10|10	G	27|27	R	37,17|54	G	61|61	R	66,39|105	A	11|11	n	0	N	0|2	R	96,52|148	G	12|12	R	11,7|18	G	8|8	R	9,8|17	G	13|13	A	2|2	G	13|13	R	7,4|11	G
867	Pepper1.55ch01	160575366	A	T/A	T	16|16	T	17|17	W	8,10|18	W	6,20|26	W	23,15|38	A	11|11	T	26|26	W	37,17|54	T	61|61	W	66,39|105	A	11|11	n	0	N	0|2	W	96,52|148	T	12|12	W	11,7|18	T	8|8	W	9,8|17	T	13|13	A	2|2	T	13|13	W	7,4|11	T
868	Pepper1.55ch01	160575432	A	C/A	C	8|8	C	11|11	M	4,5|9	M	3,11|14	M	10,10|20	A	7|7	C	14|14	M	21,8|29	C	31|31	M	35,20|55	A	6|6	n	0	N	0|1	M	54,27|81	C	6|6	M	6,3|9	C	4|4	M	4,4|8	C	7|7	A	1|1	C	8|8	M	4,2|6	C
869	Pepper1.55ch01	160576934	C	A/C	C	11|13	C	1|1	M	4,1|5	C	10|10	A	4|4	A	12|12	C	16|16	A	10|10	C	8|8	M	19,13|32	A	10|10	n	0	n	0	A	13|13	C	3|3	C	12|12	M	14,18|32	n	0	C	12|12	n	0	C	20|20	n	0	C
870	Pepper1.55ch01	160577041	G	T/G	G	6|7	T	3|3	n	0	n	0	T	3|3	n	0	T	12|12	K	3,5|8	T	12|12	K	4,22|26	G	5|5	n	0	n	0	K	3,4|7	n	0	n	0	n	0	T	5|5	n	0	n	0	T	10|10	n	0	n
871	Pepper1.55ch01	160577122	C	T/C	C	7|8	T	2|2	n	0	n	0	T	5|5	n	0	T	19|19	Y	2,4|6	T	12|12	Y	7,26|33	C	5|5	n	0	n	0	Y	3,4|7	n	0	n	0	n	0	T	3|3	n	0	n	0	T	14|14	n	0	n
872	Pepper1.55ch01	160637213	G	T/G	G	6|6	T	8|8	T	15|15	T	5|5	G	1|1	G	10|10	T	5|5	T	7|7	T	5|5	K	10,10|20	n	0	n	0	n	0	T	11|12	T	3|3	K	15,4|19	G	17|17	n	0	T	10|10	G	4|4	T	4|4	n	0	T
873	Pepper1.55ch01	160785191	A	G/A	R	6,4|10	G	3|3	R	3,3|6	A	5|5	R	3,9|12	A	6|6	G	8|8	G	5|5	G	10|10	R	6,3|9	A	2|2	N	0|2	n	0	R	12,6|18	G	4|4	R	4,2|6	R	1,3|4	G	9|9	G	8|8	A	1|1	G	9|9	n	0	G
874	Pepper1.55ch01	160786931	A	C/A	A	3|3	N	0|1	A	2|2	C	2|2	A	2|3	n	0	M	1,4|5	A	3|3	C	9|9	M	14,5|19	A	4|4	n	0	C	3|3	M	6,5|11	C	5|5	n	0	M	11,5|16	N	0|1	C	10|10	A	4|4	C	10|10	n	0	C
875	Pepper1.55ch01	160789659	A	T/A	n	0	N	0|1	n	0	A	1|1	A	4|5	A	4|4	T	4|4	W	1,5|6	T	4|4	W	6,4|10	A	3|3	T	3|3	N	0|2	A	5|6	N	0|1	n	0	N	0|2	A	5|5	n	0	A	2|2	T	8|8	N	0|2	T
876	Pepper1.55ch01	160809441	T	A/T	A	2|2	N	0|1	n	0	n	0	T	3|3	T	5|5	A	3|3	W	2,1|3	A	4|4	T	1|1	T	3|3	N	0|1	N	0|1	W	4,1|5	A	4|4	T	1|1	T	3|3	n	0	N	0|1	n	0	A	2|2	n	0	n
877	Pepper1.55ch01	160860339	G	A/G	G	1|1	G	2|2	G	4|4	A	3|3	A	4|4	A	7|7	G	5|5	G	1|1	G	11|11	A	9|9	A	2|2	n	0	n	0	R	7,7|14	G	6|6	G	3|3	G	1|1	n	0	G	10|10	A	2|2	n	0	n	0	G
878	Pepper1.55ch01	161154225	G	C/G	S	8,13|21	C	8|8	G	2|2	n	0	G	8|8	G	13|13	C	19|19	S	9,20|29	C	14|14	S	11,5|16	G	7|7	C	2|2	C	25|25	S	13,38|51	C	6|6	C	7|7	S	4,6|10	S	15,10|25	C	2|2	n	0	C	39|39	S	8,28|36	C
879	Pepper1.55ch01	161484764	A	G/A	A	22|22	n	0	A	2|2	A	6|6	G	7|7	A	7|7	G	2|2	A	9|11	n	0	A	22|22	A	2|2	A	8|8	G	4|4	n	0	n	0	R	8,5|13	n	0	A	1|2	N	0|1	n	0	G	2|2	R	4,2|6	N
880	Pepper1.55ch01	161484789	A	C/A	A	35|35	n	0	A	3|3	A	11|11	C	7|7	A	13|13	C	3|3	A	17|21	n	0	A	35|35	A	5|5	A	14|14	C	4|4	n	0	n	0	M	13,6|19	n	0	A	2|2	N	0|1	n	0	C	3|3	M	7,3|10	N
881	Pepper1.55ch01	161547221	T	C/T	Y	2,1|3	N	0|1	n	0	T	3|3	T	1|2	T	1|1	C	3|3	Y	2,2|4	C	4|4	T	2|2	n	0	n	0	C	2|2	Y	5,3|8	N	0|1	N	0|1	n	0	T	5|6	n	0	T	3|3	C	2|2	n	0	N
882	Pepper1.55ch01	161568295	T	C/T	Y	8,4|12	C	19|19	Y	11,2|13	Y	7,2|9	Y	7,1|8	T	6|6	C	20|20	Y	9,8|17	C	14|14	Y	3,12|15	n	0	n	0	C	8|8	Y	23,7|30	C	8|8	n	0	Y	3,2|5	Y	5,1|6	C	12|12	T	5|5	C	16|16	C	10|10	C
883	Pepper1.55ch01	161568352	G	A/G	R	15,8|23	A	38|38	R	21,4|25	R	14,4|18	R	14,2|16	G	11|11	A	40|40	R	18,16|34	A	25|25	R	7,22|29	n	0	n	0	A	14|14	R	46,14|60	A	18|18	n	0	R	6,4|10	R	7,3|10	A	23|23	G	10|10	A	32|32	A	20|20	A
884	Pepper1.55ch01	161568445	C	T/C	Y	4,8|12	T	17|17	Y	2,11|13	Y	2,7|9	Y	1,6|7	C	6|6	T	20|20	Y	8,9|17	T	14|14	Y	12,4|16	n	0	n	0	T	7|7	Y	7,23|30	T	10|10	n	0	Y	2,3|5	Y	2,5|7	T	12|12	C	4|4	T	16|16	T	10|10	T
885	Pepper1.55ch01	161568479	T	G/T	K	9,4|13	G	13|13	G	10|10	T	11|11	G	3|3	T	7|7	G	37|37	K	16,8|24	G	36|36	G	39|43	T	14|14	G	14|14	n	0	K	32,16|48	G	25|25	T	7|7	T	9|9	T	2|3	G	3|3	T	5|5	G	31|32	G	8|8	G
886	Pepper1.55ch01	161568543	G	C/G	S	7,17|24	C	26|26	C	19|19	G	20|20	C	6|6	G	13|13	C	73|73	S	13,28|41	C	67|67	C	73|81	G	25|25	C	23|23	n	0	S	27,60|87	C	44|44	G	17|17	G	16|16	S	2,2|4	C	6|6	G	8|8	C	56|58	C	15|15	C
887	Pepper1.55ch01	161568600	C	T/C	Y	3,9|12	T	17|17	T	11|11	C	18|18	T	4|4	C	9|9	T	58|58	Y	11,21|32	T	46|46	T	52|56	C	23|23	T	17|17	n	0	Y	16,41|57	T	29|29	C	13|13	C	8|8	C	1|3	T	3|3	C	5|5	T	39|39	T	9|9	T
888	Pepper1.55ch01	161568795	C	T/C	C	10|11	n	0	n	0	T	9|9	C	8|8	C	7|7	T	37|37	Y	42,35|77	T	28|28	Y	6,45|51	C	5|5	T	1|1	n	0	Y	31,20|51	T	5|5	n	0	n	0	Y	6,5|11	T	3|3	C	6|6	T	1|1	n	0	T
889	Pepper1.55ch01	161570560	C	T/C	Y	3,2|5	T	6|6	n	0	C	1|2	C	4|4	n	0	T	3|3	C	6|7	T	3|3	Y	3,2|5	C	1|1	N	0|1	n	0	Y	4,5|9	N	0|2	C	3|3	Y	5,3|8	n	0	n	0	n	0	T	6|6	n	0	N
890	Pepper1.55ch01	161570623	A	T/A	W	4,2|6	T	5|5	n	0	A	1|2	A	4|4	n	0	T	2|2	A	5|6	T	3|3	A	3|4	A	1|1	n	0	n	0	W	4,5|9	T	2|2	A	3|3	A	5|6	n	0	n	0	n	0	T	5|5	n	0	N
891	Pepper1.55ch01	161570626	T	C/T	Y	2,4|6	C	5|5	n	0	T	1|2	T	4|4	n	0	N	0|2	T	5|6	C	3|3	T	3|4	T	1|1	n	0	n	0	Y	4,3|7	N	0|2	T	3|3	T	4|5	n	0	n	0	n	0	C	5|5	n	0	N
892	Pepper1.55ch01	161570682	A	T/A	W	2,3|5	T	9|9	n	0	A	1|3	A	6|6	n	0	T	3|3	W	6,4|10	T	6|6	W	2,3|5	A	1|1	n	0	n	0	W	4,7|11	T	4|4	A	6|6	W	6,4|10	n	0	n	0	n	0	T	8|8	n	0	N
893	Pepper1.55ch01	161570685	G	A/G	R	3,2|5	A	9|9	n	0	G	1|3	G	6|6	n	0	A	3|3	R	4,5|9	A	6|6	R	3,1|4	G	1|1	n	0	n	0	R	7,4|11	A	4|4	G	6|6	R	4,6|10	n	0	n	0	n	0	A	8|8	n	0	N
894	Pepper1.55ch01	161570715	G	C/G	S	3,2|5	C	4|4	n	0	N	0|1	G	3|3	n	0	C	2|2	S	4,2|6	C	3|3	S	2,2|4	n	0	n	0	n	0	S	3,3|6	N	0|2	G	3|3	S	3,4|7	n	0	n	0	n	0	C	4|4	n	0	N
895	Pepper1.55ch01	161626206	G	A/G	R	10,2|12	A	10|10	R	7,5|12	R	3,5|8	G	3|3	G	8|8	A	5|5	R	8,4|12	A	14|14	G	14|16	G	1|1	R	5,16|21	A	2|2	R	8,14|22	A	2|2	G	5|5	R	2,6|8	G	3|3	A	6|6	G	2|2	A	7|7	n	0	A
896	Pepper1.55ch01	161631823	A	G/A	R	1,2|3	G	2|2	n	0	n	0	G	3|3	A	1|1	n	0	R	5,3|8	G	1|1	G	3|3	A	2|2	n	0	G	3|3	R	1,4|5	n	0	n	0	n	0	n	0	n	0	n	0	G	2|2	n	0	G
897	Pepper1.55ch01	161639688	A	G/A	G	20|20	G	3|3	n	0	G	15|15	n	0	A	8|8	G	12|12	G	30|30	G	18|18	R	7,28|35	A	13|13	A	6|6	n	0	G	59|59	G	4|4	G	12|12	R	2,9|11	G	4|4	G	19|19	n	0	G	14|14	n	0	G
898	Pepper1.55ch01	161699585	C	T/C	Y	1,7|8	C	5|5	Y	3,4|7	N	0|2	N	0|1	T	3|3	C	6|6	Y	3,6|9	C	5|5	T	10|10	T	5|5	n	0	C	2|2	Y	10,10|20	n	0	C	1|1	C	1|2	Y	5,2|7	n	0	T	5|5	C	8|8	N	0|1	C
899	Pepper1.55ch01	161759728	C	T/C	n	0	T	2|2	Y	11,7|18	Y	1,1|2	C	3|3	C	7|7	T	2|2	Y	1,1|2	T	2|2	Y	3,2|5	n	0	n	0	T	1|1	C	1|1	T	2|2	C	5|5	C	12|12	C	1|1	n	0	C	10|10	T	7|7	n	0	n
900	Pepper1.55ch01	162352516	T	A/T	T	2|3	T	7|7	W	8,1|9	n	0	A	4|4	N	0|1	T	7|7	W	2,2|4	T	3|3	W	3,7|10	A	13|13	A	4|4	n	0	T	5|6	T	14|14	A	2|2	W	2,6|8	n	0	n	0	A	6|6	T	5|5	T	2|2	T
901	Pepper1.55ch01	162491400	C	G/C	G	4|4	C	5|5	n	0	C	5|5	S	4,2|6	G	3|3	C	2|2	C	6|6	C	4|4	C	15|15	G	4|4	n	0	n	0	C	9|11	C	2|2	C	1|1	C	4|5	S	2,1|3	C	6|6	G	2|2	C	6|6	n	0	C
902	Pepper1.55ch01	162491553	T	C/T	C	6|6	T	6|6	n	0	T	6|6	Y	5,2|7	C	6|6	T	3|3	T	9|9	T	3|3	T	16|16	C	4|4	n	0	T	2|2	Y	4,12|16	T	2|2	T	1|1	T	6|7	Y	2,2|4	T	9|9	C	6|6	T	7|7	n	0	T
903	Pepper1.55ch01	162491609	C	T/C	T	5|5	C	6|6	n	0	C	5|5	Y	2,7|9	T	6|6	C	3|3	C	8|8	C	3|3	C	14|14	T	4|4	n	0	C	1|1	Y	9,3|12	C	2|2	C	1|1	C	6|7	Y	2,2|4	C	9|9	T	6|6	C	5|5	n	0	C
904	Pepper1.55ch01	162572539	A	T/A	T	4|4	A	2|2	n	0	A	1|3	W	1,4|5	T	2|2	A	3|3	W	5,8|13	A	11|11	W	2,7|9	T	10|10	n	0	n	0	W	12,5|17	A	7|7	T	3|3	W	4,6|10	A	3|4	A	9|9	T	5|5	A	13|13	N	0|1	A
905	Pepper1.55ch01	162577788	G	T/G	T	1|1	n	0	n	0	T	1|1	T	2|2	T	2|2	G	1|1	K	1,2|3	G	1|1	T	2|2	n	0	n	0	n	0	G	1|1	n	0	T	1|1	n	0	n	0	G	1|1	n	0	G	1|1	n	0	G
906	Pepper1.55ch01	162580113	A	C/A	C	12|12	A	2|2	n	0	n	0	n	0	C	8|8	A	12|12	A	2|2	A	17|17	M	12,4|16	C	2|2	n	0	n	0	M	39,10|49	A	13|13	A	9|9	A	5|5	C	6|6	n	0	n	0	n	0	n	0	n
907	Pepper1.55ch01	162580220	C	T/C	T	19|19	C	3|3	n	0	n	0	n	0	T	15|15	C	27|27	C	4|4	C	36|36	Y	24,8|32	T	2|2	n	0	n	0	Y	71,21|92	C	26|26	C	17|17	C	10|10	T	9|9	C	2|2	n	0	n	0	n	0	C
908	Pepper1.55ch01	162836606	G	A/G	G	1|1	n	0	n	0	N	0|2	n	0	n	0	A	7|7	R	10,8|18	A	6|6	R	2,4|6	n	0	G	5|5	n	0	R	11,12|23	n	0	A	2|2	n	0	A	4|4	n	0	n	0	A	5|5	n	0	A
909	Pepper1.55ch01	162912296	G	A/G	G	3|3	A	6|6	n	0	A	10|10	A	9|9	G	4|4	A	18|18	R	6,1|7	A	15|15	R	2,6|8	G	4|4	G	4|5	n	0	R	4,3|7	A	1|1	R	4,3|7	G	3|3	G	3|3	A	1|1	G	2|2	A	2|2	n	0	A
910	Pepper1.55ch01	162912497	T	C/T	T	4|4	C	6|6	n	0	C	11|11	C	10|10	T	6|6	C	18|18	Y	7,1|8	C	16|16	Y	2,4|6	T	4|4	C	1|1	n	0	Y	5,1|6	C	1|1	Y	3,3|6	T	1|1	T	3|3	C	1|1	T	2|2	C	4|4	T	1|1	n
911	Pepper1.55ch01	162935832	A	G/A	A	5|5	G	9|9	G	4|4	G	13|13	A	2|2	A	8|8	G	17|17	R	5,8|13	G	4|4	R	16,12|28	A	12|12	n	0	n	0	R	16,18|34	G	8|8	R	6,10|16	n	0	A	16|16	N	0|1	A	4|4	G	20|20	n	0	G
912	Pepper1.55ch01	163554620	C	T/C	n	0	T	2|2	Y	1,4|5	n	0	T	3|3	C	2|2	T	7|7	T	1|1	T	5|5	Y	4,8|12	C	1|1	Y	2,2|4	n	0	Y	2,1|3	C	1|1	n	0	n	0	T	1|1	n	0	C	1|1	T	5|5	n	0	T
913	Pepper1.55ch01	164302489	T	C/T	C	8|8	T	1|1	n	0	T	5|5	T	2|2	C	3|3	T	5|5	Y	4,1|5	T	5|5	Y	2,3|5	C	6|6	n	0	n	0	Y	4,4|8	T	1|1	C	3|3	T	3|3	n	0	T	5|5	n	0	T	2|2	n	0	T
914	Pepper1.55ch01	164692197	T	A/T	A	6|6	n	0	A	4|4	T	11|11	W	8,2|10	A	2|2	T	10|10	W	6,10|16	T	26|26	T	7|7	n	0	n	0	n	0	W	17,19|36	A	12|12	A	2|2	A	6|6	n	0	T	8|8	A	3|3	T	6|6	n	0	T
915	Pepper1.55ch01	164692657	A	T/A	T	1|1	n	0	T	1|1	A	9|9	T	3|3	T	2|2	A	4|4	W	14,8|22	A	6|6	W	5,12|17	T	1|1	A	4|4	A	3|3	W	3,4|7	W	6,5|11	A	1|2	n	0	A	3|3	A	4|4	n	0	A	1|1	n	0	A
916	Pepper1.55ch01	164753214	C	A/C	A	6|6	C	9|9	C	1|1	C	2|2	A	4|4	A	4|4	C	9|9	M	7,2|9	C	3|3	M	9,5|14	n	0	n	0	n	0	M	8,5|13	C	3|3	n	0	A	2|2	C	2|2	C	4|4	A	1|1	C	5|5	A	2|2	C
917	Pepper1.55ch01	164755755	C	T/C	T	17|17	C	9|9	C	1|2	C	7|7	Y	3,7|10	T	14|14	C	10|10	Y	2,4|6	C	22|22	Y	12,13|25	T	5|5	n	0	C	9|9	Y	14,15|29	C	14|14	C	4|4	Y	5,11|16	C	7|8	C	14|14	n	0	C	8|8	n	0	C
918	Pepper1.55ch01	164755868	A	C/A	C	13|13	A	7|7	A	1|2	A	5|5	M	2,6|8	C	12|12	A	10|10	M	2,5|7	A	22|22	M	11,11|22	C	4|4	n	0	A	7|7	M	9,10|19	A	12|12	A	8|8	M	6,13|19	A	7|8	A	11|11	n	0	A	6|6	n	0	A
919	Pepper1.55ch01	164755929	G	C/G	C	16|16	G	6|6	C	1|1	G	6|6	S	3,7|10	C	9|9	G	8|8	S	2,5|7	G	16|16	S	9,6|15	C	4|4	n	0	G	5|5	S	9,10|19	G	12|12	G	4|4	S	5,8|13	G	8|9	G	11|11	n	0	G	3|3	n	0	G
920	Pepper1.55ch01	164757873	G	A/G	A	13|13	G	14|14	n	0	G	1|1	R	10,11|21	n	0	G	28|28	R	8,26|34	G	8|8	R	5,6|11	n	0	n	0	n	0	G	37|37	n	0	n	0	R	6,1|7	n	0	n	0	A	7|7	G	18|18	n	0	G
921	Pepper1.55ch01	164763806	G	A/G	A	16|16	G	14|14	R	12,7|19	G	14|14	R	14,22|36	A	5|5	G	25|25	A	6|6	G	8|8	A	38|40	A	21|21	G	6|6	G	8|8	R	30,53|83	G	4|4	A	12|12	R	9,6|15	A	1|1	G	2|2	A	19|19	G	26|26	A	2|2	G
922	Pepper1.55ch01	164766081	A	G/A	G	26|26	A	13|13	A	5|5	A	6|6	n	0	n	0	A	6|6	R	10,3|13	A	29|29	R	12,7|19	n	0	n	0	A	1|1	R	11,7|18	n	0	G	3|3	A	1|3	A	3|4	A	8|8	N	0|2	A	16|16	R	12,4|16	A
923	Pepper1.55ch01	164787667	T	G/T	G	9|9	T	3|3	T	2|2	T	4|4	T	4|4	G	6|6	T	5|5	K	6,6|12	T	9|9	G	12|12	G	5|5	n	0	n	0	K	11,12|23	G	6|6	n	0	G	2|2	G	3|3	T	4|4	G	3|3	T	2|2	n	0	T
924	Pepper1.55ch01	164812394	G	A/G	A	5|5	G	13|13	n	0	G	5|5	G	3|3	n	0	G	11|11	R	6,3|9	G	13|13	G	17|17	N	0|1	n	0	n	0	R	3,4|7	G	2|2	R	2,7|9	G	2|2	G	7|7	G	3|3	A	6|6	n	0	n	0	G
925	Pepper1.55ch01	164812456	T	C/T	C	10|10	T	23|23	n	0	T	6|6	T	5|5	n	0	T	24|24	Y	12,6|18	T	27|27	T	25|25	N	0|2	n	0	n	0	Y	7,8|15	T	3|3	Y	4,14|18	T	4|4	T	12|12	T	2|2	C	12|12	n	0	n	0	T
926	Pepper1.55ch01	164812458	C	T/C	T	10|10	C	23|23	n	0	C	6|6	C	5|5	n	0	C	24|24	Y	6,12|18	C	26|26	C	25|25	N	0|2	n	0	n	0	Y	8,7|15	C	3|3	Y	14,4|18	C	4|4	C	12|12	C	3|3	T	12|12	n	0	n	0	C
927	Pepper1.55ch01	164812487	G	A/G	A	10|10	G	24|24	n	0	G	6|6	G	6|6	n	0	G	25|25	R	11,6|17	G	24|24	G	27|27	A	2|2	n	0	n	0	R	6,8|14	G	4|4	R	4,13|17	G	4|4	G	13|13	G	4|4	A	11|11	n	0	n	0	G
928	Pepper1.55ch01	164812524	T	C/T	C	5|5	T	12|12	n	0	T	5|5	T	3|3	n	0	T	13|13	Y	6,3|9	T	14|14	T	13|13	N	0|1	n	0	n	0	Y	3,4|7	T	2|2	T	8|10	T	2|2	T	7|7	T	1|1	C	6|6	n	0	n	0	T
929	Pepper1.55ch01	164956529	T	C/T	T	23|23	n	0	C	10|10	C	9|9	C	2|2	T	4|4	C	12|12	Y	22,15|37	C	14|14	Y	26,20|46	T	1|1	n	0	C	4|4	Y	19,20|39	T	6|6	n	0	n	0	n	0	n	0	n	0	C	3|3	n	0	n
930	Pepper1.55ch01	164956623	A	C/A	A	24|24	n	0	C	6|6	C	8|8	N	0|1	A	4|4	C	14|14	M	14,26|40	C	12|12	M	20,16|36	A	2|2	n	0	C	6|6	M	22,17|39	A	7|7	n	0	n	0	n	0	n	0	n	0	C	4|4	n	0	n
931	Pepper1.55ch01	164956667	A	G/A	A	17|17	n	0	G	6|6	G	6|6	n	0	A	2|2	G	10|10	R	9,23|32	G	11|11	R	16,15|31	n	0	n	0	G	3|3	R	14,11|25	A	5|5	n	0	n	0	n	0	n	0	n	0	G	4|4	n	0	n
932	Pepper1.55ch01	166211860	A	G/A	G	7|7	G	3|3	N	0|2	N	0|2	n	0	R	2,5|7	G	6|6	G	15|15	R	2,10|12	R	1,8|9	A	1|2	G	5|5	n	0	R	2,9|11	G	5|5	n	0	A	2|3	n	0	G	4|4	G	3|3	N	0|2	n	0	G
933	Pepper1.55ch01	167559398	A	G/A	A	2|2	n	0	n	0	A	1|1	n	0	n	0	A	4|4	G	2|2	A	2|2	A	10|12	A	1|1	n	0	n	0	R	4,9|13	R	2,4|6	n	0	n	0	G	4|4	G	2|2	N	0|1	n	0	n	0	n
934	Pepper1.55ch01	169424655	C	T/C	C	1|1	C	4|4	C	4|4	n	0	C	4|4	n	0	N	0|2	n	0	C	5|5	C	4|4	C	1|1	n	0	n	0	C	4|4	Y	3,3|6	C	4|4	Y	3,2|5	n	0	C	2|2	n	0	C	2|2	n	0	Y
935	Pepper1.55ch01	169424700	C	T/C	C	1|1	C	3|3	C	4|4	n	0	C	4|4	n	0	N	0|2	n	0	C	4|4	C	5|5	n	0	n	0	n	0	C	5|5	Y	1,6|7	C	4|4	Y	3,3|6	n	0	C	2|2	n	0	C	2|2	n	0	Y
936	Pepper1.55ch01	169425494	C	T/C	Y	1,7|8	T	5|5	T	6|6	T	8|8	T	12|12	T	2|2	n	0	T	7|7	T	18|18	T	18|18	n	0	n	0	n	0	T	20|20	n	0	T	14|14	T	4|4	n	0	n	0	n	0	T	15|15	n	0	T
937	Pepper1.55ch01	169425681	G	T/G	K	1,6|7	T	6|6	K	1,8|9	T	6|6	T	12|12	G	2|3	G	1|1	K	2,6|8	T	19|19	T	19|19	n	0	n	0	n	0	T	21|22	n	0	T	12|12	T	3|3	n	0	n	0	n	0	T	15|15	n	0	K
938	Pepper1.55ch01	169494803	T	C/T	C	3|3	C	2|2	n	0	T	7|7	Y	3,5|8	Y	1,1|2	T	1|1	T	11|11	T	4|4	T	4|4	n	0	n	0	n	0	T	7|7	n	0	T	3|3	n	0	T	1|1	n	0	n	0	n	0	n	0	T
939	Pepper1.55ch01	169495165	C	G/C	C	2|2	C	1|1	C	1|1	G	8|8	C	3|3	n	0	G	8|8	G	10|10	G	4|4	G	5|5	C	5|5	n	0	n	0	S	5,2|7	n	0	G	3|3	C	6|7	S	2,2|4	G	3|3	n	0	n	0	n	0	G
940	Pepper1.55ch01	169503637	A	G/A	G	19|19	R	29,24|53	G	24|24	A	13|13	R	10,10|20	G	33|33	A	85|85	R	4,34|38	A	29|29	A	88|88	G	21|21	A	15|15	n	0	R	37,48|85	n	0	R	20,28|48	G	5|5	G	9|9	A	14|14	G	26|27	n	0	n	0	A
941	Pepper1.55ch01	169503683	T	A/T	A	10|10	W	16,22|38	A	22|22	T	11|11	W	8,9|17	A	32|32	T	51|51	W	23,5|28	T	21|21	T	62|62	A	19|19	T	13|14	n	0	W	31,27|58	n	0	W	29,22|51	A	6|6	A	9|9	T	11|11	A	23|23	n	0	N	0|1	T
942	Pepper1.55ch01	169503699	C	G/C	G	11|11	S	14,17|31	G	15|15	C	7|7	S	6,9|15	G	20|20	C	47|47	S	18,3|21	C	16|16	C	48|48	G	13|13	C	11|11	n	0	S	26,23|49	n	0	S	18,14|32	G	3|3	G	6|6	C	10|10	G	17|17	n	0	C	1|1	C
943	Pepper1.55ch01	169505538	C	T/C	T	11|11	Y	4,2|6	n	0	C	8|8	T	14|14	T	11|11	C	15|15	T	3|3	C	2|2	C	10|10	N	0|1	Y	2,7|9	C	8|8	Y	3,3|6	C	8|9	Y	10,6|16	Y	9,5|14	Y	3,2|5	C	23|23	T	5|5	C	5|5	n	0	C
944	Pepper1.55ch01	169505687	G	A/G	A	11|11	A	2|2	n	0	G	8|8	n	0	A	10|10	G	15|15	R	3,1|4	G	2|2	G	9|9	N	0|1	R	7,2|9	n	0	R	4,3|7	G	8|8	R	7,10|17	R	4,8|12	R	2,2|4	G	13|13	N	0|1	G	10|10	n	0	G
945	Pepper1.55ch01	169505742	C	G/C	G	14|14	G	2|2	n	0	C	9|9	n	0	G	13|13	C	15|15	S	3,2|5	C	2|2	C	10|10	N	0|1	S	7,2|9	n	0	S	6,3|9	C	8|8	S	7,11|18	S	5,10|15	C	4|5	C	13|13	N	0|1	C	10|10	n	0	C
946	Pepper1.55ch01	169505747	G	A/G	A	14|14	A	2|2	n	0	G	9|9	n	0	A	12|12	G	14|14	R	3,2|5	G	2|2	G	10|10	A	1|1	R	7,2|9	n	0	R	6,3|9	G	8|8	R	7,11|18	R	5,10|15	G	4|5	G	13|13	A	1|1	G	9|9	n	0	G
947	Pepper1.55ch01	169506972	G	A/G	A	2|2	n	0	n	0	G	2|2	N	0|1	n	0	G	14|14	G	3|3	G	9|9	G	5|5	A	3|3	n	0	G	4|4	R	8,2|10	n	0	N	0|1	n	0	n	0	G	1|1	A	2|2	G	13|13	n	0	n
948	Pepper1.55ch01	169616919	C	T/C	C	25|25	Y	24,37|61	C	38|38	T	39|39	Y	36,8|44	C	8|8	T	50|50	Y	5,12|17	T	22|22	T	58|58	C	34|34	n	0	n	0	Y	66,15|81	Y	7,7|14	C	16|16	Y	2,12|14	C	3|3	T	28|28	C	16|16	T	31|31	C	5|5	T
949	Pepper1.55ch01	170007672	A	G/A	G	3|3	A	5|5	G	2|2	A	12|12	A	2|2	G	8|8	A	8|8	G	3|3	A	19|19	A	37|37	G	13|13	G	2|2	n	0	G	15|16	R	7,6|13	R	2,13|15	G	4|4	A	7|7	A	12|12	G	2|2	A	10|10	n	0	A
950	Pepper1.55ch01	170007812	A	G/A	G	4|4	R	4,3|7	G	1|1	A	13|13	A	2|2	G	9|9	A	8|8	G	5|5	A	21|21	A	39|39	G	12|12	G	2|2	n	0	G	18|19	R	8,6|14	R	3,13|16	G	4|4	A	8|8	A	12|12	G	3|3	A	11|11	n	0	A
951	Pepper1.55ch01	170008233	A	C/A	C	3|3	A	1|1	C	3|3	A	9|9	C	5|5	C	6|6	A	14|14	M	18,6|24	A	16|16	A	25|25	C	18|18	M	1,4|5	A	12|12	A	22|24	A	8|8	M	4,2|6	C	8|8	A	3|3	A	9|9	C	3|3	A	9|9	n	0	A
952	Pepper1.55ch01	170008269	A	C/A	C	3|3	A	2|2	C	3|3	A	8|8	C	5|5	C	6|6	A	14|14	M	17,5|22	A	19|19	A	24|24	C	19|19	M	1,4|5	A	12|12	A	20|23	A	8|8	M	4,2|6	C	6|6	A	3|3	A	9|9	C	3|3	A	10|10	n	0	A
953	Pepper1.55ch01	170244400	C	G/C	G	12|12	C	6|6	n	0	C	7|7	S	3,1|4	G	2|2	C	12|12	C	16|20	C	13|13	C	35|35	G	8|8	n	0	n	0	S	8,9|17	C	1|2	S	4,4|8	C	8|9	S	4,4|8	C	6|6	N	0|1	C	3|3	n	0	C
954	Pepper1.55ch01	170244814	C	G/C	G	10|10	S	3,4|7	G	18|18	C	19|19	S	17,13|30	n	0	C	22|22	G	20|20	C	9|9	C	26|26	G	21|21	n	0	C	13|13	S	22,13|35	G	10|11	C	3|3	C	4|4	C	4|4	C	21|21	G	30|30	C	8|8	n	0	C
955	Pepper1.55ch01	170255759	G	C/G	G	4|4	G	1|1	G	2|2	C	5|5	N	0|1	G	5|5	C	6|6	G	3|4	N	0|1	C	12|12	n	0	n	0	C	3|3	S	7,6|13	N	0|1	n	0	S	2,3|5	N	0|1	n	0	G	1|1	n	0	n	0	N
956	Pepper1.55ch01	170255892	A	T/A	T	43|43	A	13|13	T	20|20	A	30|30	W	21,12|33	T	12|12	A	29|29	W	25,32|57	A	59|59	A	45|45	T	12|12	n	0	A	6|6	W	40,39|79	T	18|20	n	0	n	0	W	12,4|16	A	20|20	n	0	A	16|16	A	8|8	A
957	Pepper1.55ch01	170581847	C	T/C	C	4|4	Y	6,6|12	C	4|4	T	4|4	C	1|2	C	19|19	T	14|14	Y	10,5|15	T	13|13	T	13|13	C	2|2	C	3|4	T	7|7	C	15|17	Y	1,6|7	Y	4,3|7	T	10|11	C	2|3	T	4|4	n	0	T	9|9	C	1|1	T
958	Pepper1.55ch01	170582430	G	A/G	G	1|1	n	0	G	2|2	A	5|5	n	0	G	7|7	N	0|1	G	2|3	A	14|14	A	8|8	G	13|13	n	0	n	0	R	7,6|13	n	0	n	0	R	11,2|13	n	0	n	0	G	3|3	A	13|13	n	0	A
959	Pepper1.55ch01	170966619	A	G/A	A	2|2	A	1|2	n	0	n	0	A	1|2	n	0	N	0|1	N	0|2	G	4|4	G	5|5	A	2|2	n	0	N	0|1	R	6,7|13	A	1|1	n	0	A	4|5	A	4|4	n	0	n	0	n	0	n	0	n
960	Pepper1.55ch01	170975735	C	T/C	C	3|3	n	0	n	0	n	0	n	0	n	0	T	4|4	Y	1,5|6	n	0	T	3|3	n	0	C	2|2	n	0	Y	10,16|26	T	2|2	n	0	n	0	T	2|2	n	0	n	0	T	2|2	n	0	T
961	Pepper1.55ch01	171077235	C	T/C	C	4|4	T	5|5	C	3|3	n	0	n	0	C	1|1	T	6|6	C	7|8	T	3|3	T	5|5	C	1|1	n	0	n	0	Y	8,11|19	C	2|2	Y	3,2|5	N	0|1	C	2|2	T	4|4	C	9|9	n	0	n	0	T
962	Pepper1.55ch01	171077240	C	G/C	C	4|4	G	6|6	C	3|3	n	0	n	0	C	1|1	G	6|6	C	7|8	G	3|3	G	5|5	C	1|1	n	0	n	0	S	12,8|20	C	2|2	S	2,3|5	N	0|1	C	2|2	G	4|4	C	9|9	n	0	n	0	G
963	Pepper1.55ch01	171094456	A	T/A	T	10|10	A	3|3	T	3|3	A	14|14	W	3,9|12	T	12|12	A	1|1	W	3,3|6	A	15|16	A	30|30	T	8|8	n	0	n	0	W	15,19|34	A	9|11	A	3|3	A	3|3	W	7,2|9	A	4|4	n	0	A	24|24	T	4|4	n
964	Pepper1.55ch01	171094702	T	C/T	T	10|10	Y	2,2|4	T	12|12	C	15|15	n	0	T	3|3	C	24|24	C	4|4	C	28|28	C	26|26	n	0	n	0	n	0	C	11|11	C	5|5	C	5|5	C	16|16	n	0	n	0	T	6|6	C	8|8	n	0	C
965	Pepper1.55ch01	171094861	C	T/C	C	9|9	Y	1,2|3	C	12|12	T	15|15	n	0	C	2|2	T	27|27	T	5|5	T	31|31	T	27|27	n	0	n	0	n	0	T	11|11	Y	1,5|6	T	6|6	T	17|17	n	0	n	0	C	7|7	T	8|8	n	0	T
966	Pepper1.55ch01	171094871	C	T/C	C	9|9	C	1|3	C	11|11	T	15|15	n	0	C	2|2	T	27|27	T	5|5	T	31|31	T	27|27	n	0	n	0	n	0	T	11|11	Y	1,4|5	T	6|6	T	16|16	n	0	n	0	C	7|7	T	8|8	n	0	T
967	Pepper1.55ch01	171354345	G	A/G	A	6|6	n	0	n	0	n	0	R	4,2|6	A	14|14	G	1|1	R	3,2|5	G	9|9	G	7|7	N	0|1	n	0	n	0	R	6,9|15	n	0	n	0	G	2|2	n	0	G	1|1	A	4|4	G	7|7	A	5|5	G
968	Pepper1.55ch01	171354535	A	G/A	G	5|5	n	0	n	0	n	0	R	2,4|6	G	8|8	A	1|1	R	3,2|5	A	8|8	A	6|6	n	0	n	0	n	0	R	8,5|13	n	0	n	0	A	2|2	n	0	A	1|1	G	1|1	A	6|6	G	4|4	n
969	Pepper1.55ch01	171358195	T	C/T	C	1|1	C	1|1	n	0	n	0	T	2|2	C	2|2	T	3|3	Y	3,2|5	T	1|1	T	7|7	n	0	T	2|2	n	0	Y	13,13|26	C	5|5	T	2|2	T	1|1	Y	5,15|20	T	8|8	C	2|2	T	12|12	n	0	T
970	Pepper1.55ch01	172043386	A	G/A	G	3|3	A	2|2	n	0	A	4|4	n	0	n	0	A	5|5	A	11|11	A	15|15	A	15|15	G	2|2	n	0	n	0	A	5|6	n	0	A	7|7	n	0	G	2|2	A	9|9	G	9|9	A	4|4	n	0	A
971	Pepper1.55ch01	172043542	A	G/A	G	3|3	A	2|2	n	0	A	3|3	n	0	n	0	A	5|5	A	12|12	A	15|15	A	13|13	G	2|2	n	0	n	0	R	5,2|7	n	0	A	7|7	n	0	G	1|1	A	9|9	G	8|8	A	4|4	n	0	A
972	Pepper1.55ch01	172243414	G	A/G	A	13|13	G	4|4	A	6|6	G	6|6	R	3,8|11	n	0	G	10|10	G	3|4	G	15|15	G	15|15	n	0	n	0	n	0	R	6,10|16	R	7,1|8	G	13|13	R	2,1|3	R	5,7|12	G	3|3	A	6|6	G	7|7	n	0	G
973	Pepper1.55ch01	173696918	A	T/A	A	29|29	W	8,14|22	A	12|12	T	12|12	W	3,2|5	A	16|16	T	33|33	W	10,8|18	T	34|34	T	12|12	A	19|19	T	1|1	T	8|8	W	38,19|57	n	0	n	0	A	9|9	W	6,3|9	T	31|31	W	8,18|26	T	7|7	T	2|2	T
974	Pepper1.55ch01	173698817	G	A/G	G	2|2	G	2|2	G	3|3	n	0	G	4|5	G	2|2	A	3|3	G	1|2	n	0	A	15|15	n	0	A	2|2	n	0	R	9,4|13	A	2|2	R	2,2|4	G	2|2	N	0|1	N	0|1	R	4,1|5	A	7|7	N	0|1	N
975	Pepper1.55ch01	176258391	G	A/G	A	2|2	n	0	A	4|4	n	0	R	2,1|3	A	3|3	G	3|3	R	3,4|7	G	5|5	G	11|11	G	1|1	A	2|2	n	0	R	3,4|7	A	1|1	A	3|3	n	0	G	2|2	G	6|6	A	1|1	G	7|7	n	0	G
976	Pepper1.55ch01	176258397	A	G/A	G	2|2	n	0	G	4|4	n	0	R	1,2|3	G	3|3	A	3|3	R	4,3|7	A	5|5	A	11|11	A	1|1	G	2|2	n	0	R	3,3|6	G	1|1	G	3|3	n	0	A	2|2	A	6|6	G	1|1	A	7|7	n	0	n
977	Pepper1.55ch01	177017041	A	C/A	C	7|7	A	1|1	C	4|4	A	5|5	n	0	C	13|13	A	12|12	A	5|5	A	4|4	A	9|9	A	2|2	C	1|1	n	0	M	7,7|14	n	0	n	0	A	2|2	A	2|2	A	5|5	C	2|2	A	1|1	n	0	n
978	Pepper1.55ch01	177028340	C	A/C	A	10|10	C	3|4	N	0|1	C	6|6	C	4|4	N	0|1	C	6|6	M	10,9|19	C	17|17	C	24|24	M	7,9|16	C	2|2	n	0	M	6,13|19	M	8,3|11	n	0	M	5,4|9	C	18|18	C	11|11	N	0|2	C	7|7	A	13|13	C
979	Pepper1.55ch01	177157577	A	C/A	A	1|1	A	1|1	n	0	C	7|7	C	2|2	M	2,1|3	C	14|14	A	5|5	C	9|9	C	23|23	n	0	n	0	n	0	C	4|4	C	7|7	C	1|1	C	3|3	C	3|3	n	0	n	0	n	0	n	0	n
980	Pepper1.55ch01	177158840	T	C/T	T	7|7	n	0	T	19|19	C	14|14	Y	2,2|4	n	0	C	20|20	Y	8,6|14	C	13|13	C	25|25	n	0	C	2|2	C	2|2	Y	21,6|27	T	6|6	T	4|4	T	1|1	C	5|5	C	10|10	T	7|7	C	4|4	n	0	C
981	Pepper1.55ch01	177158900	C	T/C	C	7|7	n	0	C	19|19	T	17|17	Y	2,3|5	n	0	T	19|23	Y	7,10|18	T	14|15	T	24|33	n	0	N	0|2	T	3|3	Y	5,26|33	C	5|5	C	5|5	n	0	T	4|4	T	11|12	C	10|10	T	7|7	n	0	T
982	Pepper1.55ch01	177158909	T	C/T	T	4|4	n	0	T	10|10	C	9|9	T	1|3	n	0	C	11|12	Y	6,4|10	C	7|7	Y	16,3|19	n	0	N	0|1	N	0|2	Y	12,7|19	T	3|3	T	3|3	n	0	N	0|2	C	8|8	T	6|6	Y	2,2|4	n	0	Y
983	Pepper1.55ch01	177160746	A	G/A	A	17|17	R	1,6|7	A	10|10	G	6|6	A	5|5	A	13|13	G	4|4	R	7,10|17	G	11|11	G	13|13	G	8|8	A	5|5	n	0	R	17,18|35	A	2|2	R	5,3|8	G	7|7	G	1|1	G	6|6	G	5|5	G	10|10	G	3|3	G
984	Pepper1.55ch01	177160878	C	T/C	C	6|6	C	4|4	C	2|2	T	7|7	C	8|9	C	10|10	T	3|3	Y	1,3|4	T	4|4	T	6|6	n	0	n	0	n	0	Y	18,6|24	Y	5,2|7	C	1|1	n	0	n	0	n	0	C	6|6	N	0|1	n	0	T
985	Pepper1.55ch01	177160882	G	A/G	G	6|6	G	4|4	G	2|2	A	7|7	G	8|9	G	10|10	A	3|3	R	3,1|4	A	4|4	A	6|6	n	0	n	0	n	0	R	6,18|24	R	2,4|6	G	1|1	n	0	n	0	n	0	G	6|6	N	0|1	n	0	A
986	Pepper1.55ch01	177160969	A	G/A	G	20|20	R	4,10|14	N	0|1	A	4|4	R	4,8|12	G	5|5	A	2|2	n	0	n	0	A	1|1	n	0	A	2|2	n	0	R	2,11|13	R	2,3|5	G	1|1	A	2|2	n	0	A	6|6	G	3|3	A	1|1	n	0	A
987	Pepper1.55ch01	177161008	T	C/T	T	21|21	Y	4,10|14	n	0	C	4|4	Y	4,8|12	n	0	C	2|2	n	0	C	1|1	C	1|1	n	0	C	2|2	n	0	Y	2,12|14	C	3|3	T	2|2	C	2|2	n	0	C	6|6	n	0	C	1|1	n	0	C
988	Pepper1.55ch01	177161768	G	A/G	G	39|39	R	11,35|46	G	5|5	A	19|19	R	12,9|21	G	19|19	A	41|41	R	19,16|35	A	33|33	A	53|53	R	4,8|12	n	0	n	0	R	67,14|81	n	0	G	29|29	G	19|19	A	41|41	A	22|22	G	3|3	A	26|26	R	18,6|24	A
989	Pepper1.55ch01	177161934	G	A/G	G	4|4	n	0	n	0	A	1|1	G	2|2	G	3|3	A	1|1	A	1|1	A	1|1	A	3|3	n	0	n	0	A	1|1	G	5|6	G	2|2	A	1|1	n	0	n	0	n	0	G	1|1	n	0	n	0	A
990	Pepper1.55ch01	177275329	T	C/T	T	3|3	n	0	T	3|3	C	4|4	T	3|3	T	5|5	C	8|8	Y	7,4|11	N	0|1	C	10|10	T	3|4	T	4|4	N	0|1	Y	5,5|10	N	0|2	C	3|3	C	4|4	N	0|1	C	4|4	Y	4,1|5	C	4|4	n	0	C
991	Pepper1.55ch01	177275382	G	C/G	G	4|4	n	0	G	3|3	C	5|5	G	2|2	G	9|9	C	9|9	S	4,8|12	N	0|1	C	12|12	G	3|4	G	4|4	n	0	S	6,7|13	C	2|2	C	4|4	C	4|4	N	0|1	C	4|4	S	1,4|5	C	4|4	n	0	C
992	Pepper1.55ch01	177280164	T	G/T	T	11|11	K	3,5|8	T	3|3	G	5|5	G	8|8	T	1|1	G	19|19	K	3,5|8	G	19|19	G	7|7	T	9|11	n	0	G	2|2	K	13,6|19	K	2,2|4	T	3|4	T	2|2	n	0	G	13|13	n	0	G	6|6	T	3|3	G
993	Pepper1.55ch01	177333972	A	G/A	G	5|5	A	6|6	G	2|2	A	3|3	G	2|2	G	7|7	A	10|10	A	2|2	A	17|17	A	15|15	G	5|5	n	0	n	0	R	7,4|11	R	2,2|4	G	2|2	R	7,4|11	A	3|3	A	10|10	R	4,3|7	A	3|3	A	4|4	A
994	Pepper1.55ch01	177644014	G	C/G	G	1|1	G	1|1	G	2|2	G	3|3	G	2|2	G	1|1	G	2|2	S	2,4|6	G	1|1	S	5,4|9	G	1|1	C	5|5	n	0	S	3,2|5	G	3|3	S	2,3|5	G	1|1	G	1|1	n	0	G	1|1	G	1|1	n	0	n
995	Pepper1.55ch01	177644039	C	T/C	C	1|1	C	1|1	C	2|2	C	4|4	C	3|3	C	2|2	C	2|2	Y	1,4|5	C	2|2	Y	7,5|12	C	2|2	T	5|5	n	0	Y	6,2|8	C	3|3	Y	3,3|6	C	1|1	C	2|2	n	0	C	1|1	C	2|2	n	0	n
996	Pepper1.55ch01	178067968	G	A/G	G	2|2	A	4|4	G	1|1	n	0	N	0|1	G	9|9	A	11|11	R	4,8|12	A	10|10	A	13|13	R	5,11|16	G	1|1	A	4|4	R	10,9|19	A	4|4	R	2,4|6	A	13|13	n	0	A	2|2	R	5,1|6	A	4|4	n	0	A
997	Pepper1.55ch01	178091521	C	T/C	C	9|9	C	2|2	n	0	T	11|11	n	0	C	5|5	T	22|22	C	5|5	T	17|17	T	31|31	n	0	N	0|2	T	4|4	Y	13,14|27	N	0|2	n	0	N	0|2	T	6|6	N	0|2	Y	7,4|11	T	10|10	C	13|15	T
998	Pepper1.55ch01	178091522	T	G/T	T	9|9	T	2|2	n	0	G	11|11	n	0	T	5|5	G	22|22	T	5|5	G	17|17	G	32|32	n	0	N	0|2	G	4|4	K	14,13|27	N	0|2	n	0	N	0|2	G	6|6	N	0|2	K	4,7|11	G	10|10	T	13|15	G
999	Pepper1.55ch01	178094775	C	T/C	C	5|5	n	0	n	0	N	0|2	C	2|3	C	1|1	N	0|1	T	8|8	C	1|2	T	5|5	n	0	n	0	n	0	Y	2,6|8	C	2|2	n	0	n	0	T	5|5	N	0|1	n	0	N	0|1	n	0	T
1000	Pepper1.55ch01	178094830	T	C/T	T	8|8	n	0	n	0	C	2|2	Y	1,1|2	T	1|1	C	3|3	C	9|9	Y	2,1|3	C	7|7	n	0	n	0	n	0	Y	8,2|10	T	2|2	n	0	n	0	C	5|5	C	2|2	n	0	C	3|3	C	1|1	C
1001	Pepper1.55ch01	178094838	G	A/G	G	8|8	n	0	n	0	A	3|3	G	1|2	G	1|1	A	3|3	A	9|9	G	1|3	A	7|8	n	0	n	0	n	0	R	8,2|10	G	2|2	n	0	n	0	A	5|5	N	0|2	n	0	A	3|3	N	0|1	A
1002	Pepper1.55ch01	178094872	G	C/G	G	7|7	n	0	n	0	C	3|3	S	1,1|2	G	1|1	C	2|2	C	9|9	S	1,2|3	C	7|7	n	0	n	0	n	0	S	2,8|10	G	2|2	n	0	n	0	C	5|5	C	2|2	n	0	C	3|3	n	0	C
1003	Pepper1.55ch01	178240333	T	A/T	A	10|10	W	2,4|6	A	22|22	T	31|31	T	7|7	n	0	T	2|2	W	5,5|10	T	20|20	n	0	A	10|10	n	0	n	0	W	27,18|45	A	19|19	A	6|6	A	5|5	T	5|5	T	8|8	n	0	T	16|16	A	3|3	T
1004	Pepper1.55ch01	178242968	G	A/G	N	0|1	R	9,8|17	A	4|4	G	12|12	A	8|8	A	6|6	G	30|30	R	6,2|8	G	16|16	G	32|32	R	4,12|16	n	0	G	3|3	R	18,39|57	n	0	A	12|12	n	0	G	7|7	G	11|11	A	4|4	G	2|2	n	0	G
1005	Pepper1.55ch01	178243887	T	C/T	n	0	C	4|4	C	1|1	T	4|4	Y	4,1|5	C	1|1	T	3|3	Y	1,1|2	T	3|3	T	1|1	Y	1,1|2	n	0	n	0	Y	2,1|3	n	0	C	2|2	T	1|1	n	0	T	1|1	n	0	n	0	n	0	n
1006	Pepper1.55ch01	178336156	A	G/A	A	2|2	A	1|2	A	4|4	N	0|1	N	0|1	A	2|2	N	0|1	R	1,2|3	G	7|7	G	6|6	G	4|4	A	3|3	n	0	R	4,6|10	n	0	A	4|5	N	0|1	n	0	G	6|6	G	2|2	G	2|2	n	0	G
1007	Pepper1.55ch01	178453005	C	G/C	C	8|8	n	0	n	0	G	12|12	n	0	n	0	G	10|10	S	4,3|7	G	2|2	G	9|9	n	0	n	0	G	1|1	S	2,3|5	n	0	n	0	n	0	n	0	G	5|5	G	1|1	G	1|1	n	0	G
1008	Pepper1.55ch01	178453017	C	G/C	C	8|8	n	0	n	0	G	12|12	n	0	n	0	G	10|10	S	4,3|7	G	2|2	G	10|10	n	0	n	0	G	1|1	C	3|4	n	0	n	0	n	0	n	0	G	5|5	G	1|1	G	1|1	n	0	G
1009	Pepper1.55ch01	178454321	A	T/A	T	25|25	A	1|1	T	5|5	A	25|25	W	3,20|23	T	12|12	A	13|13	A	47|55	A	49|49	A	31|31	A	12|12	n	0	n	0	W	40,37|77	W	17,13|30	T	16|16	A	18|20	n	0	A	18|18	n	0	A	16|16	n	0	A
1010	Pepper1.55ch01	180055335	T	C/T	T	12|12	N	0|1	n	0	C	5|5	T	9|9	T	12|12	C	14|14	Y	4,11|15	C	10|10	C	14|14	T	4|4	n	0	n	0	T	18|20	Y	5,3|8	n	0	n	0	n	0	C	4|4	n	0	n	0	n	0	N
1011	Pepper1.55ch01	180056053	C	A/C	C	6|6	n	0	M	8,6|14	n	0	A	4|4	C	11|11	A	5|5	M	7,6|13	A	12|12	A	30|31	n	0	n	0	A	6|7	M	29,7|36	C	6|6	A	17|17	n	0	A	14|14	n	0	n	0	A	4|4	C	2|2	A
1012	Pepper1.55ch01	180056091	A	T/A	A	9|9	n	0	W	5,5|10	n	0	T	4|4	A	12|12	T	4|4	W	6,7|13	T	12|12	T	32|32	n	0	n	0	T	6|6	W	7,28|35	A	8|8	T	18|18	n	0	T	14|14	n	0	n	0	T	3|3	A	2|2	T
1013	Pepper1.55ch01	180056328	G	T/G	G	3|3	T	3|3	G	4|4	N	0|1	n	0	n	0	T	9|9	T	9|9	T	3|3	T	19|19	G	1|1	T	4|4	n	0	G	8|9	n	0	G	4|5	T	5|5	T	2|2	n	0	N	0|1	T	4|4	n	0	T
1014	Pepper1.55ch01	180056790	T	C/T	T	2|2	n	0	T	8|8	n	0	n	0	n	0	C	4|4	Y	2,9|11	C	6|6	C	7|7	T	1|1	n	0	n	0	Y	2,4|6	n	0	T	2|2	C	5|5	C	2|2	C	2|2	n	0	C	7|7	n	0	n
1015	Pepper1.55ch01	180057242	A	G/A	A	5|5	A	1|1	n	0	n	0	R	1,1|2	n	0	G	8|8	R	1,3|4	n	0	G	6|6	n	0	n	0	n	0	R	11,6|17	n	0	n	0	G	5|5	G	2|2	n	0	R	4,9|13	G	12|12	n	0	G
1016	Pepper1.55ch01	180057451	C	G/C	C	7|7	S	3,1|4	G	3|3	n	0	S	1,1|2	C	8|8	G	2|2	G	3|3	n	0	G	5|5	S	2,1|3	G	3|3	n	0	S	6,2|8	C	3|3	S	3,3|6	n	0	G	1|1	n	0	G	4|4	G	5|5	n	0	G
1017	Pepper1.55ch01	180059240	T	A/T	T	1|1	T	1|1	T	1|1	n	0	n	0	n	0	A	2|2	W	1,1|2	A	1|1	A	1|1	n	0	T	1|1	A	6|6	W	2,3|5	A	1|1	n	0	A	1|1	A	1|1	n	0	A	2|2	A	1|1	n	0	n
1018	Pepper1.55ch01	180560615	A	C/A	C	13|13	M	3,2|5	n	0	A	9|9	M	1,6|7	C	1|1	A	11|11	C	2|2	A	7|7	A	14|14	M	2,1|3	C	2|2	n	0	M	7,5|12	C	2|2	n	0	A	1|1	A	2|2	A	1|1	M	3,2|5	A	2|2	C	3|3	A
1019	Pepper1.55ch01	182505989	A	G/A	R	4,11|15	N	0|1	R	3,5|8	R	1,3|4	A	6|7	A	3|3	R	13,5|18	R	11,8|19	G	18|18	R	7,3|10	A	3|3	A	2|2	G	2|2	G	16|17	G	2|2	G	5|5	R	5,2|7	A	4|4	G	10|10	n	0	G	14|14	n	0	G
1020	Pepper1.55ch01	182506014	C	T/C	Y	3,11|14	T	1|1	Y	3,5|8	Y	2,3|5	C	6|7	C	3|3	Y	12,5|17	Y	9,6|15	T	17|17	Y	7,3|10	C	3|3	C	2|2	T	2|2	T	16|17	T	2|2	T	5|5	Y	4,2|6	C	4|4	T	11|11	n	0	T	13|13	n	0	T
1021	Pepper1.55ch01	182506036	T	C/T	Y	12,2|14	N	0|1	Y	6,2|8	Y	3,2|5	T	6|7	T	2|2	Y	5,8|13	Y	6,9|15	C	13|13	Y	3,6|9	T	2|2	T	1|1	C	2|2	C	15|16	N	0|1	C	4|4	T	3|4	T	4|4	C	9|9	n	0	C	12|12	n	0	C
1022	Pepper1.55ch01	182506112	C	T/C	Y	2,8|10	N	0|1	Y	1,4|5	Y	2,3|5	C	4|5	C	3|3	Y	10,4|14	Y	7,2|9	T	15|15	C	2|3	C	1|1	C	2|2	T	2|2	T	6|6	N	0|1	T	5|5	Y	1,2|3	C	3|3	T	7|7	n	0	T	9|9	n	0	T
1023	Pepper1.55ch01	182632411	T	C/T	Y	4,3|7	C	14|14	T	1|1	Y	3,3|6	Y	14,11|25	T	2|2	Y	7,3|10	C	3|3	C	13|13	Y	7,2|9	T	2|2	n	0	n	0	Y	5,4|9	C	17|17	C	16|16	T	3|3	T	1|1	C	3|3	T	1|1	C	10|10	n	0	C
1024	Pepper1.55ch01	182632772	T	G/T	G	4|4	G	5|5	n	0	G	3|3	K	1,1|2	T	3|3	K	7,3|10	n	0	n	0	K	2,3|5	T	1|1	n	0	n	0	K	3,4|7	n	0	G	4|4	T	4|4	n	0	n	0	n	0	n	0	n	0	G
1025	Pepper1.55ch01	182803668	T	C/T	T	2|2	C	3|3	n	0	C	3|3	T	1|1	T	2|2	T	20|22	C	14|15	C	29|29	Y	6,4|10	T	2|2	T	1|1	C	1|1	Y	25,14|39	n	0	C	6|6	C	3|3	n	0	C	7|7	T	2|2	C	6|6	n	0	C
1026	Pepper1.55ch01	183327933	A	T/A	W	2,5|7	T	12|12	A	1|2	A	5|5	A	2|2	A	10|10	W	5,2|7	W	2,2|4	T	4|4	W	5,9|14	A	4|4	A	2|2	n	0	W	12,8|20	n	0	T	7|7	A	3|3	n	0	T	5|5	A	5|5	T	12|12	A	1|1	T
1027	Pepper1.55ch01	183328028	G	T/G	T	5|5	T	8|8	N	0|2	G	4|5	G	1|1	G	14|14	G	5|6	K	2,3|5	T	5|5	K	3,6|9	G	3|3	G	2|2	n	0	K	10,5|15	n	0	T	6|6	G	3|3	n	0	T	5|5	G	4|4	T	8|8	G	1|1	T
1028	Pepper1.55ch01	183328167	G	A/G	R	5,1|6	A	12|12	R	2,1|3	R	2,4|6	G	1|1	G	9|9	R	3,4|7	R	4,2|6	A	4|4	R	9,6|15	G	4|4	G	3|3	n	0	R	8,13|21	n	0	A	6|6	G	2|2	n	0	A	5|5	G	5|5	A	12|12	G	1|1	A
1029	Pepper1.55ch01	183329586	T	A/T	T	1|1	A	2|2	T	2|2	A	1|1	n	0	T	1|1	T	3|4	A	1|1	A	1|1	A	8|8	T	3|3	n	0	n	0	W	1,2|3	n	0	A	8|8	n	0	n	0	A	3|3	n	0	A	5|5	T	1|1	A
1030	Pepper1.55ch01	183329623	G	C/G	S	8,6|14	C	6|6	S	1,2|3	C	6|6	S	6,3|9	G	2|2	S	3,3|6	S	13,9|22	C	8|8	S	9,14|23	G	2|2	C	2|2	C	4|4	S	14,9|23	C	6|6	C	8|8	S	8,2|10	G	2|2	C	3|3	G	8|8	C	5|5	G	1|1	C
1031	Pepper1.55ch01	183329821	T	C/T	Y	6,9|15	C	7|7	T	1|3	C	6|6	Y	3,5|8	T	3|3	Y	3,3|6	Y	7,12|19	C	7|7	Y	13,8|21	T	1|1	N	0|2	C	4|4	Y	10,13|23	C	7|7	C	8|8	Y	2,5|7	T	2|2	C	4|4	T	8|8	C	3|3	T	1|1	C
1032	Pepper1.55ch01	183713502	G	A/G	G	4|4	n	0	G	5|5	A	6|6	A	4|4	G	16|16	A	10|10	R	29,16|45	A	6|6	R	18,14|32	G	8|8	n	0	n	0	A	7|7	n	0	A	7|7	G	4|4	n	0	A	5|5	G	8|8	A	4|4	n	0	A
1033	Pepper1.55ch01	183713539	A	G/A	A	4|4	n	0	A	5|5	G	6|6	G	4|4	A	16|16	G	11|11	R	16,30|46	G	6|6	R	14,18|32	A	8|8	n	0	n	0	G	8|8	n	0	G	8|8	A	4|4	n	0	G	5|5	A	8|8	G	4|4	n	0	G
1034	Pepper1.55ch01	183905520	A	T/A	A	6|6	T	1|1	n	0	W	6,3|9	A	1|1	A	2|2	A	6|6	n	0	T	2|2	W	9,2|11	n	0	n	0	n	0	A	6|6	T	1|1	n	0	n	0	n	0	T	1|1	A	2|2	T	2|2	n	0	T
1035	Pepper1.55ch01	183965658	T	C/T	T	10|12	n	0	n	0	C	12|12	C	7|7	T	4|4	T	2|2	C	8|8	C	6|6	C	2|2	T	8|8	T	8|8	C	4|4	Y	5,12|17	C	2|2	C	9|9	n	0	T	2|2	n	0	n	0	n	0	n	0	C
1036	Pepper1.55ch01	184381553	C	T/C	T	5|5	n	0	n	0	n	0	n	0	n	0	C	1|1	C	7|7	T	14|14	T	6|6	C	2|2	n	0	n	0	Y	1,8|9	n	0	T	4|4	Y	1,2|3	C	3|3	T	12|12	n	0	T	10|10	n	0	n
1037	Pepper1.55ch01	184412864	G	T/G	G	5|5	T	9|9	T	7|7	G	7|7	T	5|5	G	11|11	n	0	G	8|8	n	0	K	2,5|7	G	1|1	n	0	T	8|8	G	26|30	n	0	T	2|2	T	9|9	n	0	n	0	n	0	T	25|25	n	0	n
1038	Pepper1.55ch01	184412881	A	T/A	A	5|5	T	9|9	T	6|6	A	6|6	T	5|5	A	11|11	n	0	A	8|8	n	0	W	2,5|7	A	2|2	n	0	T	10|10	W	27,4|31	n	0	T	2|2	T	9|9	n	0	n	0	n	0	T	25|25	n	0	n
1039	Pepper1.55ch01	184412933	A	G/A	A	5|5	G	9|9	G	15|15	A	7|7	G	4|4	A	11|11	n	0	A	7|7	n	0	R	1,6|7	A	3|3	n	0	G	10|10	A	27|30	n	0	G	2|2	G	9|9	n	0	n	0	n	0	G	24|24	n	0	n
1040	Pepper1.55ch01	185280049	T	C/T	T	3|4	C	4|4	T	1|1	T	2|2	T	2|2	n	0	Y	2,4|6	T	2|2	T	2|2	Y	2,6|8	Y	2,4|6	n	0	n	0	Y	6,4|10	Y	2,2|4	n	0	T	4|4	C	2|2	n	0	T	1|1	n	0	n	0	N
1041	Pepper1.55ch01	185295883	G	A/G	n	0	G	3|3	A	2|2	N	0|1	A	3|3	n	0	A	2|2	G	5|5	G	6|6	G	3|4	A	5|5	n	0	n	0	R	2,4|6	n	0	G	7|7	G	6|7	A	3|3	n	0	A	2|2	n	0	n	0	n
1042	Pepper1.55ch01	185295916	G	A/G	n	0	A	4|4	G	2|2	G	1|1	G	3|3	n	0	G	2|2	A	7|7	A	5|5	R	3,2|5	G	5|5	n	0	n	0	R	3,2|5	n	0	A	8|8	R	5,2|7	G	3|3	n	0	G	2|2	n	0	n	0	n
1043	Pepper1.55ch01	193262312	C	T/C	C	8|8	Y	1,2|3	C	10|10	T	7|7	T	8|8	n	0	T	17|17	Y	2,12|14	T	23|23	T	20|20	T	9|9	n	0	Y	2,3|5	Y	20,8|28	C	12|12	n	0	T	23|23	T	22|22	T	11|11	n	0	T	7|7	n	0	T
1044	Pepper1.55ch01	202900324	C	T/C	T	8|8	T	2|2	C	3|4	C	3|3	C	2|2	T	1|1	C	12|12	C	1|1	C	5|5	C	5|5	Y	1,2|3	C	1|1	C	2|2	Y	3,2|5	n	0	C	5|5	C	2|2	n	0	n	0	Y	1,4|5	n	0	n	0	n
1045	Pepper1.55ch01	203763832	T	C/T	T	25|25	C	5|5	C	1|1	C	8|8	T	10|10	T	2|2	C	10|10	T	6|7	C	12|12	C	19|19	T	11|11	n	0	n	0	T	20|22	T	2|2	T	1|1	C	1|1	n	0	C	2|2	Y	6,6|12	C	16|16	n	0	n
1046	Pepper1.55ch01	203918521	T	G/T	K	5,2|7	T	2|2	T	2|2	T	2|2	T	3|3	n	0	T	1|1	T	2|2	T	4|4	T	6|6	n	0	n	0	n	0	n	0	T	2|2	T	2|2	T	3|4	T	3|3	T	2|2	n	0	T	3|4	n	0	T
1047	Pepper1.55ch01	204931074	G	A/G	G	1|1	n	0	A	5|5	A	3|3	G	3|3	G	1|1	A	3|3	G	8|8	A	3|3	A	6|6	n	0	n	0	n	0	R	9,2|11	A	7|7	n	0	n	0	n	0	A	5|5	n	0	A	7|7	n	0	n
1048	Pepper1.55ch01	205447092	G	A/G	n	0	G	2|2	n	0	n	0	n	0	G	4|4	A	7|7	A	1|1	A	3|3	A	1|1	n	0	n	0	n	0	G	2|2	n	0	A	3|3	A	2|2	A	1|1	G	2|2	n	0	A	2|2	n	0	A
1049	Pepper1.55ch01	206311164	A	G/A	A	7|7	G	2|2	n	0	G	3|3	A	2|2	A	1|1	G	22|22	R	9,3|12	G	30|30	G	8|8	n	0	G	2|2	n	0	G	24|24	A	8|8	R	6,3|9	G	8|8	G	5|5	n	0	n	0	n	0	n	0	n
1050	Pepper1.55ch01	206420973	G	T/G	G	5|5	G	3|3	G	1|3	T	13|13	N	0|1	G	2|2	T	8|8	K	3,4|7	T	14|14	T	11|11	G	1|1	N	0|1	n	0	K	4,4|8	n	0	n	0	T	8|8	N	0|1	n	0	n	0	N	0|2	N	0|1	T
1051	Pepper1.55ch01	206429486	G	T/G	G	6|6	N	0|1	T	2|2	T	1|1	n	0	G	2|2	T	4|4	K	1,1|2	T	5|5	T	5|5	G	1|1	T	1|1	n	0	T	3|3	T	3|3	n	0	T	1|1	n	0	n	0	G	1|1	T	3|3	n	0	T
1052	Pepper1.55ch01	206437990	C	A/C	n	0	A	2|2	N	0|1	A	3|3	N	0|1	C	2|2	A	4|4	M	3,1|4	A	2|2	A	6|6	C	1|2	n	0	n	0	M	6,3|9	C	3|3	n	0	n	0	A	7|7	N	0|1	C	1|1	A	3|3	n	0	N
1053	Pepper1.55ch01	206438664	A	C/A	A	17|17	C	6|6	C	10|10	C	14|14	M	2,4|6	A	2|2	C	38|38	N	0|1	C	9|9	C	20|20	A	2|2	C	2|2	C	4|4	M	42,29|71	C	4|4	A	4|4	C	15|15	C	18|18	C	10|10	C	4|4	C	16|16	n	0	C
1054	Pepper1.55ch01	206440550	G	C/G	G	7|7	S	3,2|5	G	4|4	C	3|3	S	4,4|8	G	2|2	C	3|3	S	4,3|7	C	1|1	C	9|9	C	8|8	C	3|3	n	0	S	3,2|5	n	0	C	2|2	C	5|5	n	0	n	0	S	1,3|4	C	2|2	G	2|2	C
1055	Pepper1.55ch01	206530793	C	G/C	n	0	G	10|10	G	4|4	C	1|1	C	1|1	n	0	C	1|1	C	1|1	C	12|12	C	13|13	C	2|2	C	3|3	n	0	C	6|7	n	0	S	1,1|2	C	5|5	n	0	C	3|3	n	0	C	4|4	n	0	C
1056	Pepper1.55ch01	208952636	T	A/T	A	12|12	A	2|2	n	0	T	30|30	T	3|4	A	22|22	T	8|8	W	52,20|72	T	62|62	T	84|84	W	4,3|7	T	2|2	T	8|8	W	39,30|69	n	0	T	8|8	n	0	n	0	T	6|6	W	2,4|6	T	23|23	n	0	T
1057	Pepper1.55ch01	210116649	A	T/A	A	8|8	W	5,5|10	A	10|10	T	9|9	W	4,2|6	A	4|4	T	5|5	A	11|12	T	4|4	T	28|28	W	2,7|9	n	0	n	0	W	14,10|24	n	0	W	1,3|4	T	5|5	T	2|2	T	3|3	W	2,4|6	T	19|19	T	1|1	T
1058	Pepper1.55ch01	210116721	T	C/T	C	8|8	Y	5,7|12	C	10|10	T	9|9	Y	2,2|4	C	4|4	T	5|5	C	10|11	T	10|10	T	29|29	Y	2,5|7	n	0	T	1|1	Y	17,12|29	n	0	T	3|4	T	5|5	T	2|2	T	4|4	Y	2,4|6	T	20|20	T	2|2	T
1059	Pepper1.55ch01	210116777	A	C/A	C	6|6	A	4|5	C	5|5	A	6|6	A	2|2	C	2|2	A	3|3	M	1,5|6	A	4|4	A	19|19	A	2|2	n	0	n	0	M	7,10|17	n	0	A	2|3	A	4|4	A	2|2	A	1|1	A	3|4	A	12|12	A	1|1	A
1060	Pepper1.55ch01	210403583	C	T/C	C	4|4	C	1|1	Y	2,1|3	T	5|5	Y	2,6|8	C	6|6	T	3|3	C	1|1	T	2|2	T	2|2	C	1|1	n	0	n	0	T	2|2	Y	2,2|4	Y	4,2|6	n	0	T	1|1	T	2|2	n	0	T	1|1	n	0	T
1061	Pepper1.55ch01	210408721	C	G/C	C	9|9	G	6|6	C	2|2	n	0	n	0	C	3|3	G	8|8	C	14|14	G	16|16	G	12|12	C	1|1	n	0	n	0	S	17,26|43	S	7,1|8	G	1|1	G	9|9	G	6|6	n	0	C	4|4	n	0	n	0	n
1062	Pepper1.55ch01	210409996	A	C/A	A	4|4	n	0	n	0	C	3|3	M	2,2|4	A	2|2	C	13|13	M	4,2|6	C	6|6	C	7|7	N	0|1	n	0	n	0	M	1,8|9	A	1|1	n	0	N	0|1	n	0	n	0	N	0|1	C	3|3	n	0	n
1063	Pepper1.55ch01	210757268	A	G/A	A	13|13	R	10,2|12	n	0	G	1|1	A	4|4	A	6|6	G	16|16	R	2,8|10	G	15|15	G	29|29	n	0	n	0	G	5|5	R	9,17|26	R	6,2|8	n	0	G	3|3	G	5|5	n	0	A	4|5	G	15|15	A	2|2	n
1064	Pepper1.55ch01	210841817	G	A/G	G	3|3	n	0	G	3|3	A	2|2	R	5,3|8	G	3|3	A	7|7	A	5|5	A	4|4	A	12|12	n	0	n	0	n	0	G	3|3	G	8|8	n	0	A	4|4	A	7|7	n	0	n	0	n	0	n	0	A
1065	Pepper1.55ch01	210841901	T	C/T	T	3|3	n	0	T	6|6	C	4|4	Y	10,3|13	T	8|8	C	4|4	C	9|9	C	10|10	C	13|13	n	0	n	0	n	0	T	2|3	T	9|9	T	1|1	C	6|6	C	13|13	C	2|2	n	0	n	0	n	0	C
1066	Pepper1.55ch01	210842080	A	T/A	A	4|4	W	3,3|6	A	1|1	T	14|14	A	3|3	A	2|2	T	15|15	W	5,2|7	T	7|7	T	13|13	W	2,3|5	A	1|1	T	2|2	W	6,5|11	W	1,4|5	A	2|3	T	3|3	T	3|3	T	3|3	A	1|2	T	7|7	n	0	T
1067	Pepper1.55ch01	210842132	T	C/T	T	3|3	Y	3,3|6	T	1|1	C	12|12	T	2|2	T	1|1	C	9|9	T	2|3	C	6|6	C	8|8	Y	2,1|3	T	1|1	N	0|1	T	6|7	C	3|3	T	1|2	N	0|2	N	0|1	C	4|4	T	1|1	C	5|5	n	0	C
1068	Pepper1.55ch01	210855107	A	G/A	n	0	A	6|6	n	0	G	6|6	N	0|1	A	3|3	G	13|13	R	4,6|10	G	2|2	G	3|3	n	0	n	0	G	6|6	R	8,6|14	n	0	G	2|2	G	6|6	G	3|3	n	0	A	11|11	G	4|4	n	0	N
1069	Pepper1.55ch01	210872148	T	C/T	T	33|33	C	6|6	C	17|17	C	26|26	Y	5,8|13	T	10|10	C	28|28	Y	11,6|17	C	50|50	C	67|67	Y	4,14|18	T	2|2	C	17|17	Y	30,20|50	Y	7,6|13	T	18|20	n	0	C	33|33	C	5|5	Y	10,5|15	C	9|9	C	10|10	C
1070	Pepper1.55ch01	210876504	A	G/A	A	3|3	G	2|2	A	1|1	G	6|6	R	2,16|18	A	2|2	G	5|5	R	1,2|3	G	13|13	G	9|9	G	1|1	n	0	n	0	R	6,11|17	R	8,3|11	R	1,1|2	G	13|13	n	0	G	4|4	A	1|1	G	3|3	G	3|3	G
1071	Pepper1.55ch01	210876566	C	T/C	C	4|4	T	2|2	n	0	T	8|8	Y	2,15|17	C	2|2	T	5|5	Y	1,2|3	T	12|12	T	9|9	N	0|1	n	0	n	0	Y	6,12|18	Y	9,3|12	C	2|3	T	13|13	n	0	T	5|5	n	0	T	2|2	T	3|3	T
1072	Pepper1.55ch01	211298797	T	C/T	T	9|9	T	1|1	C	2|2	C	8|8	Y	3,2|5	n	0	n	0	Y	3,7|10	C	7|7	C	11|11	n	0	n	0	n	0	Y	10,8|18	n	0	n	0	C	4|4	C	4|4	C	1|1	n	0	C	6|6	n	0	C
1073	Pepper1.55ch01	211299544	C	T/C	C	2|2	n	0	C	1|1	T	3|3	Y	2,1|3	C	3|3	T	2|2	Y	5,2|7	T	4|4	T	4|4	T	5|5	C	1|1	n	0	Y	7,4|11	n	0	Y	1,1|2	n	0	n	0	T	3|3	C	3|3	T	3|3	n	0	T
1074	Pepper1.55ch01	211300472	G	A/G	G	3|3	R	2,14|16	G	14|14	A	6|6	A	6|6	G	10|10	A	20|20	R	15,3|18	A	15|15	A	42|42	n	0	n	0	n	0	R	7,23|30	A	11|11	R	1,2|3	A	3|3	n	0	A	4|4	n	0	A	5|5	n	0	A
1075	Pepper1.55ch01	211300675	T	A/T	n	0	A	2|2	T	3|3	A	26|26	W	8,2|10	n	0	A	26|26	W	12,2|14	A	54|54	A	22|22	A	2|2	n	0	A	10|10	A	50|55	n	0	A	12|12	A	8|8	A	2|2	A	29|29	A	4|4	A	4|4	n	0	A
1076	Pepper1.55ch01	217705982	G	C/G	G	12|12	S	7,18|25	C	1|1	C	1|1	S	1,2|3	G	5|5	C	12|12	S	4,11|15	C	17|17	C	19|19	G	4|4	C	2|2	n	0	S	16,20|36	G	2|2	S	5,4|9	C	15|15	C	6|6	C	8|8	n	0	C	2|2	n	0	C
1077	Pepper1.55ch01	217721031	A	G/A	A	1|1	A	1|1	N	0|1	n	0	A	2|2	A	1|1	G	5|5	G	2|2	G	4|4	G	7|7	R	4,2|6	G	2|2	n	0	G	6|6	A	3|3	A	2|2	n	0	N	0|1	G	3|3	R	1,3|4	G	4|4	n	0	N
1078	Pepper1.55ch01	217721117	A	C/A	A	3|3	A	1|1	M	2,2|4	n	0	A	2|2	A	1|1	C	8|8	C	3|3	C	5|5	C	12|12	M	5,3|8	C	2|2	n	0	C	8|8	A	4|4	A	2|2	n	0	C	1|1	C	4|4	M	1,8|9	C	5|5	n	0	C
1079	Pepper1.55ch01	217722059	C	T/C	C	3|3	C	1|1	n	0	T	2|2	n	0	C	1|1	T	3|3	n	0	T	3|3	T	10|10	T	1|1	n	0	T	1|1	Y	2,3|5	n	0	T	2|2	T	1|1	n	0	T	1|1	T	1|1	T	3|3	T	3|3	n
1080	Pepper1.55ch01	217722444	G	T/G	G	3|3	G	1|2	N	0|1	N	0|1	G	1|1	G	3|3	T	5|5	T	3|3	T	7|7	T	3|3	K	4,4|8	K	1,2|3	n	0	G	8|9	n	0	N	0|1	T	4|4	N	0|1	T	3|3	n	0	N	0|1	T	3|3	T
1081	Pepper1.55ch01	217723448	A	G/A	A	3|3	A	13|13	A	8|8	G	2|2	R	8,5|13	n	0	G	10|10	G	7|7	G	8|8	G	9|9	R	6,11|17	n	0	n	0	R	10,17|27	G	6|6	R	4,12|16	G	10|10	G	2|2	n	0	R	6,4|10	G	7|7	A	7|7	G
1082	Pepper1.55ch01	217724958	G	A/G	G	14|14	G	7|7	n	0	A	8|8	n	0	G	8|8	A	8|8	G	7|7	A	5|5	A	32|32	A	3|3	n	0	n	0	R	11,8|19	R	6,5|11	A	6|6	A	10|10	n	0	n	0	n	0	A	5|5	n	0	A
1083	Pepper1.55ch01	217738508	A	C/A	n	0	n	0	n	0	C	7|7	M	2,2|4	A	8|8	C	24|24	M	2,4|6	C	16|16	C	25|25	n	0	n	0	n	0	M	19,6|25	n	0	A	15|17	C	6|6	C	7|7	C	12|12	n	0	n	0	n	0	C
1084	Pepper1.55ch01	217738954	C	G/C	C	4|4	C	4|5	n	0	G	3|3	n	0	C	1|1	G	9|9	S	3,3|6	G	12|12	G	8|8	n	0	n	0	G	3|3	S	9,8|17	C	1|1	S	4,4|8	G	3|3	G	4|4	N	0|1	S	7,1|8	n	0	n	0	G
1085	Pepper1.55ch01	217738997	T	A/T	T	4|4	W	3,5|8	T	1|1	A	4|4	A	1|1	T	4|4	A	14|14	W	4,4|8	A	15|15	A	8|8	n	0	n	0	A	4|4	W	11,11|22	T	1|1	W	6,4|10	A	5|5	A	4|4	A	1|1	A	9|10	n	0	n	0	A
1086	Pepper1.55ch01	217739046	A	G/A	A	2|2	R	6,3|9	A	1|1	G	6|6	G	3|3	A	3|3	G	13|13	R	4,4|8	G	17|17	G	11|11	n	0	n	0	N	0|1	R	11,8|19	A	2|3	R	2,6|8	G	5|5	G	4|4	N	0|2	R	1,3|4	N	0|1	n	0	G
1087	Pepper1.55ch01	217739777	G	A/G	G	20|20	R	14,12|26	A	6|6	A	13|13	R	14,20|34	G	25|25	A	52|52	R	8,21|29	A	6|6	A	58|58	A	13|13	G	4|4	n	0	R	32,22|54	G	2|2	R	4,4|8	A	6|6	A	23|23	A	22|22	n	0	A	17|17	n	0	A
1088	Pepper1.55ch01	217739797	A	C/A	A	18|18	M	12,14|26	C	6|6	C	13|13	M	20,14|34	A	25|25	C	50|50	M	21,8|29	C	5|5	C	59|59	C	14|14	A	4|4	n	0	M	22,32|54	A	2|2	M	4,4|8	C	6|6	C	23|23	C	22|22	n	0	C	17|17	n	0	C
1089	Pepper1.55ch01	217739824	T	C/T	T	9|9	Y	6,6|12	C	3|3	C	8|8	Y	7,12|19	T	15|15	C	26|26	Y	3,12|15	C	3|3	C	32|32	C	7|7	T	2|2	n	0	Y	18,11|29	T	1|1	Y	2,2|4	C	2|2	C	12|12	C	11|11	n	0	C	8|8	n	0	C
1090	Pepper1.55ch01	217740086	A	G/A	n	0	N	0|1	N	0|1	G	18|18	R	5,6|11	A	8|8	G	23|23	G	6|6	G	33|33	G	52|52	G	12|12	n	0	G	6|6	G	19|21	G	5|5	R	1,8|9	G	6|6	G	5|5	G	7|7	G	2|2	G	11|11	n	0	G
1091	Pepper1.55ch01	217743614	A	G/A	A	2|2	n	0	G	2|2	G	3|3	A	3|3	A	3|3	G	3|3	G	1|1	G	4|4	G	1|1	G	1|1	n	0	n	0	G	1|1	G	1|1	G	1|1	n	0	G	2|2	G	12|12	A	2|2	n	0	n	0	G
1092	Pepper1.55ch01	217745572	G	C/G	G	4|4	n	0	N	0|1	N	0|1	n	0	G	1|1	N	0|1	C	7|7	C	10|10	C	13|13	n	0	n	0	n	0	S	8,4|12	G	2|3	C	3|3	C	2|2	N	0|1	n	0	n	0	n	0	n	0	C
1093	Pepper1.55ch01	217745818	T	C/T	T	3|3	C	11|11	N	0|1	C	7|7	Y	6,5|11	n	0	C	23|23	Y	2,5|7	C	9|9	C	15|15	Y	8,3|11	T	9|9	N	0|1	Y	7,2|9	Y	7,1|8	n	0	C	8|8	C	4|4	C	6|6	n	0	C	13|13	n	0	N
1094	Pepper1.55ch01	217806766	A	T/A	A	8|8	A	4|4	n	0	n	0	n	0	A	4|4	T	11|11	W	3,8|11	T	18|18	T	8|8	T	7|7	n	0	N	0|2	W	27,28|55	n	0	W	4,3|7	T	7|7	n	0	T	9|9	A	4|4	T	7|7	n	0	T
1095	Pepper1.55ch01	217806845	A	G/A	A	23|23	A	8|8	n	0	G	2|2	n	0	A	12|12	G	22|22	R	14,22|36	G	48|48	G	15|15	G	17|17	n	0	G	6|6	R	52,47|99	G	2|2	R	8,3|11	G	12|12	G	6|6	G	17|17	R	6,2|8	G	18|18	A	4|4	G
1096	Pepper1.55ch01	217806981	G	A/G	G	1|1	R	4,5|9	n	0	A	5|5	R	3,3|6	n	0	A	7|7	A	2|2	A	11|11	A	6|6	R	2,2|4	n	0	n	0	R	11,4|15	n	0	R	3,5|8	n	0	A	2|2	n	0	A	2|2	A	2|2	A	2|2	A
1097	Pepper1.55ch01	217809236	G	T/G	G	1|1	T	19|19	n	0	T	3|3	T	7|7	n	0	T	75|75	G	2|2	T	18|18	T	66|66	T	20|21	T	12|12	n	0	T	73|73	n	0	n	0	T	16|16	n	0	T	13|13	n	0	T	19|19	n	0	T
1098	Pepper1.55ch01	218993655	A	G/A	A	4|4	A	3|3	G	5|5	G	3|3	N	0|1	A	9|9	G	9|9	G	3|3	G	6|6	G	14|14	R	4,7|11	n	0	G	2|2	R	8,16|24	R	1,4|5	A	2|3	G	9|9	G	5|5	A	6|7	A	1|1	G	10|10	A	1|1	G
1099	Pepper1.55ch01	219503894	A	G/A	A	9|9	n	0	R	1,3|4	G	5|5	A	1|2	A	5|5	G	6|6	A	2|3	G	9|9	G	13|13	n	0	n	0	G	2|2	R	5,18|23	A	5|6	n	0	n	0	n	0	n	0	n	0	G	9|9	n	0	N
1100	Pepper1.55ch01	219504146	A	G/A	N	0|1	n	0	n	0	A	2|2	A	1|3	G	3|3	A	5|5	R	2,2|4	A	6|6	A	9|9	G	4|4	n	0	n	0	R	11,4|15	R	1,4|5	n	0	n	0	A	2|2	n	0	n	0	A	3|3	n	0	A
1101	Pepper1.55ch01	219504227	G	A/G	A	19|19	R	3,7|10	G	13|13	G	28|28	R	3,10|13	A	30|30	G	76|76	R	10,43|53	G	33|33	G	47|47	G	9|9	G	11|11	G	2|2	R	51,55|106	A	2|2	R	6,12|18	G	18|18	n	0	R	5,12|17	G	10|10	G	32|32	G	2|2	G
1102	Pepper1.55ch01	219506944	T	A/T	N	0|1	N	0|1	n	0	T	1|1	W	3,1|4	A	2|2	T	4|4	T	1|1	T	1|1	T	10|10	n	0	A	2|2	n	0	W	2,6|8	W	2,1|3	T	1|1	n	0	n	0	T	1|2	T	1|1	n	0	n	0	T
1103	Pepper1.55ch01	219511248	C	T/C	C	4|4	T	2|2	n	0	T	7|7	Y	2,1|3	C	5|5	T	3|3	Y	6,6|12	T	1|1	T	5|5	T	2|2	n	0	n	0	C	3|4	Y	1,1|2	Y	3,3|6	T	3|3	n	0	n	0	n	0	T	2|2	n	0	T
1104	Pepper1.55ch01	219511501	G	C/G	G	3|3	N	0|1	n	0	C	5|5	G	2|3	G	5|5	C	2|2	S	2,4|6	N	0|1	C	4|4	N	0|1	n	0	n	0	G	2|3	N	0|1	S	2,2|4	C	3|3	n	0	n	0	n	0	N	0|1	n	0	C
1105	Pepper1.55ch01	219511570	C	T/C	T	2|2	C	2|2	n	0	C	6|6	T	2|2	T	7|7	C	3|3	Y	5,4|9	C	1|1	C	4|4	C	2|2	n	0	n	0	Y	1,3|4	C	1|2	Y	2,2|4	C	3|3	n	0	n	0	n	0	C	2|2	n	0	C
1106	Pepper1.55ch01	219511888	A	T/A	T	3|3	A	1|1	A	2|2	n	0	A	3|3	N	0|2	A	2|2	n	0	A	2|2	A	4|4	n	0	n	0	n	0	A	3|3	A	2|2	n	0	A	3|3	A	3|3	n	0	T	3|3	A	4|4	n	0	A
1107	Pepper1.55ch01	219524269	A	T/A	T	3|3	n	0	n	0	A	6|6	W	5,13|18	T	12|12	A	10|10	W	1,3|4	A	3|3	A	8|8	A	7|7	A	7|7	A	2|2	W	8,4|12	T	11|11	W	2,2|4	A	10|10	A	4|4	T	3|3	W	9,5|14	A	4|4	n	0	A
1108	Pepper1.55ch01	219524318	C	T/C	n	0	n	0	n	0	C	4|4	Y	4,13|17	T	11|11	C	8|8	C	1|2	C	2|2	C	7|7	C	6|6	C	7|7	C	2|2	Y	6,4|10	T	7|7	C	2|3	C	15|15	n	0	T	3|3	Y	9,4|13	C	3|3	n	0	C
1109	Pepper1.55ch01	219617882	C	G/C	C	3|3	C	2|2	n	0	G	1|1	n	0	G	9|9	n	0	C	6|6	G	1|1	G	18|18	n	0	C	2|2	n	0	S	5,5|10	C	7|7	C	5|5	C	2|2	n	0	S	6,2|8	G	3|3	G	10|10	n	0	G
1110	Pepper1.55ch01	219618011	C	T/C	C	3|3	C	2|2	n	0	C	1|2	n	0	T	8|8	n	0	C	7|7	n	0	T	18|18	n	0	C	2|2	n	0	Y	8,4|12	C	7|7	C	3|3	C	2|2	n	0	Y	2,6|8	C	1|3	T	11|11	n	0	T
1111	Pepper1.55ch01	219618012	G	T/G	G	3|3	G	2|2	n	0	G	1|2	n	0	T	8|8	n	0	G	6|7	n	0	T	17|17	n	0	G	2|2	n	0	K	5,7|12	G	7|7	G	3|3	G	2|2	n	0	K	2,6|8	T	3|3	T	11|11	n	0	T
1112	Pepper1.55ch01	219618048	C	T/C	C	3|3	C	2|2	n	0	C	1|2	n	0	T	9|9	n	0	C	7|7	n	0	T	17|18	n	0	C	2|2	n	0	Y	10,4|14	C	7|7	C	3|3	C	2|2	n	0	Y	2,6|8	Y	1,2|3	T	11|11	n	0	T
1113	Pepper1.55ch01	219894103	G	A/G	A	2|2	G	4|4	n	0	n	0	G	2|2	A	1|1	G	1|1	A	3|3	R	2,1|3	G	5|6	G	1|1	n	0	n	0	A	6|6	R	3,1|4	n	0	G	2|2	G	2|2	G	2|2	n	0	G	1|1	n	0	A
1114	Pepper1.55ch01	219982452	T	G/T	N	0|1	G	8|8	n	0	T	1|1	G	1|1	n	0	T	3|3	G	14|14	T	6|6	n	0	n	0	n	0	n	0	K	7,13|20	G	2|2	T	2|2	T	1|1	T	2|2	n	0	N	0|1	T	2|2	G	9|10	T
1115	Pepper1.55ch01	219982497	G	A/G	N	0|1	A	8|8	n	0	G	1|1	A	2|2	n	0	G	2|2	A	14|14	G	6|6	n	0	G	1|1	n	0	n	0	R	7,15|22	R	3,1|4	G	3|3	G	1|1	G	2|2	n	0	A	2|2	G	2|2	R	8,1|9	G
1116	Pepper1.55ch01	219982522	C	T/C	N	0|1	T	8|8	n	0	C	1|1	N	0|1	n	0	C	2|2	T	13|13	C	5|5	n	0	C	1|1	n	0	n	0	Y	15,7|22	Y	1,3|4	C	3|3	C	1|1	C	2|2	n	0	T	2|2	C	2|2	T	9|10	C
1117	Pepper1.55ch01	220000179	G	C/G	C	6|6	S	5,2|7	n	0	G	7|7	S	2,4|6	C	2|2	G	8|8	C	12|12	G	12|12	G	13|13	G	9|9	C	2|2	n	0	G	3|3	S	19,5|24	n	0	G	18|18	G	15|15	C	10|10	C	6|6	G	12|12	n	0	G
1118	Pepper1.55ch01	220000211	A	C/A	C	6|6	M	6,2|8	n	0	A	8|8	M	2,4|6	C	2|2	A	8|8	C	12|12	A	11|11	A	16|16	A	9|9	C	2|2	n	0	A	3|3	M	21,5|26	n	0	A	19|19	A	16|16	C	10|11	C	7|7	A	12|12	n	0	A
1119	Pepper1.55ch01	220079267	T	C/T	C	12|12	n	0	n	0	T	30|30	T	22|22	C	13|13	T	24|24	C	30|30	T	19|19	T	66|66	T	19|19	T	5|5	T	1|1	Y	24,23|47	Y	17,4|21	C	2|2	T	17|17	n	0	Y	7,9|16	C	11|11	T	17|17	n	0	T
1120	Pepper1.55ch01	220079402	A	G/A	A	7|7	n	0	n	0	G	17|17	G	12|12	A	6|6	G	11|11	A	17|17	G	9|9	G	38|38	G	9|9	G	4|4	G	1|1	R	20,13|33	R	4,4|8	A	1|1	G	12|12	n	0	R	7,6|13	A	11|11	G	16|16	n	0	G
1121	Pepper1.55ch01	220088790	T	A/T	A	3|3	W	2,2|4	A	8|8	T	2|2	n	0	A	7|7	T	1|1	N	0|1	T	2|2	T	5|5	n	0	n	0	T	4|4	A	13|14	T	2|2	n	0	T	12|12	T	1|1	n	0	n	0	T	10|10	n	0	n
1122	Pepper1.55ch01	220089520	T	C/T	C	8|8	n	0	n	0	T	2|2	Y	2,3|5	C	6|6	T	3|3	N	0|1	T	1|1	T	7|7	T	5|5	C	2|2	n	0	Y	12,7|19	T	2|2	T	4|4	n	0	T	1|1	Y	3,2|5	T	1|1	T	9|9	n	0	T
1123	Pepper1.55ch01	220091229	T	A/T	N	0|1	T	4|4	n	0	n	0	n	0	A	3|3	T	6|6	A	8|8	T	2|2	T	7|7	T	2|2	T	2|2	T	3|3	T	3|3	A	2|2	A	2|2	n	0	n	0	T	1|1	n	0	T	2|2	n	0	T
1124	Pepper1.55ch01	220092222	T	C/T	C	11|11	T	5|5	n	0	T	2|2	n	0	C	6|6	T	17|17	C	2|2	T	10|10	T	5|5	n	0	T	4|4	n	0	C	15|16	Y	7,2|9	C	6|6	T	6|6	n	0	T	6|6	Y	5,2|7	T	4|4	n	0	T
1125	Pepper1.55ch01	220092313	C	T/C	T	12|12	C	4|4	n	0	C	2|2	n	0	T	5|5	C	18|18	T	2|2	C	12|12	C	4|4	n	0	C	4|4	n	0	Y	2,13|15	Y	2,6|8	T	6|6	C	6|6	n	0	C	6|6	Y	2,6|8	C	4|4	n	0	C
1126	Pepper1.55ch01	220092416	A	T/A	T	19|19	W	16,21|37	W	14,3|17	A	34|34	W	16,15|31	T	28|28	A	65|65	T	46|46	A	17|17	A	58|58	A	27|27	W	2,12|14	A	11|11	W	29,29|58	W	18,23|41	A	18|18	A	36|36	A	6|6	W	13,42|55	T	4|4	A	44|44	A	2|2	A
1127	Pepper1.55ch01	220092479	A	C/A	C	18|18	M	18,18|36	A	13|16	A	35|35	M	16,16|32	C	29|29	A	61|61	C	45|45	A	18|18	A	56|56	A	26|26	M	2,12|14	A	9|9	M	27,28|55	M	17,21|38	A	18|18	A	37|37	A	6|6	M	11,40|51	C	4|4	A	43|43	A	3|3	A
1128	Pepper1.55ch01	220099725	T	C/T	C	15|15	Y	9,14|23	T	10|10	T	4|4	T	2|2	C	4|4	T	27|27	C	43|43	T	90|90	T	113|113	T	11|11	n	0	T	16|16	Y	14,30|44	C	5|5	Y	4,7|11	T	9|9	T	8|8	T	21|25	n	0	T	27|27	n	0	T
1129	Pepper1.55ch01	220099825	C	T/C	T	6|6	Y	7,6|13	C	6|6	C	2|2	C	1|1	T	3|3	C	14|14	T	22|22	C	52|52	C	66|66	C	5|5	n	0	C	9|9	Y	17,8|25	T	3|3	Y	5,2|7	C	6|6	C	4|4	Y	10,2|12	n	0	C	15|15	n	0	C
1130	Pepper1.55ch01	220102772	A	T/A	T	10|10	W	3,4|7	A	4|4	A	4|4	W	2,4|6	N	0|1	A	14|14	T	4|4	A	14|14	A	9|9	A	8|8	A	1|3	n	0	W	11,6|17	W	2,3|5	N	0|1	A	9|9	A	2|2	A	2|3	A	2|3	A	3|3	A	3|3	A
1131	Pepper1.55ch01	220102821	G	A/G	G	11|11	R	4,6|10	A	5|5	A	4|4	R	3,8|11	G	3|3	A	16|16	G	7|7	A	18|18	A	14|14	A	10|10	R	2,2|4	n	0	R	15,6|21	R	2,3|5	G	1|1	A	10|10	A	2|2	R	2,1|3	R	2,1|3	A	3|3	A	3|3	A
1132	Pepper1.55ch01	220102950	T	C/T	n	0	Y	28,6|34	T	8|8	T	18|18	T	2|2	C	6|6	T	12|12	C	4|4	T	33|33	T	42|42	n	0	n	0	n	0	Y	13,38|51	n	0	n	0	T	1|1	n	0	C	8|8	Y	34,16|50	n	0	T	10|10	T
1133	Pepper1.55ch01	220116917	G	T/G	T	9|9	K	9,5|14	K	12,7|19	G	7|7	G	9|9	N	0|2	G	7|7	T	6|6	G	34|34	G	11|11	G	8|8	n	0	G	3|3	K	20,18|38	K	3,15|18	n	0	G	2|2	G	7|7	K	5,3|8	G	8|8	G	12|12	n	0	G
1134	Pepper1.55ch01	220117547	G	T/G	T	10|10	G	18|20	T	10|10	n	0	K	6,10|16	T	14|14	G	17|17	T	5|5	G	7|7	G	15|15	G	6|6	n	0	n	0	K	1,2|3	G	4|4	n	0	n	0	n	0	G	8|8	n	0	G	2|2	G	7|7	G
1135	Pepper1.55ch01	220122577	C	A/C	C	3|3	C	1|2	n	0	A	3|3	M	2,1|3	C	1|1	A	4|4	C	3|3	A	4|4	A	2|2	A	4|4	N	0|1	N	0|1	M	6,7|13	n	0	A	2|2	n	0	N	0|1	C	1|1	n	0	N	0|1	n	0	A
1136	Pepper1.55ch01	220122810	T	C/T	T	3|3	Y	1,1|2	n	0	C	3|3	Y	1,1|2	T	3|3	C	3|3	T	2|2	C	4|4	C	2|2	C	3|3	N	0|1	C	1|1	Y	4,5|9	n	0	C	4|4	n	0	C	2|2	T	1|1	n	0	C	1|1	n	0	C
1137	Pepper1.55ch01	220122816	C	A/C	C	3|3	M	1,1|2	n	0	A	3|3	M	1,1|2	C	3|3	A	3|3	C	2|2	A	4|4	A	2|2	A	3|3	A	1|1	A	1|1	M	4,5|9	n	0	A	4|4	n	0	A	2|2	C	1|1	n	0	A	1|1	n	0	A
1138	Pepper1.55ch01	220122830	C	T/C	C	3|3	Y	1,1|2	n	0	T	3|3	Y	1,1|2	C	3|3	T	3|3	C	2|2	T	4|4	T	2|2	T	3|3	T	1|1	T	1|1	Y	5,4|9	n	0	T	4|4	n	0	T	2|2	C	1|1	n	0	T	1|1	n	0	T
1139	Pepper1.55ch01	220122908	A	T/A	A	3|3	W	1,1|2	A	1|1	T	3|3	W	1,2|3	A	4|4	T	4|4	A	4|4	T	3|3	T	2|2	T	4|4	T	1|1	T	1|1	W	7,5|12	n	0	T	4|4	n	0	T	2|2	n	0	A	1|1	T	1|1	n	0	T
1140	Pepper1.55ch01	220189080	A	G/A	A	1|1	G	3|3	n	0	G	19|19	n	0	n	0	G	6|6	A	13|13	G	9|9	G	27|27	N	0|1	n	0	n	0	G	17|17	G	9|9	n	0	G	5|5	n	0	G	9|9	n	0	G	3|3	n	0	G
1141	Pepper1.55ch01	220189323	T	C/T	T	22|22	Y	12,20|32	T	12|14	C	11|11	Y	21,6|27	T	28|28	C	29|29	T	17|17	C	22|22	C	34|34	C	6|6	n	0	C	8|8	Y	12,27|39	Y	7,5|12	Y	4,4|8	C	11|11	C	15|15	Y	2,4|6	T	1|1	C	3|3	n	0	C
1142	Pepper1.55ch01	220189374	C	T/C	C	24|24	Y	20,11|31	Y	12,2|14	T	10|10	Y	5,17|22	C	27|27	T	30|30	C	18|18	T	19|19	T	32|32	T	5|5	n	0	T	8|8	Y	26,10|36	Y	5,6|11	Y	4,3|7	T	12|12	T	15|15	Y	4,2|6	C	2|2	T	4|4	n	0	T
1143	Pepper1.55ch01	220189407	C	T/C	C	17|17	Y	15,8|23	C	11|12	T	10|10	Y	5,15|20	C	26|26	T	23|23	C	15|15	T	18|18	T	22|22	T	5|5	n	0	T	7|7	Y	19,6|25	Y	5,4|9	Y	4,4|8	T	10|10	T	13|13	C	4|5	C	2|2	T	4|4	n	0	T
1144	Pepper1.55ch01	220196644	G	A/G	G	4|4	A	6|6	N	0|2	A	3|3	N	0|1	n	0	A	22|22	n	0	A	24|24	A	11|11	A	6|6	G	1|1	A	6|6	A	6|6	R	4,1|5	G	1|3	A	10|10	N	0|2	R	4,2|6	G	3|4	A	5|5	n	0	A
1145	Pepper1.55ch01	220196734	T	C/T	T	8|8	C	12|12	C	4|4	C	5|5	C	2|2	T	1|1	C	31|31	n	0	C	46|46	C	26|26	C	10|10	T	2|2	C	12|12	C	8|8	Y	7,2|9	Y	4,2|6	C	17|17	C	6|6	Y	8,5|13	Y	3,6|9	C	10|10	n	0	C
1146	Pepper1.55ch01	220196754	C	A/C	C	7|7	A	12|12	A	4|4	A	5|5	A	2|2	C	1|1	A	35|35	n	0	A	46|46	A	27|27	A	10|10	C	2|2	A	12|12	A	8|8	M	8,2|10	M	4,2|6	A	19|19	A	6|6	M	8,5|13	M	3,6|9	A	9|9	n	0	A
1147	Pepper1.55ch01	220196826	G	T/G	G	5|5	T	7|7	T	2|2	T	4|4	N	0|1	G	1|1	T	24|24	n	0	T	25|25	T	14|14	T	5|5	G	1|1	T	6|6	T	6|6	K	1,4|5	K	1,2|3	T	10|10	T	3|3	K	3,4|7	N	0|5	T	5|5	n	0	T
1148	Pepper1.55ch01	220308070	A	G/A	A	13|13	A	4|4	A	4|5	G	4|4	R	4,2|6	A	7|7	G	5|5	A	7|7	G	2|2	G	11|11	G	7|7	n	0	G	3|3	R	1,2|3	R	2,6|8	A	1|1	G	7|7	G	3|3	A	3|3	R	2,7|9	G	6|6	n	0	N
1149	Pepper1.55ch01	220458694	T	C/T	C	10|10	Y	2,2|4	n	0	T	14|14	Y	2,2|4	C	14|14	T	4|4	C	16|16	T	11|11	T	9|9	T	4|4	C	3|3	n	0	C	40|40	Y	2,2|4	C	5|5	T	6|6	n	0	Y	8,3|11	N	0|2	n	0	n	0	n
1150	Pepper1.55ch01	220458780	C	T/C	T	19|19	Y	4,4|8	n	0	C	20|20	Y	2,4|6	T	27|27	C	8|8	T	30|30	C	19|19	C	17|17	C	6|6	T	6|6	n	0	T	67|67	Y	4,4|8	T	10|10	C	14|14	n	0	Y	5,17|22	T	4|4	C	2|2	n	0	n
1151	Pepper1.55ch01	220515250	C	A/C	A	18|18	M	6,3|9	M	3,5|8	C	11|11	A	4|4	n	0	C	15|15	A	4|4	C	2|2	C	11|11	n	0	n	0	C	6|6	A	6|6	C	12|13	A	10|10	C	6|6	C	8|8	M	2,3|5	A	10|10	C	8|8	n	0	C
1152	Pepper1.55ch01	220515370	A	G/A	G	16|16	R	1,2|3	A	2|2	A	10|10	A	4|4	G	5|5	A	12|12	G	2|2	A	6|6	A	5|5	A	6|6	n	0	n	0	G	10|10	R	5,3|8	G	9|9	A	11|11	A	1|1	R	3,2|5	n	0	A	1|1	n	0	A
1153	Pepper1.55ch01	220801231	G	A/G	A	6|6	G	7|8	n	0	G	4|4	G	1|1	A	11|11	G	8|8	A	4|4	G	6|6	G	11|11	G	11|11	A	5|5	G	3|3	A	12|12	G	4|4	A	9|9	G	13|13	G	13|13	G	9|9	G	2|2	G	7|7	G	2|2	G
1154	Pepper1.55ch01	220802032	A	G/A	G	8|8	G	2|2	A	5|5	A	4|4	G	3|3	n	0	A	5|5	G	14|14	A	23|23	A	16|16	n	0	n	0	A	2|2	G	11|11	N	0|1	n	0	A	3|3	A	10|10	n	0	R	1,3|4	A	5|5	n	0	A
1155	Pepper1.55ch01	220802057	G	A/G	A	16|16	A	4|4	G	10|10	G	7|7	A	8|8	n	0	G	9|9	A	18|18	G	37|37	G	22|22	n	0	n	0	G	2|2	A	18|18	N	0|2	n	0	G	6|6	G	12|12	n	0	R	5,2|7	G	9|9	n	0	G
1156	Pepper1.55ch01	220807618	T	A/T	A	5|5	T	8|8	T	2|2	T	21|21	W	15,4|19	n	0	T	13|13	A	6|6	T	1|1	T	15|15	T	2|2	n	0	n	0	A	10|10	n	0	A	13|13	T	12|12	T	8|8	W	3,10|13	W	2,5|7	T	2|2	n	0	T
1157	Pepper1.55ch01	220807659	G	A/G	A	5|5	G	8|8	G	2|2	G	21|21	R	15,5|20	n	0	G	13|13	A	6|6	G	2|2	G	14|14	G	2|2	n	0	n	0	A	10|10	n	0	A	13|13	G	14|14	G	8|8	R	3,10|13	R	2,4|6	G	2|2	n	0	G
1158	Pepper1.55ch01	221186263	A	G/A	G	9|9	G	3|3	n	0	A	1|1	G	3|3	G	5|5	A	8|8	G	15|15	A	7|7	A	3|3	n	0	n	0	A	1|1	G	17|17	G	4|4	N	0|2	A	7|7	n	0	A	2|3	n	0	A	14|14	n	0	A
1159	Pepper1.55ch01	221186265	A	C/A	A	9|9	A	3|3	n	0	N	0|1	A	3|3	A	5|5	C	8|8	A	15|15	C	7|7	C	3|3	n	0	n	0	N	0|1	A	16|16	A	4|4	A	2|2	C	7|7	n	0	A	1|3	n	0	C	14|14	n	0	C
1160	Pepper1.55ch01	221188089	A	G/A	A	2|2	n	0	n	0	n	0	n	0	A	1|1	n	0	A	2|2	G	3|3	n	0	G	5|5	n	0	n	0	A	12|12	A	2|2	n	0	G	3|3	n	0	A	1|2	n	0	G	7|7	n	0	G
1161	Pepper1.55ch01	221188215	A	G/A	A	2|2	A	2|2	n	0	n	0	n	0	A	1|1	n	0	A	2|2	G	3|3	n	0	G	2|2	n	0	n	0	A	9|9	A	4|4	n	0	G	3|3	N	0|1	n	0	n	0	G	6|6	n	0	G
1162	Pepper1.55ch01	221188264	T	G/T	T	2|2	T	1|1	n	0	n	0	n	0	T	1|1	n	0	T	2|2	G	2|2	n	0	G	5|5	n	0	n	0	T	13|13	T	4|5	n	0	G	3|3	N	0|1	K	1,1|2	n	0	G	9|9	n	0	G
1163	Pepper1.55ch01	221585095	A	T/A	A	4|4	n	0	n	0	T	3|3	A	3|3	A	7|7	T	6|6	n	0	n	0	T	9|9	N	0|1	A	2|2	n	0	A	10|10	A	2|2	A	2|2	T	6|6	n	0	T	3|3	A	2|2	T	5|5	N	0|2	N
1164	Pepper1.55ch01	221586698	G	C/G	G	2|2	G	8|8	n	0	n	0	n	0	n	0	C	4|4	G	4|4	C	4|4	C	6|6	n	0	G	2|2	N	0|1	G	10|10	S	4,2|6	n	0	C	4|4	n	0	S	2,10|12	n	0	C	2|2	n	0	C
1165	Pepper1.55ch01	221587039	C	G/C	C	6|6	S	4,2|6	n	0	G	2|2	C	1|1	n	0	N	0|1	C	4|4	N	0|1	N	0|1	n	0	n	0	n	0	C	10|10	n	0	n	0	n	0	n	0	n	0	N	0|1	G	2|2	n	0	G
1166	Pepper1.55ch01	221628533	G	A/G	n	0	n	0	G	3|3	G	15|15	A	6|6	A	4|4	G	10|10	A	10|10	G	7|7	G	20|20	n	0	n	0	G	3|3	A	9|9	G	12|12	A	2|2	G	7|7	G	1|1	R	5,5|10	R	3,1|4	G	10|10	G	1|1	G
1167	Pepper1.55ch01	221631741	T	C/T	C	9|9	Y	4,5|9	T	2|2	T	8|8	C	3|3	C	5|5	T	16|16	C	10|10	T	13|13	T	10|10	T	1|1	C	3|3	n	0	C	7|7	Y	3,1|4	C	1|1	T	5|5	n	0	Y	3,2|5	C	2|2	T	2|2	T	1|1	T
1168	Pepper1.55ch01	221631941	T	A/T	A	8|8	W	4,5|9	T	2|3	T	8|8	A	3|3	A	2|2	T	18|18	A	13|13	T	11|11	T	11|11	T	1|1	A	3|3	n	0	A	7|7	W	3,1|4	N	0|1	T	6|6	T	1|1	W	3,3|6	A	2|2	T	2|2	T	1|1	T
1169	Pepper1.55ch01	221854528	C	T/C	T	9|9	C	5|5	T	7|7	C	12|12	T	4|4	T	5|5	C	9|9	T	7|7	C	17|17	C	5|5	n	0	n	0	n	0	T	19|19	T	6|6	n	0	C	10|10	n	0	C	3|3	T	4|4	n	0	C	2|2	n
1170	Pepper1.55ch01	222074039	A	G/A	G	8|8	A	2|2	N	0|1	n	0	N	0|1	N	0|1	A	1|1	G	2|2	A	4|4	A	7|7	A	3|3	n	0	n	0	G	4|4	n	0	G	3|3	A	3|3	A	1|1	R	2,2|4	n	0	A	1|1	n	0	A
1171	Pepper1.55ch01	222074309	G	A/G	A	21|21	G	9|9	n	0	n	0	A	15|15	A	1|1	n	0	N	0|1	G	3|3	G	4|4	G	1|1	n	0	G	2|2	A	6|6	G	6|6	n	0	G	2|2	n	0	G	5|5	n	0	G	1|1	n	0	G
1172	Pepper1.55ch01	222076262	C	G/C	G	4|4	n	0	S	10,3|13	S	7,6|13	G	7|7	G	19|19	C	13|13	G	24|24	C	29|29	C	40|40	C	5|5	n	0	n	0	G	25|25	S	11,7|18	G	8|8	C	6|6	C	7|7	S	6,1|7	S	2,4|6	G	8|8	n	0	C
1173	Pepper1.55ch01	222076663	A	T/A	T	23|23	W	21,19|40	T	11|11	W	13,4|17	T	8|8	T	6|6	A	23|23	T	33|33	A	33|33	A	52|52	A	19|19	T	12|12	A	3|3	T	35|35	A	6|6	T	4|4	A	4|4	A	9|9	A	6|6	W	5,2|7	W	13,25|38	T	10|10	A
1174	Pepper1.55ch01	222077523	T	G/T	G	15|15	K	11,3|14	n	0	T	2|3	G	12|12	G	27|27	T	21|21	G	8|8	T	9|9	T	22|22	T	3|3	G	5|5	T	5|5	G	30|30	K	7,4|11	G	4|4	T	1|1	T	6|6	T	15|15	T	5|5	K	7,5|12	T	1|1	T
1175	Pepper1.55ch01	222156254	C	T/C	C	46|46	Y	65,72|137	C	9|9	Y	11,16|27	C	37|37	C	6|6	T	56|56	C	60|60	T	33|33	T	51|51	T	20|20	n	0	T	2|2	C	83|83	Y	13,8|21	C	37|37	T	24|24	T	36|36	Y	3,8|11	Y	2,9|11	T	49|51	C	4|4	T
1176	Pepper1.55ch01	222157469	C	G/C	C	11|11	C	2|2	n	0	n	0	C	4|4	C	3|3	G	22|22	C	8|8	G	2|2	G	16|16	G	6|6	G	1|1	G	3|3	C	7|7	C	9|9	C	10|10	G	7|7	G	2|2	C	2|2	S	2,1|3	C	3|3	G	1|1	G
1177	Pepper1.55ch01	222159411	C	T/C	C	8|8	Y	5,6|11	C	1|1	T	7|7	C	12|12	C	6|6	T	2|2	C	4|4	T	14|14	T	11|11	T	3|3	C	3|3	T	3|3	C	13|13	Y	7,2|9	C	4|4	T	9|9	n	0	n	0	T	6|6	C	6|7	n	0	T
1178	Pepper1.55ch01	222160010	C	T/C	C	7|7	C	5|6	N	0|1	T	6|6	C	13|13	C	11|11	T	11|11	C	4|4	T	2|2	T	9|9	T	5|5	n	0	T	12|12	C	15|15	N	0|1	C	3|3	T	5|5	T	14|14	Y	6,4|10	n	0	T	8|8	n	0	T
1179	Pepper1.55ch01	222160049	T	G/T	T	9|9	T	8|9	G	1|1	G	8|8	T	16|16	T	15|15	G	15|15	T	4|4	G	2|2	G	10|10	G	7|7	n	0	G	15|16	T	20|20	G	1|1	T	3|3	G	10|10	G	14|14	K	4,11|15	n	0	G	12|12	n	0	G
1180	Pepper1.55ch01	222160102	A	G/A	A	9|9	A	7|8	G	1|1	G	7|7	A	15|15	A	15|15	G	16|16	A	4|4	G	2|2	G	9|9	G	7|7	n	0	G	15|15	A	19|19	G	1|1	A	3|3	G	10|10	G	14|14	R	11,4|15	n	0	G	12|12	n	0	G
1181	Pepper1.55ch01	222160290	G	T/G	G	4|4	G	13|14	T	6|6	G	11|12	G	3|3	G	4|4	T	3|3	G	4|4	T	2|2	T	2|2	T	11|11	G	2|2	n	0	G	6|6	T	3|3	G	2|2	n	0	T	12|12	K	9,13|22	G	13|13	T	3|3	n	0	T
1182	Pepper1.55ch01	222160350	T	C/T	T	4|4	T	7|8	C	4|4	Y	3,6|9	T	3|3	T	4|4	C	4|4	T	4|4	C	2|2	C	2|2	C	7|7	T	1|1	n	0	T	7|7	C	2|2	T	3|3	n	0	C	8|8	Y	8,5|13	T	5|5	Y	4,1|5	n	0	C
1183	Pepper1.55ch01	222166939	A	G/A	A	4|4	N	0|1	n	0	A	2|2	A	5|5	A	4|4	G	7|7	A	6|6	G	5|5	N	0|1	N	0|1	n	0	n	0	n	0	n	0	A	1|1	G	3|3	n	0	A	1|1	n	0	A	1|1	n	0	G
1184	Pepper1.55ch01	222166975	A	C/A	A	4|4	N	0|1	n	0	A	2|2	A	4|4	A	4|4	C	7|7	A	6|6	C	4|4	N	0|1	N	0|1	n	0	n	0	n	0	n	0	A	1|1	C	3|3	n	0	A	1|2	n	0	A	1|1	n	0	C
1185	Pepper1.55ch01	222174739	G	T/G	G	14|14	G	1|2	K	3,6|9	G	1|1	G	5|5	G	3|3	T	21|21	G	20|20	T	13|13	T	43|43	T	6|6	T	6|6	n	0	G	31|31	K	11,4|15	G	6|6	N	0|1	T	4|4	K	10,11|21	G	2|3	K	8,8|16	N	0|1	T
1186	Pepper1.55ch01	222174826	A	G/A	A	20|20	A	2|3	R	5,9|14	A	2|2	A	8|8	A	5|5	G	33|33	A	28|28	G	22|22	G	79|79	G	11|11	G	8|8	n	0	A	46|46	R	15,8|23	A	11|11	G	2|2	G	8|8	R	16,18|34	R	2,2|4	R	9,15|24	n	0	G
1187	Pepper1.55ch01	222174843	T	A/T	T	19|19	T	2|3	W	10,6|16	T	2|2	T	8|8	T	5|5	A	32|32	T	30|30	A	20|20	A	74|74	A	10|10	A	9|9	n	0	T	46|46	W	6,15|21	T	11|12	A	2|2	A	8|8	W	16,13|29	W	2,3|5	W	12,8|20	n	0	A
1188	Pepper1.55ch01	222174861	A	G/A	A	17|17	A	2|3	R	5,10|15	A	1|1	A	7|7	A	5|5	G	31|31	A	27|27	G	22|22	G	69|69	G	10|10	G	9|9	n	0	A	45|45	R	14,6|20	A	11|11	N	0|2	G	8|8	R	14,14|28	R	2,2|4	R	8,13|21	n	0	G
1189	Pepper1.55ch01	222174921	A	G/A	A	15|15	R	1,1|2	R	3,6|9	A	1|1	A	5|5	A	3|3	G	21|21	A	21|21	G	14|14	G	43|43	G	6|6	G	7|7	n	0	A	32|32	R	10,5|15	A	6|6	G	1|1	G	4|4	R	9,11|20	R	2,1|3	R	9,9|18	R	1,1|2	G
1190	Pepper1.55ch01	222176942	T	C/T	T	7|7	C	6|6	n	0	Y	4,1|5	T	7|7	T	6|6	n	0	n	0	n	0	C	4|4	C	7|7	n	0	C	1|1	T	5|5	C	1|1	T	3|3	C	1|1	C	7|7	T	11|11	Y	2,1|3	T	6|6	n	0	C
1191	Pepper1.55ch01	222177002	G	A/G	G	15|15	A	10|10	n	0	R	10,2|12	G	10|10	G	10|10	n	0	n	0	n	0	A	5|5	A	10|10	n	0	A	2|2	G	9|9	A	3|3	G	4|4	A	2|2	A	12|12	G	14|14	A	3|3	G	10|10	n	0	A
1192	Pepper1.55ch01	222177040	G	T/G	G	16|16	T	9|9	n	0	K	2,8|10	G	11|11	G	11|11	n	0	n	0	n	0	T	5|5	T	10|10	n	0	T	2|2	G	9|9	T	3|3	G	2|2	T	2|2	T	12|12	G	15|15	T	4|4	G	9|9	n	0	T
1193	Pepper1.55ch01	222177047	G	A/G	G	16|16	A	8|8	n	0	R	8,2|10	G	11|11	G	11|11	n	0	n	0	n	0	A	4|4	A	10|10	n	0	A	1|1	G	6|6	A	1|1	G	1|1	A	1|1	A	8|8	G	14|14	A	2|2	G	6|6	n	0	A
1194	Pepper1.55ch01	222185987	T	G/T	T	25|25	K	17,6|23	K	18,17|35	K	4,15|19	T	36|36	T	27|27	G	71|71	T	46|46	G	55|55	G	57|57	G	12|12	G	2|2	n	0	T	97|98	T	11|11	T	41|41	G	22|22	G	21|21	n	0	G	25|27	G	36|39	G	25|25	G
1195	Pepper1.55ch01	222187514	C	T/C	C	10|10	Y	4,5|9	C	2|2	C	8|8	C	5|5	n	0	T	14|14	C	4|4	T	4|4	n	0	T	3|3	n	0	T	1|1	C	13|13	Y	3,3|6	C	10|10	T	10|10	T	4|4	T	5|5	C	5|5	Y	3,4|7	n	0	T
1196	Pepper1.55ch01	222189133	T	G/T	T	1|1	G	5|5	T	1|1	K	4,2|6	T	18|18	n	0	G	12|12	T	6|6	G	9|9	G	12|12	G	7|7	n	0	G	2|2	T	32|32	G	9|10	n	0	G	3|3	n	0	G	4|4	T	2|2	K	3,2|5	T	5|6	G
1197	Pepper1.55ch01	222328618	G	A/G	A	2|2	G	2|2	n	0	N	0|1	A	5|5	A	2|2	G	2|2	A	3|3	G	5|5	G	4|4	G	1|1	N	0|1	G	6|6	A	19|19	n	0	A	15|15	G	4|4	G	1|1	G	4|4	A	2|2	G	3|3	N	0|1	n
1198	Pepper1.55ch01	222328662	T	G/T	G	2|2	G	4|4	n	0	G	2|2	n	0	n	0	T	5|5	G	16|16	T	5|5	T	18|18	T	2|2	n	0	T	1|1	G	22|22	n	0	n	0	T	2|2	T	1|1	T	2|2	G	2|2	K	2,3|5	n	0	T
1199	Pepper1.55ch01	222330672	C	T/C	n	0	C	2|3	n	0	n	0	n	0	n	0	C	2|2	N	0|2	C	3|3	C	8|8	C	1|1	n	0	n	0	T	33|33	Y	6,4|10	n	0	C	1|1	n	0	n	0	n	0	C	6|6	n	0	n
1200	Pepper1.55ch01	222394267	C	G/C	S	7,2|9	n	0	S	3,3|6	G	6|6	S	3,1|4	S	2,5|7	G	8|8	S	8,23|31	S	6,1|7	G	20|20	G	8|8	n	0	G	7|7	S	10,39|49	S	2,6|8	S	5,2|7	S	8,1|9	n	0	S	3,7|10	C	6|6	C	7|8	C	4|4	G
1201	Pepper1.55ch01	222394310	G	A/G	R	4,5|9	n	0	R	6,3|9	G	7|7	R	2,2|4	R	7,2|9	G	6|6	R	43,9|52	G	5|5	G	20|20	G	7|7	n	0	G	7|7	R	71,8|79	A	12|13	R	3,4|7	G	8|8	n	0	R	12,2|14	A	11|11	R	12,2|14	A	7|7	G
1202	Pepper1.55ch01	222394415	T	A/T	W	2,5|7	n	0	W	4,4|8	T	10|10	W	2,4|6	W	5,2|7	T	7|7	W	22,10|32	T	6|6	T	25|25	T	7|7	n	0	T	5|5	W	39,12|51	W	6,3|9	W	2,5|7	T	8|8	n	0	W	6,5|11	A	6|6	W	6,2|8	A	3|3	T
1203	Pepper1.55ch01	222394502	A	C/A	M	1,5|6	n	0	n	0	C	4|4	C	4|4	N	0|2	A	2|2	C	4|4	A	1|2	A	3|4	N	0|1	n	0	A	1|1	M	3,2|5	C	5|5	C	10|10	A	3|3	A	2|3	A	1|2	A	1|1	M	2,5|7	n	0	A
1204	Pepper1.55ch01	222396775	C	G/C	S	3,1|4	C	1|1	n	0	G	4|4	G	2|2	C	12|13	C	12|12	n	0	C	2|2	S	8,13|21	G	2|2	n	0	C	2|2	S	4,1|5	S	4,3|7	C	3|3	S	3,16|19	C	15|16	S	4,6|10	C	4|4	G	3|3	C	1|1	S
1205	Pepper1.55ch01	222396787	G	T/G	K	1,3|4	G	1|1	n	0	T	4|4	T	2|2	G	12|13	G	12|12	n	0	G	2|2	K	15,9|24	T	2|2	n	0	n	0	K	1,4|5	K	3,4|7	G	3|3	G	16|19	G	17|18	K	6,4|10	G	4|4	T	3|3	G	1|1	G
1206	Pepper1.55ch01	222396791	G	T/G	G	3|4	G	1|1	n	0	G	4|4	G	2|2	K	9,3|12	G	10|12	n	0	K	1,1|2	K	12,12|24	G	2|2	n	0	n	0	G	4|5	K	4,4|8	T	3|3	K	14,5|19	G	17|18	K	8,2|10	K	2,2|4	G	3|3	G	1|1	G
1207	Pepper1.55ch01	222396902	G	T/G	G	2|2	G	1|1	n	0	G	3|3	K	10,6|16	G	7|7	G	19|20	n	0	G	3|3	K	9,5|14	n	0	n	0	n	0	G	3|3	T	2|2	T	3|3	K	1,2|3	G	8|8	T	1|1	n	0	G	1|1	n	0	K
1208	Pepper1.55ch01	222397276	C	A/C	n	0	M	5,2|7	A	3|3	N	0|1	M	2,6|8	C	3|4	M	2,6|8	M	3,4|7	C	4|5	M	3,4|7	n	0	n	0	n	0	M	2,2|4	M	3,4|7	n	0	C	9|11	C	5|6	M	4,1|5	n	0	n	0	n	0	N
1209	Pepper1.55ch01	222549374	T	G/T	n	0	T	2|2	T	4|4	N	0|1	n	0	n	0	T	11|11	G	6|6	T	34|34	T	13|16	T	6|6	T	3|3	T	2|2	G	11|11	T	4|4	n	0	T	8|8	T	5|5	n	0	n	0	T	5|5	n	0	T
1210	Pepper1.55ch01	222602803	G	A/G	G	8|8	G	7|7	n	0	G	13|13	G	34|34	G	4|4	R	8,11|19	G	17|17	G	7|7	R	16,16|32	R	22,4|26	G	1|1	G	8|8	n	0	R	2,4|6	n	0	n	0	G	5|5	G	9|9	A	4|4	n	0	n	0	R
1211	Pepper1.55ch01	222603073	T	A/T	T	1|1	A	2|2	T	9|9	W	6,8|14	W	16,6|22	W	9,8|17	W	26,11|37	W	15,22|37	W	29,19|48	W	46,40|86	A	10|10	A	8|8	n	0	W	24,9|33	n	0	A	6|6	W	16,10|26	n	0	T	13|13	W	2,1|3	W	20,5|25	T	11|11	T
1212	Pepper1.55ch01	223755948	C	T/C	T	7|7	T	9|9	T	6|6	T	11|11	Y	2,5|7	T	10|10	T	14|14	C	2|3	C	1|3	C	1|3	C	2|2	n	0	n	0	T	7|7	T	4|4	n	0	T	3|3	T	3|3	Y	1,3|4	T	4|4	Y	2,4|6	n	0	N
1213	Pepper1.55ch01	225174556	A	G/A	G	3|3	n	0	R	2,2|4	R	8,7|15	G	2|2	n	0	A	8|8	n	0	A	5|5	A	4|4	n	0	n	0	n	0	G	13|13	G	2|2	G	4|4	A	7|7	A	3|3	n	0	n	0	A	2|2	n	0	A
1214	Pepper1.55ch01	225412679	C	G/C	S	2,1|3	n	0	n	0	n	0	C	1|1	G	1|1	G	1|1	S	1,1|2	S	1,2|3	C	2|2	n	0	n	0	n	0	G	7|7	n	0	C	3|3	n	0	G	2|2	n	0	G	3|3	G	1|1	n	0	S
1215	Pepper1.55ch01	225494478	C	A/C	M	6,2|8	M	5,3|8	C	7|7	A	9|9	A	19|19	n	0	M	8,7|15	C	15|17	M	10,14|24	M	6,14|20	A	17|17	n	0	n	0	M	15,31|46	C	21|21	A	17|17	C	23|23	C	13|13	n	0	C	17|17	n	0	C	23|23	M
1216	Pepper1.55ch01	225495122	C	T/C	C	4|4	T	2|2	T	3|3	C	11|11	n	0	T	15|15	T	7|7	Y	7,24|31	Y	8,4|12	Y	12,16|28	C	19|19	n	0	C	10|10	Y	9,16|25	T	5|5	C	8|8	T	2|2	n	0	C	29|29	n	0	T	2|2	n	0	n
1217	Pepper1.55ch01	225495229	A	G/A	A	11|11	R	5,3|8	n	0	A	6|6	A	16|16	n	0	R	2,7|9	G	10|10	R	9,11|20	R	4,17|21	A	10|10	n	0	A	7|7	R	16,14|30	G	4|4	G	8|8	G	3|3	n	0	n	0	G	9|9	G	3|3	n	0	R
1218	Pepper1.55ch01	225609296	G	A/G	A	6|6	n	0	A	2|2	G	1|1	n	0	A	24|24	A	10|10	R	14,2|16	A	6|6	A	10|10	n	0	n	0	n	0	A	15|15	A	10|10	n	0	A	9|9	A	4|4	n	0	A	16|16	A	5|5	A	6|6	n
1219	Pepper1.55ch01	225610792	C	G/C	S	7,4|11	S	11,3|14	C	5|5	C	8|8	C	2|2	G	7|7	C	1|3	C	9|11	S	6,3|9	S	12,8|20	N	0|1	C	3|4	n	0	S	6,10|16	G	5|5	C	2|2	S	3,1|4	G	5|5	C	8|8	G	5|5	G	3|3	n	0	S
1220	Pepper1.55ch01	225610911	G	A/G	R	5,9|14	G	12|15	A	13|13	A	8|8	A	3|3	G	7|7	G	2|3	R	12,2|14	R	5,7|12	R	6,18|24	G	1|1	R	6,2|8	n	0	R	13,11|24	G	8|8	A	3|3	R	2,5|7	G	6|6	A	9|9	G	6|6	G	2|2	n	0	R
1221	Pepper1.55ch01	225613206	A	C/A	A	1|2	M	8,6|14	N	0|1	n	0	n	0	C	4|4	M	7,3|10	A	5|5	A	2|3	A	7|8	A	1|3	A	3|3	n	0	M	1,6|7	n	0	C	4|4	M	2,8|10	C	4|4	A	2|2	C	4|4	C	3|3	n	0	N
1222	Pepper1.55ch01	225726989	C	T/C	Y	1,6|7	Y	9,3|12	Y	1,3|4	C	27|27	C	9|9	T	4|4	Y	5,3|8	C	4|4	Y	3,4|7	Y	19,6|25	Y	2,9|11	n	0	C	1|1	Y	15,11|26	T	12|12	Y	3,9|12	n	0	T	4|4	C	24|24	T	6|6	T	31|31	T	13|13	Y
1223	Pepper1.55ch01	227523811	C	T/C	T	8|8	T	7|7	Y	10,17|27	T	4|4	C	10|10	Y	10,8|18	C	6|6	Y	12,4|16	Y	10,6|16	Y	14,6|20	C	10|10	n	0	n	0	C	7|7	n	0	Y	4,4|8	T	14|14	C	4|4	Y	13,18|31	C	4|4	C	9|9	n	0	Y
1224	Pepper1.55ch01	227532493	T	C/T	T	10|10	n	0	T	9|9	Y	5,2|7	Y	6,13|19	Y	6,15|21	C	9|9	Y	13,18|31	Y	3,7|10	Y	23,6|29	C	8|8	n	0	n	0	Y	4,7|11	C	4|4	Y	12,4|16	C	5|5	C	7|7	C	7|7	C	2|2	C	23|23	n	0	n
1225	Pepper1.55ch01	227532496	T	A/T	T	10|10	n	0	T	9|9	W	5,2|7	W	6,13|19	W	7,15|22	A	9|9	W	13,18|31	W	3,7|10	W	23,6|29	A	8|8	n	0	n	0	W	5,7|12	A	4|4	W	12,4|16	A	5|5	A	7|7	A	7|7	A	2|2	A	24|24	n	0	n
1226	Pepper1.55ch01	227532615	G	A/G	G	6|6	n	0	G	6|6	R	4,1|5	R	3,10|13	R	4,7|11	A	6|6	R	7,10|17	R	2,5|7	R	14,4|18	A	5|5	n	0	n	0	R	4,5|9	N	0|2	R	9,3|12	N	0|2	A	6|6	A	4|4	N	0|1	A	13|13	n	0	n
1227	Pepper1.55ch01	227540947	C	T/C	Y	4,8|12	Y	11,6|17	N	0|1	Y	2,5|7	C	6|6	C	4|5	Y	8,17|25	Y	11,3|14	Y	19,5|24	Y	16,12|28	T	6|6	T	4|4	n	0	Y	11,8|19	n	0	C	8|10	Y	1,3|4	C	2|2	N	0|1	C	3|3	C	24|28	C	2|2	Y
1228	Pepper1.55ch01	227541123	C	T/C	Y	4,9|13	Y	11,5|16	N	0|1	Y	2,5|7	C	3|3	C	2|2	Y	7,16|23	C	11|13	C	18|21	Y	16,8|24	T	6|6	T	4|4	n	0	Y	11,7|18	n	0	Y	8,3|11	Y	1,3|4	C	2|2	n	0	C	3|3	C	23|28	C	2|2	Y
1229	Pepper1.55ch01	227541147	G	A/G	A	7|7	R	6,9|15	n	0	A	5|5	A	2|2	G	1|1	R	14,7|21	R	3,9|12	G	16|19	R	7,11|18	A	4|4	N	0|1	n	0	R	8,8|16	n	0	R	3,5|8	R	2,1|3	G	2|2	n	0	G	2|2	R	5,19|24	G	2|2	R
1230	Pepper1.55ch01	227549611	C	T/C	Y	3,2|5	C	3|4	C	1|1	n	0	n	0	T	4|4	n	0	C	10|10	C	4|4	C	4|4	n	0	n	0	N	0|1	C	13|13	T	1|1	C	1|1	n	0	n	0	n	0	n	0	n	0	n	0	n
1231	Pepper1.55ch01	227978351	G	A/G	R	10,4|14	R	5,7|12	G	5|5	G	11|11	G	13|13	n	0	A	5|5	G	6|6	G	18|18	G	26|26	A	12|12	R	1,1|2	A	1|1	G	26|26	R	6,1|7	R	8,2|10	A	7|7	A	2|2	G	2|2	G	10|10	A	2|2	n	0	A
1232	Pepper1.55ch01	227978504	A	T/A	W	4,9|13	W	7,6|13	A	6|6	A	10|10	A	15|15	n	0	T	5|5	A	6|6	A	19|19	A	25|25	T	12|12	W	1,1|2	T	1|1	A	23|23	W	1,8|9	W	2,8|10	T	7|7	T	2|2	A	2|2	A	10|10	T	2|2	n	0	T
1233	Pepper1.55ch01	228003309	A	T/A	W	7,3|10	N	0|2	A	6|6	A	20|20	A	3|3	A	1|1	T	24|24	A	4|4	A	22|22	A	24|24	T	5|5	n	0	T	7|7	A	27|27	W	1,6|7	W	7,2|9	T	11|11	T	3|3	A	6|6	N	0|1	T	4|4	A	5|5	T
1234	Pepper1.55ch01	228003357	C	T/C	Y	5,10|15	C	3|3	T	10|10	T	31|31	T	3|3	T	5|5	C	35|35	T	5|5	T	37|37	T	34|34	C	8|8	n	0	C	11|11	T	47|47	C	10|11	Y	4,7|11	C	14|14	C	5|5	T	10|10	C	2|2	C	7|7	T	10|10	C
1235	Pepper1.55ch01	228003400	T	C/T	Y	6,12|18	C	4|4	T	13|13	T	39|39	T	6|6	T	6|6	C	48|48	T	8|8	T	41|41	T	42|42	C	10|10	n	0	C	12|12	T	51|51	C	11|12	Y	4,12|16	C	22|22	C	6|6	T	12|12	C	2|2	C	6|6	T	10|10	C
1236	Pepper1.55ch01	228941282	C	T/C	Y	1,5|6	n	0	C	1|1	C	6|6	n	0	T	3|3	T	4|4	C	9|9	C	3|3	C	16|16	N	0|2	n	0	N	0|2	C	16|16	n	0	C	1|3	n	0	n	0	C	4|4	n	0	T	3|3	n	0	n
1237	Pepper1.55ch01	229727503	G	A/G	G	9|9	A	4|4	G	5|5	G	9|9	n	0	R	6,3|9	A	3|3	G	18|18	G	27|27	G	43|43	n	0	n	0	A	2|2	G	38|38	G	3|3	G	9|9	A	3|3	n	0	G	13|13	G	6|6	A	7|7	n	0	A
1238	Pepper1.55ch01	231911496	C	T/C	N	0|1	Y	2,5|7	T	3|3	C	2|3	Y	3,4|7	Y	6,6|12	Y	2,6|8	n	0	T	2|2	C	5|5	C	3|4	N	0|1	C	4|4	Y	5,9|14	N	0|1	Y	3,3|6	T	4|4	C	1|1	Y	4,3|7	T	2|2	T	3|3	n	0	T
1239	Pepper1.55ch01	231911522	T	C/T	T	1|1	Y	4,5|9	T	4|4	Y	3,2|5	Y	3,5|8	Y	9,10|19	T	9|11	n	0	T	2|2	C	5|5	Y	5,2|7	T	2|2	C	7|7	Y	6,10|16	T	3|3	Y	4,5|9	T	5|5	N	0|1	Y	8,3|11	T	3|3	T	6|6	n	0	T
1240	Pepper1.55ch01	232121594	A	C/A	A	4|4	n	0	n	0	C	11|11	n	0	M	8,15|23	A	39|39	C	12|12	C	9|9	C	25|25	n	0	n	0	n	0	C	32|32	M	6,11|17	A	4|4	A	25|25	A	8|8	C	2|2	A	6|6	n	0	n	0	n
1241	Pepper1.55ch01	234868362	T	A/T	T	1|1	T	1|1	T	1|1	T	4|4	T	4|4	W	3,1|4	W	5,2|7	W	6,5|11	W	3,4|7	A	10|10	T	3|3	n	0	n	0	W	7,8|15	A	3|3	W	2,1|3	n	0	n	0	T	8|8	A	2|2	T	5|5	n	0	A
1242	Pepper1.55ch01	239483053	G	A/G	A	23|23	A	8|8	n	0	A	20|20	n	0	G	8|8	G	12|12	A	34|34	G	28|28	A	12|12	n	0	n	0	n	0	A	7|7	n	0	n	0	n	0	n	0	A	1|1	n	0	n	0	n	0	G
1243	Pepper1.55ch01	239483098	G	T/G	T	21|21	T	8|8	n	0	T	20|20	n	0	G	4|4	G	12|12	T	30|30	G	28|28	T	12|12	n	0	n	0	n	0	T	7|7	n	0	n	0	n	0	n	0	T	4|4	n	0	n	0	n	0	G
1244	Pepper1.55ch01	242530300	G	A/G	R	3,5|8	R	12,3|15	A	3|3	G	1|1	A	3|3	G	5|5	A	12|12	G	3|4	A	4|4	A	5|5	G	2|2	n	0	G	1|1	G	7|7	N	0|1	A	10|10	n	0	n	0	R	4,4|8	n	0	A	3|3	n	0	n
1245	Pepper1.55ch01	243760298	G	A/G	R	22,9|31	n	0	R	8,14|22	G	10|10	R	2,4|6	G	12|12	A	12|12	R	16,22|38	A	25|26	A	73|73	A	22|22	G	7|7	n	0	G	44|44	G	5|5	n	0	R	2,3|5	n	0	R	2,3|5	G	3|3	A	42|42	n	0	R
1246	Pepper1.55ch01	243760510	C	T/C	C	9|11	Y	8,8|16	n	0	Y	17,7|24	T	5|5	C	9|9	T	60|61	Y	15,11|26	T	23|23	T	21|21	C	10|11	n	0	C	8|8	C	39|39	T	5|5	N	0|1	Y	2,7|9	C	11|11	C	6|6	C	4|4	T	10|10	C	6|6	Y
1247	Pepper1.55ch01	245186154	T	A/T	n	0	A	3|3	W	4,2|6	A	4|4	A	12|12	A	10|10	T	17|17	W	10,8|18	T	6|6	T	40|40	n	0	n	0	A	4|4	A	37|37	n	0	T	8|8	W	8,7|15	n	0	A	14|14	A	8|8	T	6|6	n	0	T
1248	Pepper1.55ch01	245229440	T	G/T	K	2,4|6	T	5|5	n	0	K	10,6|16	G	5|5	T	9|9	G	29|29	K	11,14|25	G	33|33	G	43|43	K	4,7|11	n	0	T	2|2	T	39|39	G	6|6	G	7|7	n	0	T	7|7	K	7,8|15	T	8|8	G	13|13	n	0	K
1249	Pepper1.55ch01	245230721	C	T/C	T	4|4	N	0|1	C	1|1	C	1|1	n	0	C	3|3	n	0	Y	2,4|6	T	5|5	T	9|9	T	2|2	n	0	n	0	C	12|12	n	0	n	0	C	2|3	C	2|2	Y	1,3|4	C	2|2	T	6|6	n	0	Y
1250	Pepper1.55ch01	248409317	C	T/C	Y	1,2|3	T	6|6	n	0	Y	2,7|9	T	9|9	Y	4,3|7	T	28|29	C	2|2	T	11|11	Y	3,8|11	C	1|1	C	6|6	n	0	Y	5,28|33	n	0	n	0	T	5|5	C	1|1	C	3|3	n	0	C	3|3	n	0	C
1251	Pepper1.55ch01	249760489	T	C/T	Y	8,10|18	C	8|8	n	0	C	8|8	C	6|6	n	0	T	8|8	n	0	C	8|8	C	33|33	n	0	n	0	n	0	C	11|11	n	0	T	6|6	n	0	n	0	n	0	n	0	T	2|2	n	0	T
1252	Pepper1.55ch01	249760532	A	G/A	R	9,9|18	G	8|8	n	0	G	7|7	G	7|7	n	0	A	9|9	n	0	G	8|8	G	32|32	n	0	n	0	n	0	G	10|10	n	0	A	6|6	n	0	n	0	n	0	n	0	A	2|2	n	0	A
1253	Pepper1.55ch01	249793363	G	T/G	n	0	T	3|3	T	6|6	T	6|6	T	5|5	K	5,2|7	G	6|6	T	9|9	T	9|9	T	11|11	K	5,13|18	n	0	G	4|4	T	17|17	T	4|4	T	7|7	G	8|8	G	4|4	T	17|17	T	2|2	n	0	n	0	G
1254	Pepper1.55ch01	249800001	C	T/C	C	7|7	T	1|1	n	0	T	1|1	n	0	C	6|6	C	8|8	T	3|3	T	1|1	T	3|3	C	7|7	n	0	n	0	T	2|2	C	4|4	Y	4,3|7	C	6|6	C	2|2	T	2|2	n	0	C	1|1	n	0	C
1255	Pepper1.55ch01	249959919	C	A/C	M	6,4|10	C	4|4	C	6|6	C	9|9	C	2|2	C	3|3	A	10|10	C	12|12	C	7|7	C	26|26	A	2|2	n	0	A	2|2	C	37|37	n	0	A	3|3	n	0	A	5|5	n	0	n	0	A	12|12	n	0	A
1256	Pepper1.55ch01	249963381	G	A/G	G	2|3	G	2|2	G	2|2	G	1|1	G	5|5	G	1|2	A	4|4	G	8|8	G	3|3	G	8|8	N	0|1	n	0	G	1|2	G	9|9	G	1|1	G	6|6	A	3|3	n	0	n	0	G	1|2	A	2|2	n	0	A
1257	Pepper1.55ch01	249963386	C	T/C	Y	1,2|3	T	2|2	T	2|2	N	0|1	T	5|5	C	1|2	C	4|4	T	8|8	T	3|3	T	8|8	C	1|1	n	0	C	1|2	T	8|8	N	0|1	T	6|6	C	3|3	n	0	n	0	C	1|2	C	3|3	n	0	C
1258	Pepper1.55ch01	249963456	G	A/G	G	2|3	G	1|1	G	1|1	G	1|1	G	3|3	A	1|1	A	3|3	G	6|6	G	3|3	G	8|8	n	0	n	0	R	1,1|2	G	7|7	G	1|1	G	6|6	A	3|3	n	0	n	0	R	1,1|2	A	2|2	n	0	A
1259	Pepper1.55ch01	250142447	G	A/G	R	2,2|4	R	3,2|5	n	0	G	1|1	A	2|2	n	0	G	2|2	A	5|5	G	2|2	A	10|10	G	2|2	A	2|2	G	1|1	R	5,4|9	G	2|2	A	2|2	n	0	G	2|2	N	0|1	n	0	N	0|2	N	0|1	n
1260	Pepper1.55ch01	251497889	G	A/G	G	20|22	G	10|10	n	0	G	19|19	G	13|13	G	9|9	A	34|34	G	18|18	G	3|3	G	6|6	A	9|9	n	0	A	2|2	R	20,41|61	G	5|5	R	15,4|19	A	8|8	n	0	G	11|11	G	15|15	A	5|5	n	0	A
1261	Pepper1.55ch01	251497937	T	C/T	T	20|22	T	14|14	n	0	T	19|19	T	13|13	T	11|11	C	35|35	T	18|18	T	3|3	T	6|6	C	9|9	n	0	C	2|2	Y	22,42|64	T	5|5	Y	16,4|20	C	8|8	n	0	T	11|11	T	15|15	C	5|5	n	0	C
1262	Pepper1.55ch01	251497946	T	C/T	T	20|22	T	12|12	n	0	T	18|18	T	14|14	T	11|11	C	35|35	T	18|18	T	4|4	T	6|6	C	9|9	n	0	C	2|2	Y	23,42|65	T	5|5	Y	16,4|20	C	8|8	n	0	T	11|11	T	14|14	C	6|6	n	0	C
1263	Pepper1.55ch01	251569613	A	G/A	A	4|5	n	0	A	3|3	A	20|20	A	6|6	A	8|8	G	14|14	A	11|11	A	2|2	A	45|45	R	7,8|15	n	0	A	1|1	R	10,24|34	G	4|4	A	6|6	G	15|15	G	6|6	A	6|6	n	0	G	8|8	n	0	G
1264	Pepper1.55ch01	251569643	T	C/T	T	4|5	n	0	T	5|5	T	27|27	T	9|9	T	7|7	C	14|14	T	11|11	T	2|2	T	51|51	Y	16,10|26	n	0	T	2|2	Y	25,13|38	C	8|8	T	8|8	C	20|20	C	6|6	T	8|8	n	0	C	11|11	n	0	C
1265	Pepper1.55ch01	251569694	T	A/T	T	2|2	n	0	T	4|4	T	14|14	T	5|5	T	3|4	A	8|8	T	6|6	T	1|1	T	28|28	W	10,5|15	n	0	T	1|1	W	12,11|23	A	4|4	T	7|7	A	11|11	A	3|3	T	4|4	n	0	A	8|8	n	0	A
1266	Pepper1.55ch01	251578347	A	C/A	n	0	A	4|4	A	3|3	A	4|4	A	18|18	A	13|14	n	0	A	9|9	A	22|22	n	0	M	14,4|18	A	10|10	C	4|4	C	4|4	A	18|18	C	3|3	C	17|17	C	6|6	A	7|7	n	0	C	13|13	n	0	C
1267	Pepper1.55ch01	251588750	A	C/A	M	6,12|18	A	4|4	n	0	n	0	n	0	A	1|3	C	2|2	A	14|14	A	5|5	A	5|5	n	0	n	0	n	0	M	1,7|8	C	2|2	C	4|4	n	0	n	0	n	0	n	0	C	7|7	M	3,2|5	n
1268	Pepper1.55ch01	251590831	G	A/G	R	3,4|7	G	1|1	G	3|3	G	3|3	G	5|5	G	3|3	A	10|10	G	12|12	G	15|15	G	13|13	G	4|4	n	0	A	2|2	R	7,15|22	A	3|3	G	2|2	A	4|4	A	2|2	n	0	R	7,2|9	A	3|3	n	0	A
1269	Pepper1.55ch01	251591285	T	G/T	K	7,5|12	T	12|12	T	3|3	T	10|10	T	5|5	K	8,10|18	G	18|18	T	19|19	T	36|36	T	46|46	G	2|2	n	0	G	6|6	K	11,10|21	T	2|2	G	13|13	G	29|29	G	10|10	T	16|16	K	6,12|18	G	16|16	T	5|6	G
1270	Pepper1.55ch01	251653627	G	A/G	n	0	A	2|2	n	0	A	2|2	n	0	G	2|2	G	4|4	A	8|8	A	3|3	A	5|5	n	0	n	0	n	0	G	4|5	G	2|2	n	0	n	0	G	4|4	n	0	n	0	G	5|5	n	0	G
1271	Pepper1.55ch01	251653638	T	C/T	n	0	C	2|2	n	0	C	2|2	n	0	T	2|2	T	4|4	C	7|7	C	3|3	C	3|3	n	0	N	0|1	n	0	T	5|6	T	2|2	n	0	n	0	T	5|5	n	0	n	0	T	4|4	n	0	T
1272	Pepper1.55ch01	251663633	A	T/A	W	4,3|7	T	4|4	n	0	n	0	T	6|6	A	3|3	A	3|3	T	15|15	T	7|7	T	3|3	A	1|1	n	0	n	0	W	5,6|11	n	0	A	2|2	A	5|5	A	1|1	n	0	A	1|2	n	0	n	0	n
1273	Pepper1.55ch01	251663701	G	A/G	R	4,5|9	A	4|4	n	0	N	0|1	A	6|6	G	3|3	G	6|6	A	18|18	A	17|17	A	4|4	G	2|2	n	0	n	0	R	13,6|19	n	0	G	4|4	G	5|5	G	2|2	n	0	R	3,3|6	G	1|1	n	0	n
1274	Pepper1.55ch01	251807552	G	T/G	T	3|3	n	0	G	3|3	G	24|24	G	7|7	G	8|9	T	4|4	G	13|13	G	18|18	G	27|27	T	8|8	n	0	n	0	K	14,21|35	n	0	T	6|6	n	0	T	9|9	G	13|13	n	0	T	32|32	n	0	T
1275	Pepper1.55ch01	252256691	A	G/A	A	2|2	n	0	G	2|2	n	0	n	0	N	0|1	R	7,18|25	R	1,2|3	A	3|4	n	0	G	2|2	n	0	N	0|1	R	2,2|4	A	1|1	A	2|3	G	6|6	R	1,4|5	G	3|3	n	0	R	5,2|7	G	4|4	G
1276	Pepper1.55ch01	252256723	T	C/T	T	2|2	n	0	C	2|2	n	0	n	0	C	2|2	Y	17,8|25	Y	2,1|3	T	3|4	n	0	C	2|2	n	0	C	1|1	Y	2,2|4	T	1|1	Y	1,2|3	C	6|6	C	3|3	C	1|1	n	0	Y	2,5|7	C	4|4	C
1277	Pepper1.55ch01	252256733	T	G/T	T	2|2	n	0	G	2|2	n	0	n	0	G	2|2	K	17,8|25	K	2,1|3	T	3|4	n	0	G	2|2	n	0	N	0|1	K	2,2|4	T	1|1	T	2|3	G	6|6	G	2|2	N	0|1	n	0	K	2,5|7	G	4|4	G
1278	Pepper1.55ch01	252447422	A	G/A	G	5|5	R	2,11|13	G	8|8	G	1|1	G	10|10	n	0	G	1|1	G	12|12	R	2,6|8	R	2,14|16	G	2|2	n	0	G	2|2	G	23|25	G	3|3	G	4|4	n	0	n	0	G	5|5	G	2|2	n	0	n	0	G
1279	Pepper1.55ch01	252819502	G	T/G	K	18,6|24	T	5|5	n	0	N	0|2	T	6|6	T	6|8	G	14|14	T	22|22	T	4|4	T	28|28	G	2|2	G	10|10	n	0	T	20|23	K	4,2|6	n	0	G	6|6	G	1|1	n	0	n	0	G	2|2	n	0	T
1280	Pepper1.55ch01	252853831	G	A/G	G	3|4	R	7,1|8	G	2|2	G	8|8	A	2|2	R	1,2|3	G	6|7	R	2,8|10	R	7,7|14	G	4|5	G	7|7	n	0	n	0	R	3,5|8	G	10|11	G	2|2	R	2,3|5	n	0	n	0	G	5|5	n	0	G	2|2	R
1281	Pepper1.55ch01	252853857	T	A/T	T	2|3	A	4|4	T	2|2	T	5|5	A	2|2	N	0|1	T	5|6	W	2,6|8	W	6,6|12	T	3|4	T	6|6	n	0	n	0	W	3,5|8	T	8|8	T	2|2	W	2,2|4	n	0	n	0	T	6|6	n	0	T	1|1	A
1282	Pepper1.55ch01	252854040	G	A/G	G	4|5	R	7,2|9	G	4|4	G	5|5	N	0|1	G	2|3	G	7|8	G	9|10	R	5,9|14	G	8|9	G	7|8	n	0	n	0	R	2,6|8	G	5|6	G	2|3	R	2,3|5	G	2|2	n	0	n	0	A	2|2	G	2|3	R
1283	Pepper1.55ch01	252889785	G	A/G	A	3|3	G	4|4	n	0	G	2|2	G	2|2	G	1|1	A	7|7	R	8,13|21	G	3|3	G	5|5	G	5|5	n	0	N	0|2	G	4|5	n	0	n	0	G	4|4	A	17|17	A	5|5	G	2|2	G	7|7	n	0	n
1284	Pepper1.55ch01	252905895	A	G/A	A	1|1	n	0	n	0	A	4|4	n	0	A	1|1	G	12|12	G	9|9	n	0	A	5|5	G	7|7	n	0	G	2|2	R	19,6|25	R	5,3|8	G	3|3	N	0|1	G	4|4	n	0	n	0	n	0	n	0	n
1285	Pepper1.55ch01	252905965	G	A/G	G	1|1	G	1|1	n	0	G	2|2	n	0	G	2|3	A	17|17	A	16|16	n	0	G	8|8	A	11|11	n	0	N	0|2	R	10,29|39	R	6,8|14	A	6|6	N	0|1	A	8|8	n	0	n	0	n	0	n	0	G
1286	Pepper1.55ch01	253319519	G	T/G	K	12,4|16	T	6|6	K	6,3|9	T	16|16	T	10|10	K	15,13|28	K	3,15|18	K	28,21|49	T	26|26	T	20|20	T	7|7	n	0	G	9|9	K	28,18|46	K	10,11|21	G	10|11	K	3,3|6	G	10|10	K	2,4|6	T	6|6	K	10,8|18	K	4,6|10	T
1287	Pepper1.55ch01	253428588	C	A/C	M	3,3|6	n	0	C	4|4	A	4|4	A	2|2	C	5|5	M	4,5|9	M	8,2|10	A	5|5	A	31|31	A	11|11	N	0|1	n	0	M	4,10|14	C	1|1	C	3|4	n	0	C	7|7	A	7|7	n	0	M	2,4|6	C	1|1	A
1288	Pepper1.55ch01	253429513	T	C/T	N	0|2	C	5|5	T	2|2	C	2|2	C	5|5	T	2|3	Y	7,1|8	C	4|4	C	4|4	C	7|7	Y	4,2|6	n	0	T	1|1	Y	6,3|9	n	0	T	2|2	n	0	T	2|2	Y	4,1|5	n	0	n	0	Y	2,2|4	N
1289	Pepper1.55ch01	253429547	T	A/T	A	2|2	A	8|8	T	2|2	A	3|3	A	8|8	T	1|1	W	8,2|10	A	3|3	A	4|4	A	6|6	W	4,2|6	n	0	T	2|2	W	6,4|10	n	0	T	2|2	n	0	T	1|1	W	4,1|5	n	0	n	0	W	2,2|4	N
1290	Pepper1.55ch01	253483361	G	C/G	n	0	G	6|6	S	2,7|9	G	22|22	G	2|2	n	0	S	2,6|8	n	0	G	5|5	G	15|15	S	2,10|12	n	0	C	8|8	n	0	S	8,3|11	n	0	n	0	C	24|24	C	6|6	C	4|4	C	7|7	n	0	G
1291	Pepper1.55ch01	253540796	A	T/A	W	2,4|6	A	1|1	A	2|2	A	8|8	A	12|12	A	2|2	W	7,10|17	A	5|5	A	24|24	A	25|25	A	3|4	A	2|2	N	0|2	W	10,21|31	W	1,4|5	W	4,7|11	W	7,2|9	T	3|3	A	2|2	A	1|2	W	1,7|8	n	0	A
1292	Pepper1.55ch01	253540874	T	A/T	W	8,5|13	T	2|2	T	4|4	T	15|15	T	22|22	T	2|2	W	14,12|26	T	9|9	T	48|48	T	48|48	W	2,4|6	T	5|5	A	4|4	W	37,17|54	W	7,2|9	W	6,8|14	W	4,11|15	A	5|5	T	3|3	W	2,2|4	W	12,2|14	n	0	T
1293	Pepper1.55ch01	253541040	G	A/G	A	7|7	n	0	n	0	G	5|5	n	0	n	0	R	2,6|8	N	0|1	G	2|2	G	17|17	A	3|3	n	0	n	0	R	6,3|9	G	1|1	n	0	G	8|10	A	7|7	R	2,5|7	A	2|2	n	0	n	0	G
1294	Pepper1.55ch01	253616269	G	C/G	C	4|4	G	13|13	C	3|3	G	17|17	G	6|6	S	4,3|7	S	10,16|26	S	20,12|32	G	14|14	G	22|22	S	3,8|11	n	0	N	0|2	S	9,9|18	S	4,3|7	C	15|16	G	3|3	N	0|1	C	3|3	S	5,2|7	S	1,8|9	n	0	G
1295	Pepper1.55ch01	253616499	A	G/A	G	2|2	A	5|5	R	6,4|10	A	49|49	A	23|23	R	2,16|18	R	12,8|20	R	49,21|70	A	40|40	A	89|89	A	15|15	A	6|6	G	8|8	R	18,45|63	R	8,14|22	G	13|14	R	6,2|8	G	24|24	R	20,12|32	A	11|13	A	13|13	G	2|2	A
1296	Pepper1.55ch01	253616564	G	A/G	A	2|2	G	5|5	R	4,3|7	G	35|35	G	18|18	R	15,2|17	R	9,7|16	R	16,32|48	G	33|33	G	65|65	G	11|11	G	6|6	A	8|8	R	46,18|64	R	12,8|20	A	13|13	R	2,6|8	A	25|25	R	13,21|34	G	10|12	G	12|12	A	2|2	G
1297	Pepper1.55ch01	253618560	G	T/G	K	10,6|16	G	31|31	n	0	G	17|17	G	1|1	K	8,10|18	K	34,19|53	K	15,6|21	G	53|53	G	65|65	T	6|6	K	7,10|17	n	0	K	30,20|50	K	13,28|41	K	8,8|16	T	2|2	T	11|11	T	20|22	T	6|6	K	4,3|7	n	0	G
1298	Pepper1.55ch01	253618595	C	T/C	Y	10,5|15	C	31|31	n	0	C	16|16	C	1|1	Y	8,10|18	Y	33,19|52	Y	17,7|24	C	50|50	C	65|65	T	6|6	Y	10,10|20	n	0	Y	30,20|50	Y	13,28|41	Y	8,8|16	T	2|2	T	11|11	T	19|20	T	6|6	Y	4,4|8	n	0	C
1299	Pepper1.55ch01	253618602	T	C/T	Y	5,9|14	T	31|31	n	0	T	15|15	T	1|1	Y	10,8|18	Y	18,33|51	Y	7,18|25	T	50|50	T	65|65	C	6|6	Y	9,10|19	n	0	Y	20,30|50	Y	27,13|40	Y	8,8|16	C	2|2	C	11|11	C	19|20	C	6|6	Y	4,4|8	n	0	T
1300	Pepper1.55ch01	253618665	C	T/C	Y	6,3|9	C	13|13	n	0	C	9|9	C	1|1	Y	5,5|10	Y	16,11|27	Y	10,3|13	C	24|24	C	35|35	T	3|3	Y	6,5|11	n	0	Y	14,9|23	Y	7,18|25	Y	4,4|8	T	1|1	T	6|6	T	12|13	T	3|3	Y	2,2|4	n	0	C
1301	Pepper1.55ch01	253927611	G	C/G	S	1,2|3	C	3|3	C	6|6	C	2|2	C	4|4	G	3|4	G	2|2	C	3|3	C	5|5	C	4|4	C	1|1	n	0	G	1|1	C	2|2	C	1|1	n	0	G	6|6	G	2|2	n	0	n	0	G	2|2	n	0	G
1302	Pepper1.55ch01	253929027	C	T/C	n	0	n	0	n	0	C	8|8	n	0	C	14|14	C	12|12	n	0	C	1|1	C	4|4	C	1|1	n	0	C	9|9	n	0	T	8|8	C	11|11	C	2|2	C	6|6	n	0	n	0	Y	1,4|5	n	0	C
1303	Pepper1.55ch01	253933837	G	T/G	N	0|1	N	0|1	n	0	N	0|1	T	2|2	N	0|1	K	4,2|6	T	9|9	T	5|5	T	6|6	T	2|2	N	0|2	G	2|2	K	7,7|14	n	0	T	2|2	n	0	T	2|2	n	0	N	0|2	K	4,6|10	n	0	n
1304	Pepper1.55ch01	253933872	C	G/C	N	0|1	n	0	n	0	C	1|1	C	2|2	N	0|1	C	3|4	C	9|9	C	5|5	C	5|5	G	2|2	N	0|2	C	2|2	C	9|10	n	0	C	1|1	N	0|1	G	2|2	n	0	C	2|2	S	3,5|8	n	0	n
1305	Pepper1.55ch01	254003855	A	C/A	M	10,13|23	C	29|29	C	11|11	n	0	C	8|8	C	22|22	A	6|6	C	41|41	C	33|33	C	22|22	M	9,3|12	A	11|11	A	4|4	M	10,23|33	A	8|8	M	3,14|17	A	27|27	A	4|4	C	24|24	n	0	A	19|19	n	0	A
1306	Pepper1.55ch01	255146562	A	C/A	M	5,9|14	n	0	M	2,5|7	n	0	C	18|18	n	0	A	8|8	C	5|5	C	18|18	n	0	M	9,5|14	C	19|19	A	11|11	C	3|3	N	0|1	M	12,10|22	n	0	A	25|25	A	2|2	n	0	C	13|13	C	10|10	C
1307	Pepper1.55ch01	255146634	A	G/A	R	3,4|7	n	0	R	1,3|4	n	0	G	10|10	n	0	A	5|5	G	4|4	G	9|9	G	2|2	R	6,3|9	G	10|10	A	6|6	G	3|3	G	2|2	R	7,6|13	n	0	A	13|13	A	3|3	n	0	G	7|7	G	5|5	G
1308	Pepper1.55ch01	255171452	C	T/C	Y	13,11|24	n	0	C	6|6	T	12|12	n	0	T	11|11	C	19|19	T	16|16	T	45|45	T	37|37	T	16|16	n	0	C	2|2	Y	38,20|58	Y	10,12|22	Y	22,4|26	n	0	C	4|4	Y	12,10|22	C	4|4	C	17|17	n	0	T
1309	Pepper1.55ch01	256085791	C	A/C	C	2|2	C	1|1	C	3|3	C	9|9	C	2|2	C	4|5	A	2|2	C	17|17	C	9|9	C	17|17	n	0	N	0|1	n	0	M	9,7|16	A	7|7	C	3|4	A	4|4	A	3|3	M	4,3|7	n	0	A	4|4	C	3|3	C
1310	Pepper1.55ch01	256683120	T	A/T	T	1|1	A	5|5	T	3|3	A	8|8	A	11|11	n	0	T	6|6	A	4|4	A	9|9	A	10|10	A	5|5	n	0	T	10|10	W	6,14|20	A	6|6	T	5|5	T	6|6	T	5|5	T	10|12	T	2|2	T	8|8	A	4|4	A
1311	Pepper1.55ch01	256683214	C	A/C	n	0	A	7|7	C	6|6	A	13|13	A	22|22	n	0	C	9|9	A	6|6	A	13|13	A	13|13	A	8|8	n	0	C	12|12	M	7,22|29	A	11|11	C	11|11	C	10|10	C	9|9	C	17|20	C	4|4	C	11|11	A	7|7	A
1312	Pepper1.55ch01	257526698	A	G/A	A	3|3	N	0|1	n	0	G	2|2	A	1|2	R	1,6|7	G	5|5	R	2,3|5	A	3|3	A	10|10	A	4|4	N	0|1	A	1|1	R	2,4|6	A	5|5	N	0|1	A	7|7	A	1|1	A	1|3	A	1|2	A	1|3	n	0	n
1313	Pepper1.55ch01	257572145	T	C/T	T	2|2	n	0	n	0	T	6|6	N	0|1	T	2|2	T	4|4	Y	8,2|10	C	3|3	C	6|6	C	2|2	T	2|2	n	0	Y	11,7|18	N	0|1	T	4|4	C	5|5	C	3|3	T	1|2	n	0	T	1|2	n	0	C
1314	Pepper1.55ch01	257572528	C	T/C	T	2|2	T	2|2	C	6|6	n	0	T	31|31	Y	6,8|14	C	15|15	Y	18,6|24	T	16|16	T	19|19	T	26|26	n	0	n	0	Y	5,14|19	n	0	C	15|15	T	6|6	n	0	T	2|2	Y	3,15|18	T	4|4	n	0	T
1315	Pepper1.55ch01	257572555	T	A/T	A	2|2	A	2|2	T	8|8	n	0	A	32|32	W	8,6|14	T	16|16	W	6,18|24	A	18|18	A	20|20	A	26|26	n	0	n	0	W	15,4|19	n	0	T	16|16	A	6|6	n	0	A	3|3	W	17,3|20	A	5|5	n	0	A
1316	Pepper1.55ch01	257574595	T	C/T	T	1|3	T	4|4	n	0	T	8|8	T	4|4	T	6|6	T	9|9	T	5|5	n	0	C	4|4	C	4|4	T	2|2	n	0	T	8|8	T	2|2	T	11|11	n	0	T	2|2	T	1|1	n	0	n	0	n	0	N
1317	Pepper1.55ch01	257597793	C	T/C	C	2|2	Y	4,7|11	C	4|4	C	30|30	Y	13,4|17	Y	4,5|9	C	19|19	Y	27,8|35	T	24|24	T	33|33	T	16|16	C	2|2	T	9|9	Y	11,25|36	Y	2,2|4	C	12|12	T	8|8	Y	8,5|13	C	7|7	Y	3,20|23	Y	26,12|38	n	0	T
1318	Pepper1.55ch01	257597912	A	G/A	A	3|3	R	4,5|9	n	0	A	8|8	A	9|9	R	3,4|7	A	10|10	R	5,2|7	G	10|10	G	12|12	G	7|7	A	1|1	n	0	R	8,5|13	A	1|2	A	9|9	G	4|4	R	2,3|5	n	0	A	1|1	R	6,2|8	G	2|2	G
1319	Pepper1.55ch01	257767473	C	A/C	M	4,2|6	A	10|10	C	15|15	C	8|8	M	8,2|10	C	6|6	C	31|31	M	15,6|21	A	22|22	A	50|50	A	10|10	C	11|11	A	14|14	M	28,41|69	M	11,5|16	C	4|4	A	4|4	M	15,10|25	C	26|32	C	19|21	A	16|16	n	0	A
1320	Pepper1.55ch01	257767536	A	G/A	R	4,2|6	A	10|10	G	15|15	G	8|8	A	8|10	G	6|6	G	33|33	R	16,6|22	A	22|22	A	51|51	A	10|10	G	12|12	A	14|14	R	30,42|72	R	11,5|16	G	6|6	A	4|4	R	15,10|25	R	6,26|32	G	18|20	A	16|16	n	0	A
1321	Pepper1.55ch01	257768926	T	C/T	n	0	Y	6,1|7	C	12|12	n	0	Y	6,4|10	T	1|1	C	2|2	Y	4,2|6	T	6|6	n	0	T	5|5	n	0	T	4|4	T	4|4	Y	1,2|3	C	1|1	T	4|4	n	0	Y	3,12|15	C	4|4	C	1|1	n	0	T
1322	Pepper1.55ch01	257768989	A	G/A	n	0	R	1,5|6	G	9|9	n	0	R	3,4|7	A	1|1	G	2|2	R	2,4|6	A	5|5	n	0	A	3|3	n	0	A	4|4	A	3|3	A	2|2	G	1|1	A	4|4	n	0	R	5,2|7	G	3|3	G	1|1	n	0	A
1323	Pepper1.55ch01	257774537	C	T/C	C	3|4	Y	2,3|5	n	0	T	5|5	C	3|3	Y	7,4|11	T	5|5	T	4|4	C	3|3	C	11|11	n	0	N	0|1	n	0	Y	3,20|23	n	0	T	3|3	C	2|2	Y	2,4|6	n	0	n	0	n	0	n	0	C
1324	Pepper1.55ch01	257778287	T	A/T	n	0	n	0	n	0	A	6|6	T	17|17	T	7|7	A	2|2	T	3|4	T	6|6	T	4|4	n	0	n	0	n	0	W	6,1|7	N	0|1	A	6|6	T	7|7	T	1|1	T	1|1	A	5|5	A	1|1	A	1|1	T
1325	Pepper1.55ch01	257828677	A	G/A	R	3,3|6	A	4|5	n	0	n	0	R	1,3|4	N	0|1	G	4|4	R	1,7|8	A	5|5	A	3|3	A	2|2	n	0	A	1|1	N	0|1	n	0	N	0|1	n	0	n	0	A	2|3	A	1|2	R	1,3|4	n	0	A
1326	Pepper1.55ch01	257861450	C	T/C	T	2|2	C	1|1	T	7|7	n	0	C	5|5	n	0	n	0	C	1|1	C	3|3	C	7|7	C	6|6	n	0	C	5|5	C	9|9	n	0	n	0	C	6|6	Y	1,4|5	C	2|2	C	2|2	C	2|2	n	0	n
1327	Pepper1.55ch01	257862246	T	C/T	T	1|1	Y	4,5|9	C	4|4	C	2|2	Y	2,8|10	n	0	C	5|5	Y	4,21|25	T	4|4	T	5|5	T	1|1	n	0	T	1|1	Y	4,2|6	T	1|1	n	0	n	0	T	1|1	T	1|1	n	0	T	3|3	n	0	T
1328	Pepper1.55ch01	257862570	T	A/T	n	0	W	3,3|6	n	0	T	4|4	A	6|6	T	1|1	T	9|9	n	0	A	11|11	A	5|5	A	11|11	n	0	A	3|3	A	1|1	T	5|5	T	3|3	A	3|3	W	2,7|9	A	3|3	A	5|5	W	2,3|5	n	0	A
1329	Pepper1.55ch01	257868135	T	C/T	n	0	T	3|3	C	4|4	C	8|8	T	11|11	C	1|1	C	14|14	Y	14,10|24	T	24|24	T	9|9	T	2|2	C	1|1	T	3|3	Y	15,13|28	n	0	C	3|3	T	7|7	n	0	n	0	C	4|4	T	2|2	T	9|9	T
1330	Pepper1.55ch01	257869613	A	G/A	n	0	A	1|1	n	0	n	0	R	1,2|3	R	3,6|9	n	0	A	1|1	n	0	A	1|1	n	0	n	0	n	0	R	2,2|4	A	1|1	G	2|2	A	2|2	n	0	G	2|2	G	1|1	R	1,3|4	n	0	A
1331	Pepper1.55ch01	257869715	T	C/T	T	2|2	T	1|2	N	0|1	n	0	Y	3,2|5	Y	5,4|9	N	0|1	T	1|1	n	0	T	6|6	T	1|1	n	0	n	0	Y	3,3|6	T	1|1	C	2|2	T	1|1	n	0	C	2|2	N	0|1	Y	2,1|3	n	0	T
1332	Pepper1.55ch01	257906949	G	A/G	G	2|2	A	2|2	G	2|2	G	10|10	R	10,3|13	R	2,1|3	G	7|7	R	11,3|14	A	13|13	A	19|19	A	7|7	G	1|1	A	2|2	R	21,8|29	R	5,1|6	G	2|2	A	3|3	R	7,4|11	G	2|2	n	0	G	4|5	G	2|2	A
1333	Pepper1.55ch01	257911014	C	G/C	S	3,6|9	C	2|3	C	1|1	C	13|13	S	3,1|4	C	4|4	C	18|18	S	4,4|8	G	14|14	G	12|12	G	9|9	n	0	G	2|2	S	9,6|15	n	0	C	14|14	G	4|4	S	7,2|9	S	4,2|6	G	3|3	C	9|11	G	3|3	G
1334	Pepper1.55ch01	257911699	G	C/G	S	1,4|5	G	1|1	n	0	G	3|3	n	0	G	1|1	G	2|2	G	3|4	C	2|2	n	0	C	1|1	n	0	C	1|1	S	1,3|4	S	2,1|3	n	0	n	0	n	0	G	2|2	n	0	G	3|3	n	0	C
1335	Pepper1.55ch01	257911753	G	C/G	S	1,3|4	G	1|1	n	0	G	3|3	n	0	G	1|1	G	2|2	S	2,2|4	C	1|1	n	0	C	1|1	n	0	C	1|1	S	1,3|4	S	2,1|3	n	0	n	0	n	0	G	2|2	n	0	G	2|2	n	0	C
1336	Pepper1.55ch01	257911989	T	C/T	C	4|4	T	4|4	n	0	T	4|4	Y	2,1|3	n	0	T	5|5	Y	5,5|10	C	7|7	C	16|16	n	0	n	0	n	0	Y	11,3|14	C	6|6	T	3|3	n	0	n	0	C	2|2	n	0	C	6|6	n	0	n
1337	Pepper1.55ch01	257912035	C	T/C	T	5|5	C	8|8	n	0	C	7|7	C	3|4	n	0	C	9|9	Y	6,8|14	T	7|7	T	21|21	n	0	n	0	n	0	Y	5,17|22	T	9|9	C	6|6	n	0	n	0	T	4|4	n	0	T	11|11	n	0	n
1338	Pepper1.55ch01	257912393	A	G/A	R	3,2|5	n	0	n	0	A	3|3	n	0	A	5|5	A	7|7	G	7|7	G	8|8	N	0|1	N	0|1	A	1|1	n	0	G	2|2	G	5|5	A	1|1	n	0	R	6,3|9	G	6|6	A	1|1	A	10|11	A	1|1	G
1339	Pepper1.55ch01	257962940	A	G/A	N	0|1	A	1|1	n	0	N	0|1	R	3,4|7	A	1|1	G	6|6	R	2,2|4	A	1|1	A	2|2	n	0	G	2|2	n	0	R	2,2|4	R	1,2|3	n	0	A	2|2	N	0|1	R	4,5|9	A	1|1	n	0	A	1|2	n
1340	Pepper1.55ch01	257969847	A	G/A	R	1,2|3	G	1|1	G	2|2	G	3|3	G	2|2	A	2|2	n	0	R	7,5|12	A	6|6	A	28|28	n	0	n	0	A	4|4	R	13,16|29	R	4,10|14	G	12|12	A	12|12	G	21|21	G	2|2	A	12|12	A	7|7	G	2|2	A
1341	Pepper1.55ch01	257972336	A	T/A	A	6|7	T	2|2	T	1|1	T	4|4	T	1|1	T	1|1	T	3|3	A	3|4	A	9|9	A	3|3	A	4|4	T	2|2	n	0	W	3,3|6	A	2|2	T	3|3	A	1|1	T	1|1	A	1|1	n	0	W	1,3|4	n	0	A
1342	Pepper1.55ch01	257975304	C	A/C	C	4|5	C	2|2	A	2|2	A	1|1	n	0	n	0	A	1|1	C	4|5	C	6|6	C	8|8	C	2|2	n	0	n	0	C	3|4	M	2,1|3	A	6|6	n	0	n	0	n	0	n	0	A	1|1	n	0	C
1343	Pepper1.55ch01	258033624	C	T/C	Y	2,5|7	C	1|1	n	0	n	0	N	0|2	n	0	C	3|3	C	5|6	N	0|1	T	4|4	n	0	C	1|1	N	0|1	C	9|11	n	0	C	4|4	n	0	Y	3,4|7	C	2|2	Y	2,2|4	C	1|1	C	1|1	T
1344	Pepper1.55ch01	258087220	A	G/A	R	4,2|6	A	2|2	A	4|4	A	11|11	R	4,6|10	R	2,2|4	A	10|10	R	3,6|9	G	7|7	G	9|9	G	1|1	n	0	G	4|4	R	3,13|16	G	1|1	A	1|1	G	14|14	R	4,5|9	R	8,2|10	n	0	R	2,1|3	G	2|2	G
1345	Pepper1.55ch01	258087366	G	C/G	G	4|5	G	1|1	G	3|3	G	6|6	S	2,4|6	G	1|2	G	7|7	S	2,3|5	C	4|4	C	6|6	N	0|1	n	0	C	5|5	S	2,8|10	N	0|1	G	1|1	C	6|6	S	3,4|7	G	6|7	n	0	N	0|1	N	0|2	C
1346	Pepper1.55ch01	258087431	T	C/T	Y	2,4|6	T	2|2	T	5|5	T	10|10	Y	5,2|7	T	2|3	T	11|11	Y	6,3|9	C	7|7	C	8|8	N	0|1	n	0	C	5|5	Y	12,3|15	N	0|1	T	1|1	C	13|13	Y	4,4|8	T	9|11	n	0	T	1|2	C	2|2	C
1347	Pepper1.55ch01	258089572	G	A/G	R	4,7|11	G	4|4	n	0	G	1|1	G	2|2	R	2,2|4	G	14|14	G	13|16	A	13|13	A	16|16	A	2|2	n	0	A	6|6	R	8,12|20	R	5,3|8	G	3|3	A	4|4	G	2|2	R	6,1|7	R	4,2|6	G	4|5	n	0	A
1348	Pepper1.55ch01	258144088	A	T/A	A	4|4	A	2|2	n	0	A	1|1	N	0|1	W	4,2|6	A	3|3	n	0	n	0	T	3|3	T	3|3	A	5|5	n	0	A	5|6	n	0	A	1|1	T	2|2	A	1|1	n	0	n	0	N	0|1	A	1|1	T
1349	Pepper1.55ch01	258178828	G	C/G	G	7|7	S	1,3|4	G	2|2	G	14|14	S	3,2|5	n	0	G	1|1	S	7,3|10	C	5|5	C	11|11	C	7|7	n	0	C	6|6	S	15,17|32	G	4|4	n	0	C	8|8	G	8|10	G	7|8	S	2,2|4	n	0	C	3|3	n
1350	Pepper1.55ch01	258183430	A	G/A	n	0	A	3|3	n	0	A	2|2	A	1|1	R	1,3|4	A	4|4	R	2,5|7	G	3|3	G	8|8	n	0	n	0	N	0|1	R	4,3|7	n	0	A	2|2	n	0	A	1|2	A	2|2	N	0|1	n	0	n	0	G
1351	Pepper1.55ch01	258193618	C	A/C	M	8,1|9	A	6|6	N	0|1	n	0	C	8|8	M	12,4|16	A	10|10	A	6|6	C	5|5	C	1|1	C	14|14	N	0|1	n	0	M	7,3|10	A	3|3	A	19|19	C	7|7	C	1|1	C	7|7	M	12,10|22	N	0|1	n	0	C
1352	Pepper1.55ch01	258252842	C	T/C	n	0	n	0	C	1|1	C	10|10	T	3|3	Y	2,1|3	C	4|4	n	0	T	5|5	T	5|5	T	4|4	n	0	T	1|1	Y	1,2|3	C	1|1	C	6|6	T	5|5	C	1|1	n	0	T	1|1	n	0	n	0	n
1353	Pepper1.55ch01	258253075	T	G/T	n	0	n	0	T	1|1	T	9|9	K	2,4|6	K	1,1|2	T	4|4	n	0	G	4|4	G	5|5	G	3|3	n	0	G	1|1	K	2,2|4	T	2|2	T	6|6	G	6|6	T	1|1	n	0	G	1|1	n	0	n	0	n
1354	Pepper1.55ch01	258253311	G	T/G	K	4,2|6	G	7|7	G	2|2	G	2|2	K	6,2|8	K	1,3|4	G	6|6	K	2,7|9	T	11|11	T	12|12	T	7|7	n	0	T	6|6	K	4,9|13	N	0|1	G	3|3	n	0	K	3,4|7	G	1|1	n	0	T	10|11	n	0	n
1355	Pepper1.55ch01	258255090	T	C/T	n	0	T	2|2	n	0	T	4|4	n	0	Y	4,4|8	T	9|9	Y	5,6|11	C	6|6	C	10|10	C	3|3	n	0	n	0	Y	3,10|13	N	0|1	T	2|2	C	4|4	T	2|2	C	2|2	n	0	n	0	n	0	n
1356	Pepper1.55ch01	258255124	T	C/T	T	6|6	n	0	T	3|3	T	5|5	n	0	Y	5,5|10	T	16|16	T	4|4	C	7|7	C	19|19	C	5|5	n	0	n	0	Y	8,11|19	C	8|8	T	4|4	C	6|6	T	8|10	N	0|1	n	0	C	3|3	n	0	C
1357	Pepper1.55ch01	258255127	G	A/G	G	6|6	n	0	G	3|3	G	5|5	n	0	R	5,5|10	G	16|16	G	4|4	A	7|7	A	20|20	A	5|5	n	0	n	0	R	8,11|19	A	8|8	G	4|4	A	6|6	R	3,8|11	N	0|1	n	0	A	3|3	n	0	A
1358	Pepper1.55ch01	258259938	G	A/G	R	10,4|14	A	10|10	G	8|8	G	13|13	A	6|6	R	16,8|24	G	16|16	R	35,31|66	A	25|25	A	39|39	A	1|1	n	0	A	1|1	R	30,19|49	R	12,20|32	G	7|7	A	32|32	R	6,9|15	G	2|2	A	2|2	G	14|14	n	0	A
1359	Pepper1.55ch01	258270220	T	A/T	W	2,7|9	T	4|4	T	5|5	T	5|5	T	13|15	A	2|2	T	11|11	A	3|3	A	8|8	A	19|19	A	6|6	n	0	N	0|1	W	13,3|16	W	3,9|12	n	0	A	6|6	T	2|2	W	2,4|6	W	5,5|10	W	5,1|6	W	7,1|8	A
1360	Pepper1.55ch01	258270302	C	G/C	C	11|13	C	5|5	C	11|11	C	6|6	C	24|28	G	4|4	C	20|20	G	3|3	G	12|12	G	28|28	G	11|11	n	0	N	0|1	S	16,2|18	S	6,16|22	n	0	G	9|9	C	4|4	S	3,6|9	S	9,10|19	G	9|9	G	10|11	G
1361	Pepper1.55ch01	258270345	T	A/T	T	6|7	T	4|4	T	6|6	T	3|3	T	13|15	N	0|2	T	11|11	N	0|1	A	6|6	A	16|16	A	5|5	n	0	n	0	A	7|7	W	3,9|12	n	0	A	6|6	T	1|1	W	2,3|5	W	5,6|11	W	5,1|6	A	5|5	A
1362	Pepper1.55ch01	258271292	A	G/A	A	24|27	R	4,10|14	n	0	A	16|16	G	9|9	G	11|11	A	21|21	R	14,13|27	G	34|34	G	21|21	G	14|14	n	0	R	1,2|3	R	20,22|42	G	10|11	A	14|14	N	0|1	R	4,2|6	R	7,12|19	R	7,5|12	N	0|1	A	5|5	G
1363	Pepper1.55ch01	258271380	G	T/G	G	25|29	K	5,10|15	n	0	G	17|17	T	8|8	T	12|12	G	21|21	K	15,12|27	T	36|36	T	21|21	T	10|10	n	0	G	1|2	K	17,21|38	K	1,6|7	G	12|12	N	0|1	K	4,2|6	K	5,10|15	K	6,6|12	N	0|1	G	6|6	T
1364	Pepper1.55ch01	258279624	A	G/A	N	0|1	R	1,3|4	A	1|1	A	2|2	A	13|16	R	2,3|5	n	0	R	6,13|19	G	26|26	G	29|29	G	11|11	A	2|2	n	0	R	6,13|19	R	7,11|18	A	8|8	G	12|12	R	3,2|5	G	11|12	R	3,5|8	R	9,11|20	A	5|5	G
1365	Pepper1.55ch01	258360235	G	C/G	G	12|12	G	4|4	C	1|1	C	6|6	S	9,9|18	S	4,2|6	C	14|14	G	8|8	G	3|3	G	14|14	G	7|7	C	4|4	G	2|2	S	1,3|4	S	1,4|5	C	2|2	G	11|11	G	4|5	G	5|5	C	4|4	G	12|13	G	2|2	G
1366	Pepper1.55ch01	258360301	C	T/C	C	13|13	C	4|4	N	0|2	T	6|6	Y	10,11|21	C	4|5	T	14|14	C	5|5	C	3|3	C	18|18	C	9|9	T	5|5	C	2|2	T	4|4	T	7|7	T	2|2	C	14|14	C	3|4	C	7|7	T	4|4	C	13|13	C	3|3	C
1367	Pepper1.55ch01	258360709	G	A/G	G	8|8	G	20|20	N	0|1	N	0|1	R	3,4|7	n	0	A	5|5	R	3,3|6	G	46|46	G	18|18	G	6|6	N	0|1	G	8|8	G	26|31	R	8,16|24	N	0|1	G	19|19	G	7|7	G	17|18	G	7|7	G	4|4	N	0|1	G
1368	Pepper1.55ch01	263500344	G	C/G	G	6|6	G	2|2	G	2|2	n	0	G	2|2	n	0	C	2|2	G	8|8	n	0	G	19|19	N	0|1	n	0	C	4|4	G	7|7	C	5|5	n	0	C	6|6	n	0	n	0	G	6|6	C	2|2	S	5,5|10	C
1369	Pepper1.55ch01	263503708	G	C/G	C	2|2	C	3|3	G	3|3	n	0	G	4|4	C	2|2	C	22|22	G	3|3	n	0	G	1|1	S	4,3|7	n	0	n	0	G	4|4	C	4|4	S	3,7|10	C	1|1	C	2|2	n	0	C	2|2	C	5|5	n	0	S
1370	Pepper1.55ch01	263527747	G	C/G	n	0	S	1,3|4	C	1|1	n	0	C	1|1	n	0	G	1|1	C	4|4	C	1|1	C	8|8	G	1|1	n	0	G	4|4	C	6|6	C	2|2	n	0	G	5|5	G	5|5	n	0	n	0	n	0	n	0	n
1371	Pepper1.55ch01	263567220	C	T/C	C	1|1	C	7|8	N	0|1	n	0	T	9|9	Y	5,2|7	C	8|8	n	0	T	16|16	T	13|13	T	5|5	N	0|1	n	0	T	19|19	C	3|4	C	5|5	C	14|14	C	4|4	T	2|2	C	4|4	C	5|5	C	2|2	C
1372	Pepper1.55ch01	263569444	G	A/G	R	24,19|43	A	8|8	n	0	A	20|20	n	0	R	8,9|17	G	30|30	A	14|14	A	20|20	A	24|24	A	8|8	n	0	G	5|5	A	78|78	G	1|1	A	2|2	G	4|4	G	7|7	A	2|2	n	0	G	32|32	n	0	G
1373	Pepper1.55ch01	263569479	G	A/G	R	23,17|40	A	10|10	n	0	A	19|19	n	0	R	8,8|16	G	32|32	A	15|15	A	20|20	A	23|23	A	8|8	n	0	G	5|5	A	76|76	G	1|1	A	2|2	G	3|3	G	8|8	n	0	n	0	G	32|32	n	0	G
1374	Pepper1.55ch01	264501508	A	G/A	A	3|4	n	0	n	0	A	11|11	A	3|3	G	2|2	n	0	A	18|18	A	2|2	A	16|16	n	0	n	0	n	0	A	15|15	n	0	n	0	n	0	n	0	n	0	A	1|1	G	7|7	A	6|6	G
1375	Pepper1.55ch01	264513620	A	G/A	A	12|12	R	2,3|5	A	13|13	A	21|21	A	33|33	R	6,11|17	G	28|28	A	22|22	A	15|15	A	39|39	G	13|13	A	11|13	n	0	A	49|49	N	0|1	G	4|4	G	2|2	G	33|33	A	6|6	G	9|9	G	34|34	G	2|2	G
1376	Pepper1.55ch01	264658941	A	T/A	T	7|7	W	8,3|11	A	14|14	A	5|5	A	7|7	T	9|9	T	30|30	n	0	A	12|12	A	10|10	A	3|3	N	0|1	T	11|11	A	13|13	n	0	n	0	T	4|4	T	7|7	A	4|4	A	4|4	T	8|8	n	0	T
1377	Pepper1.55ch01	264658985	T	C/T	C	10|10	Y	5,15|20	T	26|26	T	12|12	T	13|13	C	17|17	C	49|49	n	0	T	21|21	T	20|20	T	5|5	C	2|2	C	27|27	T	25|25	n	0	n	0	C	8|8	C	9|9	T	8|8	T	7|7	C	12|12	n	0	C
1378	Pepper1.55ch01	264659423	A	C/A	n	0	n	0	n	0	C	14|14	C	9|9	C	10|10	A	18|18	C	9|9	C	9|9	C	17|17	M	6,8|14	A	7|7	n	0	C	9|9	A	5|5	C	13|13	A	6|6	n	0	C	15|15	A	10|10	A	12|12	n	0	A
1379	Pepper1.55ch01	264659700	A	G/A	A	4|4	G	1|1	A	1|1	A	8|8	A	7|7	R	7,3|10	G	3|3	n	0	A	2|2	A	4|4	A	7|7	n	0	n	0	A	15|15	A	3|3	A	9|9	G	3|3	G	3|3	A	5|5	n	0	G	3|3	n	0	G
1380	Pepper1.55ch01	264659865	C	T/C	T	4|4	C	1|1	n	0	T	6|6	T	7|7	Y	3,7|10	C	3|3	N	0|1	T	5|5	T	4|4	T	6|6	n	0	n	0	T	17|17	T	3|3	T	8|8	C	5|5	C	2|2	T	5|5	n	0	C	3|3	n	0	C
1381	Pepper1.55ch01	264659972	T	G/T	K	2,6|8	T	2|2	n	0	G	11|11	G	5|5	G	1|1	T	2|2	G	10|10	G	9|9	G	3|3	K	1,1|2	n	0	T	2|2	G	11|11	T	1|1	G	3|3	T	10|10	n	0	G	1|1	T	2|2	T	2|2	G	4|4	n
1382	Pepper1.55ch01	264660139	G	A/G	G	5|5	G	2|2	A	8|8	A	4|4	A	13|13	A	5|5	G	2|2	A	7|7	A	7|7	A	3|3	A	1|1	n	0	G	2|2	A	8|8	n	0	A	2|2	G	9|9	n	0	A	2|2	G	1|1	G	1|1	A	3|3	n
1383	Pepper1.55ch01	264660252	G	T/G	K	2,6|8	T	2|2	G	4|4	G	3|3	G	9|9	G	3|3	T	2|2	G	9|9	G	9|9	G	4|4	G	1|1	n	0	T	2|2	G	10|10	N	0|1	G	3|3	T	9|9	n	0	G	2|2	N	0|1	T	2|2	G	4|4	n
1384	Pepper1.55ch01	264869285	C	T/C	C	10|10	C	2|2	n	0	C	6|6	C	5|5	Y	3,15|18	T	7|7	C	7|7	C	6|6	C	13|13	Y	6,8|14	C	2|2	n	0	C	6|6	Y	5,6|11	C	5|6	T	2|2	T	2|2	C	4|4	Y	2,3|5	T	12|12	T	5|5	T
1385	Pepper1.55ch01	264869308	G	A/G	G	19|19	G	4|4	n	0	G	12|12	G	10|10	R	28,6|34	A	10|10	G	10|10	G	9|9	G	18|18	R	15,9|24	G	1|1	n	0	G	12|12	R	11,8|19	R	2,7|9	A	4|4	A	4|4	G	8|8	R	5,4|9	A	20|20	A	7|7	A
1386	Pepper1.55ch01	264869374	C	T/C	C	19|19	C	7|7	n	0	C	11|11	C	9|9	Y	6,29|35	T	11|11	C	12|12	C	9|9	C	20|20	Y	10,16|26	C	3|3	n	0	C	11|11	Y	10,12|22	C	9|11	T	4|4	T	4|4	C	8|8	Y	4,5|9	T	22|22	T	8|8	T
1387	Pepper1.55ch01	264869386	T	G/T	T	10|10	T	4|4	n	0	T	12|12	T	5|5	K	23,3|26	G	5|5	T	8|8	T	5|5	T	13|13	K	13,6|19	T	2|2	n	0	T	10|10	K	9,6|15	T	6|7	G	4|4	N	0|2	T	4|4	K	3,2|5	G	16|16	G	7|7	G
1388	Pepper1.55ch01	264874261	C	T/C	T	3|3	Y	2,2|4	C	14|14	C	13|13	n	0	Y	9,4|13	T	10|10	C	9|9	C	23|23	C	14|14	C	5|5	n	0	T	6|6	C	11|11	n	0	Y	5,2|7	T	8|8	T	3|3	C	19|19	n	0	T	4|4	n	0	T
1389	Pepper1.55ch01	264874430	A	G/A	G	3|3	R	2,2|4	A	12|12	A	13|13	n	0	R	8,5|13	G	9|9	A	9|9	A	22|22	A	18|18	A	4|4	n	0	G	6|6	A	9|9	n	0	R	4,2|6	G	8|8	G	3|3	A	13|13	n	0	G	5|5	n	0	G
1390	Pepper1.55ch01	264874492	G	T/G	T	3|3	G	1|3	G	7|7	G	14|14	n	0	K	7,5|12	T	2|2	G	8|8	G	24|24	G	16|16	G	5|5	n	0	N	0|1	G	10|10	n	0	T	2|2	N	0|1	T	2|2	G	20|20	n	0	T	2|2	n	0	T
1391	Pepper1.55ch01	264876654	G	A/G	n	0	G	8|8	n	0	G	4|4	G	13|13	A	6|6	A	1|1	G	16|16	G	11|11	G	13|13	G	14|14	n	0	n	0	G	3|3	n	0	n	0	n	0	A	1|1	A	2|2	n	0	A	15|15	n	0	A
1392	Pepper1.55ch01	264878462	G	A/G	R	6,23|29	R	3,5|8	G	11|11	G	9|9	G	46|46	R	13,18|31	A	39|39	G	27|27	G	53|53	G	43|43	R	3,2|5	A	4|4	N	0|1	G	56|56	G	11|11	G	4|4	A	10|10	A	8|8	G	11|11	G	5|5	A	19|19	G	13|13	A
1393	Pepper1.55ch01	264878464	T	C/T	Y	6,23|29	Y	3,5|8	T	12|12	T	9|9	T	46|46	Y	13,18|31	C	38|38	T	27|27	T	53|53	T	43|43	Y	3,2|5	C	4|4	N	0|1	T	56|56	T	11|11	T	4|4	C	10|10	C	8|8	T	11|11	T	5|5	C	19|19	T	13|13	C
1394	Pepper1.55ch01	264878868	A	T/A	W	1,5|6	W	4,5|9	A	3|3	A	13|13	A	6|6	W	14,9|23	T	14|14	A	7|7	A	10|10	A	20|20	A	3|3	n	0	T	3|3	A	16|16	A	6|6	A	10|10	T	4|4	T	2|2	A	7|7	W	7,3|10	T	9|9	n	0	T
1395	Pepper1.55ch01	264935554	C	T/C	T	9|9	n	0	n	0	C	13|13	C	2|2	Y	6,9|15	T	8|8	C	7|7	C	19|19	C	11|11	T	5|5	n	0	N	0|1	C	19|19	Y	3,10|13	n	0	n	0	T	4|4	C	5|5	n	0	T	2|2	n	0	T
1396	Pepper1.55ch01	264935588	C	T/C	T	4|4	n	0	n	0	C	8|8	n	0	Y	5,5|10	T	6|6	C	5|5	C	13|13	C	8|8	T	3|3	n	0	N	0|1	C	16|16	Y	1,5|6	n	0	n	0	N	0|1	C	3|3	n	0	N	0|1	n	0	T
1397	Pepper1.55ch01	264935590	A	G/A	G	4|4	n	0	n	0	A	8|8	n	0	R	5,5|10	G	6|6	A	5|5	A	13|13	A	8|8	G	3|3	n	0	N	0|1	A	16|16	R	1,5|6	n	0	n	0	N	0|1	A	3|3	n	0	N	0|1	n	0	G
1398	Pepper1.55ch01	264982823	G	A/G	A	3|3	G	3|3	G	2|2	G	3|3	G	6|6	n	0	A	7|7	n	0	G	7|7	G	2|2	A	2|2	A	3|3	n	0	G	2|2	R	1,2|3	n	0	A	7|7	A	7|7	G	2|2	A	4|4	A	2|2	n	0	N
1399	Pepper1.55ch01	264982947	T	A/T	A	3|3	T	3|3	T	2|2	T	3|3	T	7|7	n	0	A	9|9	n	0	T	7|7	T	2|2	N	0|2	A	4|4	n	0	T	3|3	W	2,2|4	n	0	A	7|7	A	6|6	T	1|1	A	4|4	N	0|2	n	0	A
1400	Pepper1.55ch01	265061035	A	G/A	R	2,6|8	R	2,7|9	n	0	A	5|5	n	0	G	2|2	G	10|10	A	8|8	A	2|2	A	8|8	G	4|4	G	10|10	G	8|8	A	19|19	n	0	R	2,10|12	G	10|10	G	8|8	A	8|8	G	5|5	G	3|3	A	1|1	n
1401	Pepper1.55ch01	265061970	T	C/T	Y	4,2|6	T	2|2	n	0	T	2|2	n	0	T	1|1	C	5|5	T	3|3	T	2|2	T	5|5	n	0	n	0	n	0	T	5|5	n	0	n	0	C	1|1	n	0	T	1|1	n	0	n	0	n	0	C
1402	Pepper1.55ch01	268010099	G	A/G	G	1|1	G	10|10	n	0	G	8|9	R	2,3|5	n	0	G	2|2	G	13|14	R	1,1|2	R	1,2|3	n	0	n	0	n	0	G	1|1	G	10|10	G	7|7	n	0	G	9|9	G	14|14	G	10|10	G	1|1	n	0	R
1403	Pepper1.55ch01	268010307	A	G/A	A	8|8	A	2|2	G	17|17	n	0	G	2|2	n	0	A	3|3	R	1,2|3	R	1,1|2	G	1|1	G	2|2	n	0	n	0	A	1|2	G	4|4	n	0	A	2|2	G	7|7	n	0	n	0	G	6|6	A	2|2	G
1404	Pepper1.55ch01	268010727	T	G/T	T	12|12	K	5,6|11	T	6|6	K	2,4|6	G	18|18	n	0	K	7,19|26	n	0	K	6,6|12	T	1|1	K	10,2|12	n	0	n	0	K	7,7|14	G	2|2	T	9|9	K	13,11|24	n	0	T	14|14	n	0	T	1|3	n	0	T
1405	Pepper1.55ch01	268010784	T	G/T	T	12|12	K	7,4|11	T	5|5	K	3,4|7	G	18|19	n	0	K	7,18|25	n	0	K	6,6|12	T	1|1	K	10,2|12	n	0	n	0	K	6,8|14	G	2|2	T	10|10	K	13,11|24	n	0	T	14|14	n	0	K	2,1|3	n	0	T
1406	Pepper1.55ch01	268010807	G	A/G	G	12|12	R	6,4|10	G	5|5	R	3,4|7	A	18|18	n	0	R	7,18|25	n	0	R	6,7|13	G	1|1	R	10,2|12	n	0	n	0	R	6,7|13	A	2|2	G	10|10	R	13,9|22	n	0	G	13|13	n	0	R	2,1|3	n	0	G
1407	Pepper1.55ch01	268489895	T	C/T	T	7|7	T	6|6	T	2|2	T	32|32	T	11|11	C	9|9	C	3|3	T	15|15	T	2|2	T	30|30	C	8|8	n	0	n	0	Y	41,42|83	n	0	C	5|5	C	14|14	C	23|23	n	0	n	0	n	0	T	4|4	n
1408	Pepper1.55ch01	268492987	G	A/G	n	0	n	0	R	3,8|11	n	0	n	0	A	6|6	A	12|12	G	6|6	G	3|3	n	0	A	2|2	n	0	A	6|6	R	9,9|18	n	0	G	6|6	A	9|9	n	0	A	8|8	A	6|6	A	12|12	n	0	n
1409	Pepper1.55ch01	269162767	T	A/T	W	3,3|6	T	6|6	W	3,4|7	T	1|1	n	0	n	0	W	2,2|4	W	5,1|6	T	7|7	T	17|17	W	2,2|4	n	0	A	5|5	W	3,2|5	T	1|3	A	2|2	T	2|2	n	0	T	12|12	W	4,3|7	n	0	n	0	T
1410	Pepper1.55ch01	269166382	C	T/C	T	5|5	C	5|5	T	9|10	C	6|6	C	2|2	T	6|6	C	15|16	Y	5,8|13	C	22|22	C	17|17	N	0|1	C	2|2	n	0	Y	14,25|39	Y	9,3|12	C	6|7	Y	10,4|14	T	10|10	T	3|3	T	9|9	Y	3,9|12	n	0	C
1411	Pepper1.55ch01	269183004	T	G/T	K	1,2|3	G	2|2	K	2,6|8	n	0	G	4|4	K	2,4|6	n	0	T	2|2	G	5|5	G	2|2	K	2,2|4	n	0	T	2|2	K	8,2|10	G	1|1	n	0	K	4,2|6	T	2|2	K	2,1|3	T	1|1	G	2|2	n	0	N
1412	Pepper1.55ch01	269188380	G	A/G	N	0|2	A	5|5	n	0	A	4|4	N	0|1	n	0	R	2,5|7	A	8|8	A	4|4	A	12|12	A	8|8	N	0|1	n	0	R	9,9|18	G	2|2	n	0	N	0|1	G	4|4	A	2|2	G	3|4	n	0	n	0	A
1413	Pepper1.55ch01	269188561	G	T/G	K	8,13|21	T	19|19	N	0|1	T	22|22	T	20|20	K	7,12|19	K	2,13|15	K	7,8|15	T	28|28	T	42|42	K	2,3|5	n	0	G	2|2	K	9,25|34	n	0	G	15|17	G	2|2	G	15|15	T	16|17	K	1,4|5	T	16|16	n	0	T
1414	Pepper1.55ch01	269206235	A	G/A	R	4,3|7	n	0	N	0|1	G	5|5	G	4|4	A	1|2	R	2,5|7	R	2,10|12	G	3|3	G	6|6	A	1|2	n	0	A	2|2	R	8,7|15	A	2|2	A	4|4	n	0	A	2|2	n	0	n	0	A	4|4	n	0	G
1415	Pepper1.55ch01	269211033	A	G/A	R	2,2|4	G	1|1	R	1,2|3	G	4|4	G	7|7	R	1,3|4	R	1,6|7	A	3|3	G	8|8	G	8|8	R	4,2|6	n	0	A	4|4	A	6|7	A	2|2	G	3|3	n	0	A	7|7	G	1|1	G	1|1	n	0	A	1|1	G
1416	Pepper1.55ch01	269223711	C	T/C	Y	14,7|21	T	5|5	n	0	T	8|8	n	0	n	0	T	7|7	Y	3,10|13	T	20|20	T	8|8	n	0	n	0	n	0	Y	3,10|13	C	3|3	C	1|1	T	5|5	C	9|9	C	5|5	n	0	C	2|2	n	0	T
1417	Pepper1.55ch01	269245904	C	T/C	N	0|2	C	9|9	n	0	C	2|2	C	10|10	n	0	Y	4,4|8	Y	2,6|8	C	9|9	C	6|6	T	8|8	n	0	n	0	T	4|4	n	0	C	8|8	C	4|4	N	0|1	C	8|8	n	0	C	6|6	n	0	C
1418	Pepper1.55ch01	269271782	A	G/A	n	0	n	0	G	6|6	A	1|1	n	0	G	3|3	R	4,4|8	R	5,2|7	A	10|10	A	27|27	n	0	n	0	n	0	R	6,7|13	n	0	n	0	A	11|11	n	0	n	0	n	0	A	9|9	n	0	n
1419	Pepper1.55ch01	269575131	A	C/A	M	7,6|13	n	0	n	0	n	0	n	0	A	11|13	A	39|39	A	6|6	C	3|3	C	10|10	M	3,4|7	C	3|3	n	0	M	16,14|30	M	5,2|7	A	9|9	n	0	A	3|3	n	0	A	1|1	M	7,7|14	n	0	n
1420	Pepper1.55ch01	269575149	T	G/T	K	6,7|13	n	0	n	0	n	0	n	0	K	3,11|14	T	39|39	T	7|7	G	3|3	G	10|10	K	4,3|7	G	3|3	n	0	K	15,16|31	K	2,6|8	T	10|10	n	0	T	3|3	n	0	T	1|1	K	7,7|14	n	0	n
1421	Pepper1.55ch01	269575188	T	C/T	Y	6,7|13	n	0	n	0	n	0	n	0	Y	3,10|13	T	42|42	T	7|7	C	3|3	C	12|12	Y	4,2|6	C	4|4	n	0	Y	18,17|35	Y	2,7|9	T	12|12	n	0	T	3|3	n	0	T	2|2	Y	8,8|16	n	0	n
1422	Pepper1.55ch01	269575193	G	A/G	R	6,7|13	n	0	n	0	n	0	n	0	R	3,10|13	G	42|42	G	7|7	A	3|3	A	12|12	R	4,2|6	A	4|4	n	0	R	18,17|35	R	2,7|9	G	12|12	n	0	G	3|3	n	0	G	2|2	R	8,8|16	n	0	n
1423	Pepper1.55ch01	269575361	T	C/T	T	3|4	C	1|1	n	0	C	3|3	n	0	C	1|1	C	1|1	T	3|3	C	4|4	C	4|4	T	1|1	n	0	n	0	Y	2,5|7	T	1|1	n	0	C	2|2	n	0	T	1|1	C	3|3	Y	3,1|4	T	2|2	C
1424	Pepper1.55ch01	269575553	T	G/T	K	1,2|3	n	0	n	0	G	1|1	n	0	G	1|1	n	0	T	4|4	G	5|5	G	4|4	T	2|2	n	0	n	0	K	4,5|9	T	1|1	n	0	n	0	n	0	T	4|4	G	2|2	K	3,1|4	T	2|2	G
1425	Pepper1.55ch01	269575584	G	A/G	G	3|4	A	2|2	n	0	A	3|3	n	0	A	1|1	A	1|1	G	5|5	A	6|6	A	5|5	G	2|2	n	0	n	0	R	4,4|8	G	1|1	n	0	n	0	n	0	G	5|5	A	3|3	R	4,1|5	G	2|2	A
1426	Pepper1.55ch01	269575694	A	G/A	n	0	n	0	n	0	G	5|5	G	7|7	G	4|4	A	11|11	G	8|8	G	10|10	G	18|18	A	10|10	A	14|14	A	9|9	A	12|12	A	7|7	R	12,4|16	G	6|6	n	0	A	4|4	n	0	A	4|4	A	14|14	G
1427	Pepper1.55ch01	269575726	T	C/T	n	0	n	0	n	0	C	5|5	C	8|8	C	4|4	T	11|11	C	8|8	C	10|10	C	20|20	T	11|11	T	14|14	T	10|10	T	11|11	T	8|8	Y	4,11|15	C	7|7	n	0	T	2|2	n	0	T	4|4	T	15|15	C
1428	Pepper1.55ch01	269575761	T	C/T	n	0	n	0	n	0	C	5|5	C	8|8	C	3|3	T	12|12	C	9|9	C	10|10	C	20|20	T	9|9	T	14|14	T	9|9	T	11|11	T	7|7	Y	4,11|15	C	8|8	n	0	T	2|2	n	0	T	4|4	T	14|14	C
1429	Pepper1.55ch01	269577283	A	C/A	C	2|2	C	6|6	A	8|8	N	0|1	N	0|1	A	8|8	M	4,10|14	A	13|13	n	0	N	0|1	n	0	A	6|6	n	0	M	17,10|27	A	2|2	A	1|1	C	5|5	A	6|6	A	14|14	n	0	A	1|1	n	0	C
1430	Pepper1.55ch01	269577306	C	G/C	G	4|4	G	11|11	C	17|17	N	0|1	N	0|1	C	14|14	S	14,9|23	C	25|25	n	0	G	2|2	n	0	C	11|11	n	0	S	15,32|47	C	3|3	C	2|2	G	7|7	C	10|10	C	26|26	n	0	C	1|1	n	0	G
1431	Pepper1.55ch01	269577330	T	C/T	C	4|4	C	12|12	T	17|17	N	0|2	N	0|1	T	16|16	Y	15,9|24	T	24|24	n	0	C	2|2	n	0	T	13|13	n	0	Y	16,34|50	T	3|3	T	2|2	C	8|8	T	11|11	T	25|25	n	0	T	1|1	n	0	C
1432	Pepper1.55ch01	269577362	A	G/A	G	4|4	G	11|11	A	18|18	G	1|1	G	1|1	A	16|16	R	9,16|25	A	23|23	n	0	G	2|2	n	0	A	13|13	n	0	R	31,16|47	A	3|3	A	2|2	G	7|7	A	10|10	A	24|24	n	0	n	0	n	0	G
1433	Pepper1.55ch01	269577552	C	A/C	A	4|4	n	0	C	1|1	n	0	A	16|16	C	5|5	C	1|3	C	8|8	n	0	A	6|6	n	0	n	0	n	0	C	19|20	M	4,1|5	C	5|5	N	0|1	C	20|20	M	8,2|10	n	0	M	8,1|9	C	9|9	A
1434	Pepper1.55ch01	269578006	G	C/G	C	9|9	C	13|13	C	3|3	C	9|9	C	20|21	G	10|12	S	4,9|13	C	22|22	C	26|26	C	19|19	S	4,2|6	n	0	G	3|3	S	4,23|27	S	2,6|8	C	13|13	N	0|1	G	4|4	N	0|1	C	4|4	G	3|3	n	0	C
1435	Pepper1.55ch01	269578120	C	T/C	T	12|12	T	27|27	T	6|6	T	17|17	T	38|38	C	18|20	Y	5,16|21	T	37|37	T	48|48	T	36|36	Y	10,6|16	n	0	C	4|4	Y	7,44|51	Y	4,11|15	T	20|20	N	0|2	C	6|6	N	0|2	T	8|8	C	5|5	n	0	T
1436	Pepper1.55ch01	269578128	A	C/A	C	12|12	C	27|27	C	6|6	C	17|17	C	38|38	A	17|19	M	5,15|21	C	36|36	C	49|49	C	34|34	M	9,5|14	n	0	A	5|5	M	7,39|46	M	4,11|15	C	21|21	N	0|2	A	6|6	C	2|2	C	8|8	A	5|5	n	0	C
1437	Pepper1.55ch01	269634571	G	A/G	G	2|3	A	8|8	A	6|6	A	7|7	A	7|7	R	8,1|9	R	19,5|24	R	12,2|14	A	12|12	A	14|14	G	9|11	n	0	G	8|8	R	6,10|16	n	0	A	14|14	R	5,2|7	G	13|13	A	4|4	n	0	R	4,13|17	n	0	A
1438	Pepper1.55ch01	269634668	A	G/A	R	1,1|2	G	7|7	G	6|6	G	6|6	G	6|6	R	2,5|7	R	5,19|24	R	2,11|13	G	9|9	G	13|13	R	8,2|10	n	0	A	6|6	R	10,6|16	n	0	G	9|9	R	2,4|6	A	13|13	G	4|4	n	0	R	12,3|15	n	0	G
1439	Pepper1.55ch01	269641439	A	G/A	G	19|20	G	10|10	n	0	G	13|13	n	0	R	15,3|18	R	18,3|21	R	7,5|12	G	16|16	G	21|22	G	1|1	n	0	A	15|15	G	27|30	A	27|27	G	5|5	n	0	n	0	R	3,3|6	n	0	G	8|8	n	0	G
1440	Pepper1.55ch01	269685774	C	T/C	Y	4,2|6	C	5|5	C	4|4	C	10|10	C	9|9	n	0	C	11|13	Y	2,10|12	C	25|25	C	16|16	Y	2,4|6	n	0	n	0	Y	8,15|23	T	2|2	C	2|2	Y	2,2|4	T	6|6	n	0	n	0	T	19|19	n	0	C
1441	Pepper1.55ch01	269685788	T	C/T	Y	2,4|6	T	5|5	T	4|4	T	9|9	T	9|9	n	0	Y	2,10|12	Y	9,2|11	T	24|24	T	16|16	Y	4,2|6	n	0	n	0	Y	14,9|23	C	2|2	T	2|2	Y	2,2|4	C	6|6	n	0	n	0	C	19|19	n	0	T
1442	Pepper1.55ch01	269732336	G	A/G	R	5,7|12	n	0	R	7,1|8	G	13|13	G	36|36	G	5|5	R	12,2|14	R	10,5|15	G	10|10	G	27|27	G	12|12	n	0	N	0|1	R	12,14|26	G	5|5	R	4,8|12	G	4|4	A	2|2	G	4|4	G	3|3	G	25|30	n	0	G
1443	Pepper1.55ch01	269732386	T	C/T	n	0	n	0	C	6|6	T	1|1	T	1|1	n	0	T	3|3	Y	1,2|3	T	2|2	T	5|5	T	2|2	n	0	C	1|1	C	2|2	Y	1,2|3	n	0	n	0	C	5|5	n	0	C	4|4	T	2|2	n	0	T
1444	Pepper1.55ch01	269819549	A	G/A	n	0	G	2|2	n	0	G	5|5	G	9|9	R	4,2|6	R	2,2|4	A	4|5	G	1|1	G	7|7	A	4|4	n	0	A	5|5	R	4,2|6	R	4,6|10	A	3|3	A	4|5	A	3|3	R	3,2|5	G	4|4	G	2|2	G	2|2	G
1445	Pepper1.55ch01	269848084	C	T/C	C	2|2	N	0|1	n	0	T	11|11	N	0|1	n	0	n	0	C	1|1	T	8|8	T	6|6	N	0|1	N	0|1	n	0	Y	4,4|8	n	0	Y	1,2|3	T	4|4	C	1|1	n	0	N	0|1	T	3|3	n	0	T
1446	Pepper1.55ch01	269848474	G	C/G	G	2|2	N	0|1	C	11|11	C	7|7	n	0	C	5|5	n	0	G	2|2	C	13|13	C	19|19	C	12|12	N	0|1	n	0	S	3,2|5	N	0|2	G	1|1	n	0	G	1|1	S	1,6|7	N	0|1	C	7|7	C	8|8	C
1447	Pepper1.55ch01	269848527	T	C/T	n	0	C	3|3	T	3|3	C	3|3	C	5|5	T	1|1	Y	6,7|13	T	2|2	C	7|7	C	7|7	C	3|3	n	0	T	1|1	Y	5,3|8	n	0	n	0	Y	2,9|11	n	0	Y	1,1|2	n	0	C	1|1	n	0	C
1448	Pepper1.55ch01	269848562	T	C/T	n	0	C	3|3	T	2|2	C	5|5	C	5|5	T	2|2	Y	7,8|15	T	2|2	C	7|7	C	10|10	C	6|6	n	0	T	2|2	Y	5,3|8	n	0	n	0	T	10|11	T	1|1	Y	3,1|4	n	0	C	1|1	n	0	C
1449	Pepper1.55ch01	269848799	T	C/T	n	0	C	5|5	T	3|3	n	0	N	0|1	Y	3,2|5	Y	8,8|16	Y	8,2|10	C	3|3	C	5|5	T	3|3	n	0	n	0	Y	5,3|8	n	0	n	0	T	9|9	T	1|1	T	1|2	n	0	N	0|1	n	0	C
1450	Pepper1.55ch01	270326173	G	T/G	G	2|2	G	2|2	K	2,4|6	G	10|10	G	2|2	G	11|11	G	14|16	K	8,5|13	G	22|22	G	38|38	G	6|6	G	6|6	n	0	G	35|42	G	4|4	K	8,4|12	G	5|5	n	0	T	6|6	n	0	n	0	n	0	G
1451	Pepper1.55ch01	270326199	A	G/A	A	1|1	A	2|2	R	1,3|4	A	9|9	A	1|1	A	11|11	A	11|12	R	7,4|11	A	15|15	A	29|29	A	3|3	A	4|4	n	0	A	29|34	A	3|3	R	7,4|11	A	3|3	n	0	G	7|7	n	0	n	0	n	0	A
1452	Pepper1.55ch01	270326237	C	T/C	C	1|1	C	1|1	Y	2,2|4	C	5|5	C	1|1	C	6|6	C	8|9	Y	4,3|7	C	13|13	C	16|16	C	3|3	C	3|3	n	0	Y	18,4|22	C	2|2	Y	3,2|5	C	3|3	n	0	T	4|4	n	0	n	0	n	0	C
1453	Pepper1.55ch01	270326336	G	A/G	R	15,20|35	G	34|34	A	10|10	G	23|23	G	21|21	R	9,20|29	R	26,21|47	A	17|17	G	56|56	G	93|93	A	26|26	G	1|1	A	26|26	R	30,17|47	R	16,22|38	A	3|3	A	10|10	A	11|11	G	6|6	n	0	R	4,12|16	R	15,18|33	G
1454	Pepper1.55ch01	270326403	G	A/G	R	8,9|17	G	17|17	A	5|5	G	12|12	G	10|10	R	5,11|16	R	13,12|25	A	11|11	G	29|29	G	46|46	A	13|13	G	1|1	A	12|12	R	15,10|25	R	9,11|20	A	2|2	A	5|5	A	5|5	G	4|4	n	0	R	3,6|9	R	9,7|16	G
1455	Pepper1.55ch01	270327448	T	G/T	K	6,3|9	T	2|2	n	0	T	4|4	T	4|4	T	3|3	G	2|2	K	4,2|6	T	1|1	T	7|7	n	0	n	0	n	0	K	6,6|12	G	1|1	T	1|1	n	0	G	2|2	T	1|1	T	3|3	T	3|3	n	0	T
1456	Pepper1.55ch01	270327631	C	T/C	C	1|1	T	4|4	n	0	T	3|3	n	0	C	2|2	n	0	n	0	T	5|5	N	0|1	C	3|3	n	0	C	1|1	Y	7,3|10	Y	4,2|6	Y	2,6|8	C	12|12	C	2|2	C	6|6	C	2|2	C	1|2	n	0	T
1457	Pepper1.55ch01	270327641	A	G/A	G	1|1	A	2|2	n	0	n	0	n	0	G	2|2	n	0	n	0	A	3|3	A	1|1	G	2|2	n	0	G	1|1	R	1,6|7	R	1,4|5	A	4|5	G	12|12	G	2|2	G	5|5	G	2|2	R	1,1|2	n	0	A
1458	Pepper1.55ch01	270327671	C	G/C	N	0|1	C	5|5	n	0	C	3|3	n	0	N	0|2	G	5|5	G	4|4	C	2|2	C	3|3	N	0|2	n	0	N	0|1	S	10,5|15	S	3,6|9	C	7|7	G	10|10	N	0|2	G	5|5	N	0|1	C	6|7	n	0	C
1459	Pepper1.55ch01	270328001	G	A/G	n	0	G	1|1	n	0	n	0	G	1|1	A	1|1	n	0	G	2|2	G	6|6	G	4|4	R	3,1|4	n	0	n	0	G	4|5	N	0|1	G	2|2	A	1|1	n	0	G	2|2	R	1,2|3	n	0	G	1|1	G
1460	Pepper1.55ch01	270328375	T	C/T	n	0	T	1|1	n	0	n	0	T	1|1	n	0	n	0	T	2|2	T	5|5	T	4|4	Y	4,1|5	n	0	n	0	T	4|5	C	2|2	T	2|2	Y	1,1|2	n	0	T	2|2	Y	1,2|3	n	0	T	1|1	T
1461	Pepper1.55ch01	270328452	T	C/T	n	0	T	5|5	n	0	T	1|1	T	3|3	T	3|3	Y	5,15|20	T	1|1	T	3|3	T	7|7	C	3|3	T	1|1	C	8|8	Y	2,9|11	T	2|2	T	8|8	C	6|6	n	0	n	0	Y	2,1|3	n	0	n	0	T
1462	Pepper1.55ch01	270328455	T	A/T	n	0	T	5|5	n	0	T	1|1	T	3|3	T	3|3	W	5,15|20	T	1|1	T	2|2	T	7|7	A	3|3	T	1|1	A	8|8	T	9|11	T	2|2	T	8|8	A	6|6	n	0	n	0	W	2,1|3	n	0	n	0	T
1463	Pepper1.55ch01	270385765	A	G/A	R	7,5|12	G	16|16	G	5|5	G	4|4	G	16|16	R	2,6|8	A	25|28	A	30|35	G	28|28	G	7|7	R	5,3|8	G	6|6	n	0	R	28,18|46	A	3|3	N	0|1	R	2,7|9	A	3|3	R	2,4|6	R	5,2|7	R	4,2|6	n	0	G
1464	Pepper1.55ch01	270482241	A	T/A	W	2,6|8	T	7|7	T	3|3	N	0|2	T	6|6	A	8|10	A	12|12	A	10|12	n	0	T	14|14	T	7|7	n	0	n	0	W	19,14|33	A	2|3	A	4|4	W	2,3|5	A	9|9	A	3|3	N	0|1	W	1,4|5	T	3|3	T
1465	Pepper1.55ch01	270482274	T	A/T	W	11,4|15	A	10|10	A	5|5	N	0|2	W	10,2|12	W	4,9|13	T	16|16	T	13|16	n	0	A	22|23	A	12|12	n	0	n	0	W	25,31|56	W	3,3|6	T	4|4	N	0|9	T	14|14	T	6|6	N	0|2	W	9,2|11	A	4|4	A
1466	Pepper1.55ch01	270482365	G	A/G	R	5,2|7	A	7|7	A	3|3	N	0|2	A	6|6	R	2,4|6	G	9|9	R	3,9|12	n	0	A	19|19	A	6|6	n	0	n	0	R	14,20|34	R	3,3|6	G	2|2	R	3,1|4	G	9|9	G	3|3	N	0|1	R	5,1|6	N	0|2	A
1467	Pepper1.55ch01	270524589	C	A/C	C	2|2	A	11|11	n	0	A	7|7	n	0	n	0	C	3|4	A	6|6	A	9|9	A	7|7	C	1|1	n	0	n	0	C	23|23	n	0	C	3|3	A	4|4	C	3|3	M	4,1|5	A	6|6	N	0|1	n	0	A
1468	Pepper1.55ch01	270526123	C	T/C	n	0	T	3|3	T	2|2	T	5|5	T	2|2	C	6|6	Y	6,2|8	Y	4,4|8	N	0|1	T	3|3	C	4|4	C	1|1	C	1|1	Y	2,3|5	C	3|4	C	4|4	Y	1,5|6	C	5|5	C	4|5	Y	3,4|7	T	5|5	C	3|3	T
1469	Pepper1.55ch01	270526309	A	G/A	n	0	G	3|3	G	2|2	G	5|5	G	2|2	A	6|6	A	5|6	R	5,3|8	G	2|2	G	4|4	A	3|3	A	1|1	A	1|1	R	2,3|5	R	2,2|4	A	3|3	R	1,4|5	A	5|5	A	4|5	R	3,3|6	G	6|6	A	3|3	G
1470	Pepper1.55ch01	270543977	G	T/G	G	3|3	n	0	T	4|4	n	0	T	3|3	T	2|2	n	0	K	4,2|6	T	8|8	N	0|1	n	0	n	0	n	0	K	3,6|9	T	2|2	n	0	n	0	n	0	T	2|2	N	0|1	T	2|2	n	0	T
1471	Pepper1.55ch01	270543992	G	A/G	G	4|4	n	0	A	4|4	n	0	A	3|3	N	0|2	n	0	R	2,6|8	A	9|9	N	0|1	n	0	n	0	n	0	R	10,3|13	G	1|3	n	0	n	0	n	0	A	4|4	N	0|2	N	0|2	n	0	N
1472	Pepper1.55ch01	270547839	G	A/G	G	5|5	A	15|15	R	4,14|18	A	24|24	A	10|10	G	21|21	R	13,27|40	R	6,12|18	A	20|20	A	47|47	R	12,7|19	n	0	G	10|10	R	8,15|23	R	9,2|11	R	11,16|27	A	14|14	G	4|4	R	17,3|20	R	2,3|5	G	9|11	n	0	A
1473	Pepper1.55ch01	270548225	C	A/C	M	14,2|16	A	2|2	A	9|9	A	30|30	A	6|6	M	11,11|22	M	3,11|14	M	33,22|55	A	24|24	A	63|63	A	3|3	n	0	n	0	M	40,73|113	M	25,4|29	M	10,14|24	M	10,3|13	C	6|6	M	18,5|23	M	12,4|16	C	29|31	n	0	A
1474	Pepper1.55ch01	270548401	G	A/G	n	0	n	0	n	0	A	11|11	n	0	n	0	G	9|9	G	2|2	A	19|19	A	11|12	R	8,5|13	n	0	n	0	n	0	G	8|8	R	17,6|23	n	0	G	9|9	n	0	n	0	n	0	n	0	n
1475	Pepper1.55ch01	270641061	A	T/A	A	3|4	n	0	A	11|13	A	1|2	T	7|7	A	1|1	A	24|29	A	12|15	T	42|43	T	29|31	A	2|2	A	6|6	A	3|3	W	17,9|26	A	5|5	T	11|12	T	3|3	A	6|6	A	9|11	A	5|5	A	8|9	n	0	T
1476	Pepper1.55ch01	270641131	C	A/C	M	2,5|7	n	0	C	22|26	C	1|3	A	12|12	C	2|2	M	10,48|58	M	6,22|28	A	81|84	A	55|56	C	2|2	C	11|11	C	6|6	M	17,33|50	C	10|10	M	23,3|26	A	6|6	C	14|14	C	21|23	C	14|14	C	13|15	n	0	A
1477	Pepper1.55ch01	270641132	C	T/C	Y	5,2|7	n	0	C	22|26	C	1|3	T	12|12	C	2|2	Y	48,10|58	Y	22,6|28	T	81|84	T	55|56	C	2|2	C	11|11	C	6|6	Y	33,17|50	C	10|10	Y	3,23|26	T	6|6	C	14|14	C	21|23	C	14|14	C	13|15	n	0	T
1478	Pepper1.55ch01	270699171	C	T/C	C	3|4	T	6|6	T	14|14	T	6|6	n	0	C	4|4	C	8|10	C	1|1	T	4|4	T	13|13	Y	14,4|18	n	0	C	4|4	C	2|3	C	4|4	n	0	Y	10,8|18	C	13|13	C	8|8	N	0|1	C	2|2	n	0	T
1479	Pepper1.55ch01	270713443	G	A/G	R	6,3|9	n	0	n	0	A	27|27	A	10|10	G	2|2	R	20,13|33	R	23,18|41	A	27|27	A	47|47	A	13|13	A	4|4	n	0	R	25,18|43	G	7|7	G	6|6	A	13|13	G	2|2	G	33|37	A	4|4	N	0|2	n	0	A
1480	Pepper1.55ch01	270713457	A	T/A	W	3,6|9	n	0	n	0	T	24|24	T	10|10	A	2|2	W	13,20|33	W	18,24|42	T	27|27	T	46|46	T	13|13	T	4|4	n	0	W	18,25|43	A	7|7	A	6|6	T	14|14	A	2|2	A	34|38	T	5|5	T	2|2	n	0	T
1481	Pepper1.55ch01	270713509	G	C/G	S	3,6|9	n	0	n	0	C	22|22	C	8|8	G	2|2	S	13,13|26	S	17,23|40	C	29|29	C	45|45	C	14|14	C	3|3	n	0	S	17,26|43	G	6|6	G	5|5	C	13|13	G	2|2	G	33|38	C	2|2	C	2|2	n	0	C
1482	Pepper1.55ch01	270748406	A	G/A	G	4|4	A	2|2	A	2|2	A	2|2	n	0	A	6|6	n	0	R	2,3|5	A	13|13	A	17|17	G	2|2	N	0|1	G	3|3	R	6,9|15	G	3|3	N	0|2	R	3,3|6	G	4|4	R	1,3|4	n	0	R	2,2|4	n	0	A
1483	Pepper1.55ch01	270748468	T	C/T	C	5|5	T	3|3	T	3|3	T	3|3	T	1|1	T	6|6	n	0	Y	4,2|6	T	13|13	T	18|18	T	1|3	N	0|1	C	5|5	Y	10,8|18	C	2|2	Y	3,2|5	Y	5,4|9	C	5|5	Y	5,1|6	n	0	Y	3,2|5	n	0	T
1484	Pepper1.55ch01	270748474	G	A/G	A	5|5	G	3|3	G	3|3	G	3|3	G	1|1	G	6|6	A	1|1	R	4,2|6	G	13|13	G	20|20	R	2,1|3	A	1|1	A	5|5	R	10,8|18	A	2|2	R	3,2|5	R	5,4|9	A	5|5	R	5,1|6	n	0	R	3,3|6	n	0	G
1485	Pepper1.55ch01	270798030	G	A/G	G	5|5	G	1|1	G	2|2	G	8|8	n	0	G	7|7	R	3,2|5	R	14,7|21	G	15|15	G	26|26	G	1|1	n	0	A	4|4	R	15,14|29	G	1|1	A	2|2	R	3,1|4	n	0	R	2,1|3	n	0	n	0	n	0	G
1486	Pepper1.55ch01	270798149	A	G/A	A	6|6	A	1|1	A	2|2	A	8|8	n	0	A	7|7	R	2,5|7	R	8,17|25	A	16|16	A	27|27	A	1|1	n	0	G	5|5	R	16,18|34	A	1|1	G	5|5	R	1,4|5	n	0	R	1,3|4	n	0	n	0	n	0	A
1487	Pepper1.55ch01	270798150	C	G/C	C	6|6	C	1|1	C	2|2	C	8|8	n	0	C	7|7	S	5,2|7	S	17,8|25	C	16|16	C	27|27	C	1|1	n	0	G	5|5	S	18,16|34	C	1|1	G	5|5	S	4,1|5	n	0	S	3,1|4	n	0	n	0	n	0	C
1488	Pepper1.55ch01	270805801	G	A/G	R	3,4|7	G	12|12	n	0	G	13|13	G	5|5	R	9,8|17	A	8|8	R	2,6|8	G	28|28	G	70|70	G	12|15	G	6|6	A	3|3	G	26|30	G	14|14	R	8,18|26	R	2,2|4	A	2|2	G	20|20	R	15,11|26	R	5,10|15	n	0	G
1489	Pepper1.55ch01	270870798	C	T/C	C	1|2	N	0|1	C	2|2	T	2|2	N	0|1	C	5|6	C	21|22	C	22|23	n	0	N	0|1	C	3|3	n	0	C	1|1	C	11|12	C	5|5	C	1|1	C	3|3	C	12|12	C	4|5	C	2|2	C	5|5	n	0	n
1490	Pepper1.55ch01	270882942	C	T/C	Y	3,13|16	N	0|1	T	11|11	T	18|18	T	14|14	T	3|3	Y	2,6|8	T	4|4	T	4|4	T	49|49	n	0	N	0|1	n	0	Y	4,25|29	N	0|1	T	8|8	T	3|3	C	2|2	Y	5,2|7	Y	1,2|3	n	0	n	0	T
1491	Pepper1.55ch01	270883042	T	C/T	Y	11,10|21	N	0|1	C	7|7	C	9|9	C	11|11	C	2|2	Y	8,4|12	C	5|5	C	5|5	C	37|37	T	5|5	N	0|1	n	0	Y	22,7|29	n	0	C	4|4	C	2|2	T	3|3	T	10|12	Y	3,1|4	T	1|1	n	0	C
1492	Pepper1.55ch01	271056791	G	C/G	S	2,2|4	C	1|1	S	2,3|5	C	5|5	C	4|4	S	3,6|9	S	2,2|4	S	4,11|15	C	3|3	C	26|26	S	6,4|10	C	1|1	G	4|4	S	10,7|17	G	5|6	G	1|1	S	5,7|12	G	9|9	S	2,8|10	G	4|4	G	3|4	n	0	n
1493	Pepper1.55ch01	271056796	G	A/G	R	3,2|5	G	1|1	R	2,3|5	G	6|6	G	4|4	R	3,6|9	R	2,2|4	R	4,11|15	G	3|3	G	27|27	R	6,4|10	G	2|2	A	4|4	R	10,14|24	R	5,7|12	G	4|5	R	5,7|12	A	11|11	R	2,9|11	A	5|5	R	3,7|10	n	0	G
1494	Pepper1.55ch01	271056827	C	T/C	Y	4,3|7	N	0|1	Y	2,3|5	T	6|6	T	4|4	Y	4,6|10	Y	2,3|5	Y	5,12|17	T	4|4	T	27|27	Y	6,4|10	T	2|2	C	6|6	Y	13,15|28	Y	5,10|15	Y	1,5|6	Y	5,8|13	C	13|13	Y	2,9|11	C	6|6	Y	4,7|11	n	0	T
1495	Pepper1.55ch01	271056895	C	T/C	Y	4,5|9	N	0|1	Y	5,3|8	T	5|5	T	4|4	Y	4,6|10	Y	2,2|4	Y	5,10|15	T	5|5	T	27|27	Y	7,4|11	T	2|2	C	5|5	Y	14,17|31	Y	7,11|18	Y	1,5|6	Y	4,10|14	C	16|16	Y	2,9|11	C	4|4	Y	5,6|11	n	0	T
1496	Pepper1.55ch01	271058007	C	G/C	S	23,4|27	C	9|9	S	2,7|9	C	5|5	C	19|19	G	9|10	S	4,4|8	S	10,31|41	C	22|22	C	11|11	G	2|2	G	1|1	G	13|13	S	14,18|32	S	2,6|8	G	1|1	C	4|4	n	0	S	2,3|5	S	2,4|6	C	6|6	n	0	C
1497	Pepper1.55ch01	271058106	A	C/A	M	3,17|20	A	7|7	M	7,2|9	A	5|5	A	12|12	M	1,7|8	M	3,3|6	M	26,7|33	A	14|14	A	8|8	N	0|1	n	0	C	9|9	M	15,10|25	M	5,2|7	n	0	A	3|3	n	0	M	2,2|4	M	2,2|4	A	4|4	n	0	A
1498	Pepper1.55ch01	271058148	G	A/G	R	23,4|27	G	8|8	R	2,10|12	G	5|5	G	16|16	R	7,1|8	R	4,4|8	R	9,29|38	G	18|18	G	9|9	A	2|2	A	1|1	A	11|11	R	15,16|31	R	2,5|7	A	1|1	G	3|3	n	0	R	2,2|4	R	2,3|5	G	5|5	n	0	G
1499	Pepper1.55ch01	271059685	C	T/C	T	41|45	C	16|16	T	4|4	C	31|31	C	12|12	Y	11,15|26	Y	13,22|35	Y	32,16|48	C	35|35	C	52|52	C	24|24	T	2|2	n	0	Y	8,68|76	n	0	T	12|12	n	0	T	26|26	Y	3,9|12	C	6|6	Y	8,15|23	n	0	C
1500	Pepper1.55ch01	271104929	T	A/T	A	4|4	n	0	N	0|1	T	2|2	n	0	A	3|3	W	2,4|6	A	9|9	T	2|2	T	4|4	N	0|2	n	0	n	0	W	3,2|5	A	6|6	T	1|1	T	5|5	n	0	T	2|2	N	0|2	W	7,1|8	n	0	T
1501	Pepper1.55ch01	271105057	G	A/G	A	5|5	n	0	N	0|1	G	3|3	n	0	A	4|4	R	3,4|7	A	9|9	G	2|2	G	4|4	A	2|2	n	0	n	0	R	5,1|6	A	4|4	n	0	G	6|7	n	0	G	2|2	A	3|3	R	6,1|7	n	0	G
1502	Pepper1.55ch01	271105657	T	A/T	n	0	T	1|1	n	0	T	1|1	T	1|1	n	0	W	1,1|2	W	3,1|4	T	3|3	T	2|2	T	2|2	n	0	n	0	W	4,1|5	n	0	n	0	A	1|1	A	5|5	T	1|1	T	1|1	n	0	n	0	T
1503	Pepper1.55ch01	271468950	T	C/T	Y	7,9|16	T	4|4	T	4|5	T	4|4	T	3|3	Y	7,1|8	C	8|8	T	5|6	T	9|9	T	11|11	n	0	Y	2,3|5	C	7|7	Y	12,7|19	C	3|3	Y	8,4|12	T	3|3	C	3|3	T	1|1	Y	3,1|4	T	4|5	C	2|2	T
1504	Pepper1.55ch01	271469053	G	C/G	S	11,6|17	G	4|4	G	7|8	G	3|3	G	3|3	S	1,6|7	C	5|5	G	4|4	G	7|7	G	18|18	n	0	G	2|3	C	13|13	S	9,11|20	C	3|3	S	3,10|13	G	3|3	C	6|6	G	1|1	S	1,5|6	G	5|6	C	3|3	G
1505	Pepper1.55ch01	271488247	G	T/G	n	0	G	4|4	n	0	G	5|5	G	2|2	G	1|1	K	9,8|17	T	11|12	G	2|2	G	15|15	n	0	T	2|2	n	0	K	7,16|23	n	0	G	6|6	n	0	n	0	T	7|7	n	0	K	3,8|11	n	0	G
1506	Pepper1.55ch01	271488555	T	C/T	Y	2,13|15	T	7|7	n	0	T	2|2	T	2|2	Y	3,1|4	Y	7,5|12	Y	6,2|8	T	2|2	T	8|8	C	8|8	C	2|2	n	0	Y	5,6|11	n	0	C	4|4	n	0	C	1|1	N	0|1	C	5|5	Y	6,9|15	n	0	T
1507	Pepper1.55ch01	271491110	C	T/C	T	2|2	C	1|1	n	0	C	8|8	C	4|4	Y	1,1|2	Y	4,2|6	Y	5,2|7	C	4|4	C	10|10	C	3|3	C	1|1	T	3|3	Y	3,8|11	C	1|1	n	0	C	3|3	T	1|1	Y	2,1|3	C	2|2	T	3|3	n	0	n
1508	Pepper1.55ch01	271492229	G	C/G	G	4|5	n	0	G	2|2	G	6|6	n	0	G	3|3	S	7,9|16	S	2,6|8	G	7|7	G	16|16	n	0	n	0	n	0	S	16,9|25	n	0	n	0	n	0	C	2|2	C	1|1	n	0	C	2|2	n	0	G
1509	Pepper1.55ch01	271492270	G	C/G	C	1|1	n	0	G	1|1	G	4|4	n	0	G	3|3	S	5,9|14	S	2,5|7	G	7|7	G	11|11	n	0	n	0	n	0	S	16,9|25	n	0	n	0	n	0	C	2|2	C	2|2	n	0	C	2|2	n	0	G
1510	Pepper1.55ch01	271492512	A	C/A	C	6|6	A	15|15	C	2|2	A	2|2	A	13|13	M	1,3|4	M	7,2|9	M	5,8|13	A	29|29	A	25|25	C	10|10	n	0	n	0	A	13|16	M	1,4|5	n	0	A	2|2	C	3|3	C	9|9	M	4,2|6	C	7|7	C	5|5	A
1511	Pepper1.55ch01	271492529	A	C/A	C	6|6	A	16|16	N	0|2	A	2|2	A	11|11	M	1,3|4	M	7,2|9	M	5,8|13	A	28|28	A	25|25	C	10|10	n	0	n	0	M	11,4|15	M	1,4|5	n	0	A	2|2	C	3|3	C	9|9	M	4,2|6	C	7|7	C	5|5	A
1512	Pepper1.55ch01	271492662	A	G/A	R	1,5|6	A	9|9	N	0|1	n	0	A	7|7	A	1|2	R	8,8|16	R	2,6|8	A	20|20	A	18|18	R	7,5|12	n	0	n	0	R	13,8|21	R	8,4|12	A	2|2	n	0	N	0|1	A	5|5	A	7|7	R	5,12|17	A	1|1	A
1513	Pepper1.55ch01	271539962	C	T/C	C	2|2	n	0	n	0	n	0	n	0	T	6|6	C	11|11	Y	22,17|39	T	7|7	T	2|2	n	0	n	0	n	0	Y	8,9|17	C	6|6	Y	2,9|11	n	0	C	2|2	n	0	n	0	Y	8,9|17	n	0	n
1514	Pepper1.55ch01	271571499	C	T/C	C	3|3	n	0	n	0	C	3|3	C	7|7	C	5|5	Y	10,3|13	T	4|4	C	4|4	C	12|12	C	4|4	C	1|1	n	0	Y	4,2|6	n	0	n	0	C	1|1	T	2|2	Y	4,3|7	T	2|2	T	3|3	n	0	C
1515	Pepper1.55ch01	271579299	C	T/C	C	5|5	C	5|5	n	0	C	10|10	C	10|10	C	1|1	C	13|16	C	3|3	C	30|30	C	32|32	Y	1,6|7	n	0	n	0	Y	8,6|14	C	1|1	n	0	C	17|17	T	3|3	C	12|14	Y	3,6|9	C	5|5	n	0	n
1516	Pepper1.55ch01	271579311	C	T/C	T	5|5	T	5|5	n	0	T	9|9	T	10|10	T	1|1	Y	3,11|14	T	3|3	T	29|29	T	32|32	C	6|7	n	0	n	0	Y	5,8|13	T	1|1	n	0	T	16|16	C	3|3	Y	2,12|14	Y	6,3|9	T	6|6	n	0	n
1517	Pepper1.55ch01	271582546	A	G/A	n	0	A	4|4	n	0	A	22|22	A	7|7	G	7|7	A	14|14	A	5|5	A	10|10	A	14|14	R	7,3|10	n	0	n	0	G	17|17	A	8|8	R	4,4|8	A	13|13	G	9|9	n	0	R	4,16|20	R	2,7|9	n	0	A
1518	Pepper1.55ch01	271584490	C	T/C	Y	2,4|6	C	2|2	T	8|8	C	4|4	n	0	N	0|1	C	7|7	Y	4,2|6	C	5|5	C	12|12	C	2|2	n	0	n	0	C	16|17	N	0|1	C	2|2	n	0	T	4|4	n	0	n	0	C	4|5	n	0	C
1519	Pepper1.55ch01	271584678	T	C/T	Y	2,4|6	C	7|7	T	8|8	C	6|6	C	7|7	Y	3,1|4	Y	8,5|13	Y	5,2|7	C	8|8	C	12|12	Y	3,1|4	Y	3,1|4	n	0	Y	15,2|17	T	1|1	Y	7,1|8	C	9|9	T	5|5	n	0	T	2|2	Y	7,5|12	N	0|1	C
1520	Pepper1.55ch01	271584890	G	A/G	A	1|1	A	1|1	n	0	A	4|4	A	5|5	n	0	A	2|2	G	3|3	A	4|4	A	4|4	R	1,2|3	A	2|2	G	3|3	A	9|9	A	1|1	R	6,3|9	n	0	n	0	A	1|1	n	0	G	1|1	A	1|1	n
1521	Pepper1.55ch01	271604459	G	A/G	A	2|2	A	8|8	R	1,2|3	A	6|6	A	2|2	R	2,8|10	A	1|1	R	2,3|5	A	8|8	A	1|1	R	1,1|2	G	2|2	G	8|8	R	3,9|12	R	5,1|6	R	3,1|4	n	0	n	0	A	2|2	G	4|4	G	5|6	n	0	A
1522	Pepper1.55ch01	271604734	G	T/G	K	2,3|5	G	6|6	K	2,2|4	G	3|3	G	1|1	G	2|2	G	1|1	K	2,3|5	G	8|8	G	1|1	G	1|2	T	2|2	n	0	K	4,5|9	G	2|2	G	4|5	n	0	N	0|1	K	5,2|7	n	0	G	1|1	n	0	G
1523	Pepper1.55ch01	271605615	T	C/T	Y	10,8|18	C	13|13	T	7|7	C	14|14	C	10|10	C	4|4	T	25|28	Y	4,8|12	C	9|9	C	24|24	Y	3,2|5	C	1|1	n	0	Y	7,28|35	C	1|1	T	4|4	n	0	n	0	Y	11,22|33	Y	3,1|4	Y	4,3|7	n	0	C
1524	Pepper1.55ch01	271605867	G	C/G	S	17,6|23	G	2|2	G	2|2	G	15|15	G	3|3	G	10|12	S	9,9|18	G	5|5	G	20|20	G	16|16	G	18|18	n	0	C	8|8	S	13,35|48	S	4,6|10	S	6,11|17	n	0	C	16|16	S	20,6|26	n	0	n	0	n	0	G
1525	Pepper1.55ch01	271605870	C	A/C	M	17,6|23	N	0|2	A	2|2	A	15|15	A	3|3	M	10,2|12	M	9,9|18	A	6|6	A	20|20	A	16|16	A	18|18	n	0	C	8|8	M	13,35|48	M	4,7|11	M	6,12|18	n	0	C	16|16	M	19,6|25	n	0	n	0	n	0	A
1526	Pepper1.55ch01	271683678	G	C/G	S	21,23|44	G	15|15	G	2|2	G	4|4	n	0	C	22|24	S	14,10|24	S	49,11|60	G	19|19	G	44|44	C	1|1	n	0	n	0	S	29,46|75	S	2,16|18	S	4,9|13	n	0	n	0	S	2,4|6	n	0	G	11|11	n	0	G
1527	Pepper1.55ch01	271683722	A	G/A	R	13,16|29	A	12|12	A	2|2	A	3|3	n	0	G	23|25	R	9,11|20	A	30|36	A	10|10	A	28|28	N	0|1	n	0	n	0	R	22,27|49	R	2,9|11	R	4,5|9	n	0	n	0	R	1,3|4	n	0	A	9|9	n	0	A
1528	Pepper1.55ch01	271687616	C	G/C	C	8|8	G	4|4	n	0	G	10|10	G	4|4	G	4|4	G	2|2	G	6|6	G	16|16	G	3|3	G	2|2	n	0	n	0	G	28|28	n	0	G	5|5	G	4|4	n	0	C	1|1	n	0	G	2|2	C	3|3	G
1529	Pepper1.55ch01	271687620	T	C/T	C	8|8	T	4|4	n	0	T	9|9	T	4|4	T	4|4	T	2|2	T	6|6	T	16|16	T	3|3	T	2|2	n	0	n	0	T	28|28	n	0	T	5|5	T	4|4	n	0	N	0|1	n	0	T	2|2	C	3|3	T
1530	Pepper1.55ch01	271694966	A	G/A	R	8,4|12	A	2|2	A	8|10	A	16|16	A	6|6	n	0	R	12,4|16	n	0	A	5|5	A	5|5	n	0	n	0	N	0|1	R	3,9|12	A	2|2	n	0	A	2|2	G	6|6	n	0	G	7|7	N	0|1	A	1|1	n
1531	Pepper1.55ch01	271695042	A	G/A	R	7,4|11	A	4|4	A	16|18	A	27|27	A	9|9	n	0	R	17,3|20	n	0	A	8|8	A	6|6	n	0	n	0	G	1|1	G	10|11	A	1|1	n	0	A	1|1	G	5|5	n	0	G	13|13	G	2|2	A	1|1	n
1532	Pepper1.55ch01	271695061	G	T/G	K	4,4|8	G	4|4	G	15|17	G	27|27	G	9|9	n	0	G	16|18	n	0	G	8|8	G	6|6	n	0	n	0	N	0|1	T	9|10	G	2|2	n	0	G	1|1	T	5|5	n	0	T	13|13	T	2|2	G	1|1	n
1533	Pepper1.55ch01	271695073	C	T/C	Y	4,8|12	C	4|4	C	15|17	C	27|27	C	9|9	n	0	C	15|17	C	3|3	C	8|8	C	5|5	T	6|6	n	0	N	0|1	T	10|11	C	4|4	C	4|4	C	2|2	T	5|5	n	0	T	12|12	T	2|2	C	2|2	n
1534	Pepper1.55ch01	271695126	G	T/G	K	7,8|15	G	2|2	K	7,2|9	G	17|17	G	6|6	n	0	K	11,4|15	G	5|5	G	5|5	G	6|6	T	12|12	n	0	N	0|1	K	3,11|14	G	6|6	G	8|8	G	2|2	T	5|5	n	0	T	8|8	N	0|1	G	2|2	n
1535	Pepper1.55ch01	271695140	A	G/A	R	7,8|15	n	0	G	2|2	A	6|6	A	2|2	n	0	R	6,4|10	A	6|6	A	2|2	A	6|6	G	12|12	n	0	N	0|1	R	2,7|9	A	4|4	A	8|8	n	0	G	4|4	n	0	n	0	n	0	A	2|2	n
1536	Pepper1.55ch01	271695314	A	G/A	A	2|2	A	3|3	A	1|1	A	13|13	A	19|19	G	4|4	G	12|12	R	5,6|11	A	7|7	A	35|35	n	0	n	0	n	0	R	4,18|22	n	0	n	0	A	5|5	n	0	n	0	n	0	A	7|7	G	3|3	A
1537	Pepper1.55ch01	271695769	A	T/A	T	42|46	A	11|11	A	10|10	A	3|3	A	30|30	W	1,4|5	W	14,12|26	W	8,19|27	A	10|10	A	18|18	W	8,8|16	A	10|10	T	4|4	W	13,12|26	W	14,4|18	W	4,2|6	A	10|10	T	26|26	W	14,9|23	W	12,16|28	T	7|7	n	0	A
1538	Pepper1.55ch01	271695792	T	C/T	C	41|45	T	11|11	T	9|9	T	2|2	T	30|30	Y	4,1|5	Y	11,14|25	Y	18,8|26	T	8|8	T	18|18	Y	8,8|16	T	10|10	C	4|4	Y	13,13|26	Y	4,14|18	Y	2,4|6	T	10|10	C	24|24	Y	8,14|22	Y	16,13|29	C	7|7	n	0	T
1539	Pepper1.55ch01	271695793	T	C/T	C	41|45	T	11|11	T	9|9	T	2|2	T	30|30	Y	4,1|5	Y	11,14|25	Y	18,8|26	T	8|8	T	18|18	Y	8,8|16	T	10|10	C	4|4	Y	13,13|26	Y	4,14|18	Y	2,4|6	T	10|10	C	24|24	Y	8,14|22	Y	16,13|29	C	7|7	n	0	T
1540	Pepper1.55ch01	271695804	G	T/G	T	42|46	G	10|10	G	9|9	G	2|2	G	31|31	K	1,4|5	K	14,11|25	K	8,18|26	G	7|7	G	18|18	K	7,8|15	G	10|10	T	4|4	K	13,13|26	K	14,4|18	K	4,2|6	G	10|10	T	24|24	K	13,8|21	K	12,16|28	T	7|7	n	0	G
1541	Pepper1.55ch01	271695806	G	T/G	T	42|46	G	9|9	G	9|9	G	2|2	G	31|31	K	1,4|5	K	14,10|24	K	8,18|26	G	7|7	G	18|18	K	7,8|15	G	10|10	T	4|4	K	13,13|26	K	14,4|18	K	4,2|6	G	10|10	T	24|24	K	14,8|22	K	12,16|28	T	7|7	n	0	G
1542	Pepper1.55ch01	271698017	G	A/G	R	4,2|6	n	0	R	1,1|2	G	2|2	G	2|2	R	2,3|5	A	3|3	G	3|3	G	4|4	G	4|4	G	2|2	n	0	n	0	R	5,2|7	n	0	A	2|2	G	2|2	A	3|3	G	1|1	A	2|2	A	2|2	n	0	G
1543	Pepper1.55ch01	271698071	T	A/T	W	4,3|7	n	0	T	1|2	T	3|3	T	2|2	W	3,3|6	A	4|4	T	3|3	T	5|5	T	4|4	T	3|3	n	0	n	0	W	7,2|9	n	0	N	0|2	T	3|3	A	3|3	T	1|1	N	0|2	N	0|2	n	0	T
1544	Pepper1.55ch01	271698091	C	A/C	M	4,3|7	n	0	C	1|2	C	3|3	C	2|2	M	2,3|5	A	4|4	C	3|3	C	5|5	C	4|4	C	2|2	n	0	n	0	M	6,2|8	n	0	A	2|2	C	3|3	A	3|3	C	1|1	A	2|2	A	2|2	n	0	C
1545	Pepper1.55ch01	271698136	A	T/A	W	1,4|5	A	1|1	A	1|2	A	2|2	A	1|1	W	3,2|5	T	3|3	A	2|2	A	5|5	A	4|4	A	2|2	n	0	n	0	W	2,4|6	n	0	N	0|2	A	3|3	T	3|3	A	1|1	N	0|2	T	2|2	n	0	A
1546	Pepper1.55ch01	271698155	A	G/A	R	1,4|5	A	1|1	R	1,1|2	A	2|2	A	1|1	R	3,2|5	G	3|3	A	2|2	A	5|5	A	4|4	A	1|1	n	0	n	0	R	1,3|4	n	0	N	0|2	A	3|3	N	0|1	A	1|1	N	0|1	G	1|1	n	0	A
1547	Pepper1.55ch01	271698269	A	T/A	W	3,4|7	A	1|1	A	1|2	A	2|2	A	2|2	W	3,2|5	T	4|4	A	3|3	A	5|5	A	4|4	A	3|3	n	0	n	0	W	2,5|7	n	0	T	2|2	A	3|3	T	3|3	A	1|1	T	2|2	T	2|2	n	0	A
1548	Pepper1.55ch01	271699630	C	A/C	M	14,24|38	C	10|10	M	13,6|19	C	30|30	C	23|23	M	2,5|7	M	7,8|15	M	25,17|42	C	52|52	C	35|35	M	23,4|27	A	8|8	A	4|4	M	24,40|64	M	16,12|28	M	10,4|14	C	30|30	A	24|24	M	2,2|4	C	6|6	M	11,22|33	C	10|10	C
1549	Pepper1.55ch01	271747013	T	C/T	Y	13,18|31	C	27|27	T	4|5	C	29|29	C	18|18	Y	6,6|12	Y	12,20|32	Y	22,12|34	C	31|31	C	62|62	Y	8,17|25	Y	11,4|15	T	12|12	Y	19,33|52	C	11|12	T	16|16	C	7|7	T	17|17	Y	15,13|28	Y	8,1|9	Y	17,16|33	Y	4,10|14	C
1550	Pepper1.55ch01	271747093	C	A/C	M	26,34|60	A	47|47	M	2,4|6	A	52|52	A	34|34	M	11,9|20	M	18,38|56	M	40,23|63	A	52|52	A	111|111	M	12,36|48	M	16,6|22	C	23|23	M	31,57|88	A	19|21	C	32|32	A	10|10	C	31|31	M	32,23|55	M	13,3|16	M	28,33|61	M	5,14|19	A
1551	Pepper1.55ch01	271748000	A	G/A	G	4|4	n	0	n	0	G	2|2	G	9|9	n	0	G	9|9	R	12,4|16	G	37|37	G	11|11	n	0	n	0	A	1|1	A	8|8	R	9,12|21	R	7,12|19	G	4|4	n	0	A	2|2	G	2|2	A	12|12	n	0	G
1552	Pepper1.55ch01	271748058	T	G/T	G	3|3	n	0	n	0	G	4|4	G	11|11	n	0	G	8|8	K	3,12|15	G	33|33	G	15|15	n	0	n	0	T	2|2	T	8|8	K	13,6|19	K	13,9|22	G	4|4	n	0	T	2|2	K	2,2|4	T	14|14	n	0	G
1553	Pepper1.55ch01	271764429	C	T/C	C	15|16	T	8|8	C	18|19	T	5|5	T	17|17	Y	9,6|15	Y	13,8|21	Y	2,12|14	T	26|26	T	34|34	T	10|10	C	2|2	C	5|5	Y	18,11|29	C	2|3	Y	5,11|16	T	2|2	C	4|4	Y	13,6|19	Y	5,7|12	Y	3,19|22	Y	8,3|11	T
1554	Pepper1.55ch01	271765629	C	T/C	Y	7,2|9	N	0|2	Y	6,7|13	T	21|21	T	12|12	Y	2,8|10	Y	3,16|19	Y	2,4|6	T	21|21	T	16|16	Y	11,3|14	n	0	n	0	C	20|25	C	9|11	C	5|5	T	3|3	C	6|6	T	3|3	Y	3,10|13	n	0	n	0	T
1555	Pepper1.55ch01	271765775	A	G/A	R	2,2|4	G	2|2	G	5|5	N	0|1	G	6|6	R	1,2|3	R	3,7|10	R	2,2|4	G	15|15	G	15|15	N	0|1	n	0	n	0	R	12,4|16	R	3,2|5	A	5|5	N	0|1	A	6|6	G	3|3	A	1|1	n	0	n	0	G
1556	Pepper1.55ch01	271774777	C	T/C	Y	2,4|6	T	12|12	C	2|2	T	2|2	T	2|2	n	0	T	3|3	Y	2,1|3	T	2|2	T	10|10	C	5|5	T	8|8	C	4|4	T	6|6	Y	3,2|5	C	15|15	T	21|21	C	1|1	Y	4,6|10	Y	6,4|10	Y	9,4|13	T	16|16	n
1557	Pepper1.55ch01	271868832	C	T/C	n	0	n	0	n	0	C	1|1	C	3|3	C	1|2	C	2|3	n	0	C	3|3	n	0	C	2|3	n	0	n	0	Y	3,8|11	Y	3,3|6	C	2|2	n	0	T	5|5	n	0	n	0	T	3|3	n	0	n
1558	Pepper1.55ch01	271868843	T	C/T	n	0	n	0	n	0	C	1|1	C	3|3	Y	1,1|2	Y	1,1|2	n	0	C	3|3	n	0	Y	2,1|3	n	0	n	0	Y	3,8|11	Y	3,3|6	C	2|2	n	0	T	5|5	n	0	n	0	T	3|3	n	0	n
1559	Pepper1.55ch01	271944899	G	A/G	n	0	A	10|10	R	5,2|7	R	6,1|7	R	7,1|8	R	3,4|7	A	7|7	R	2,3|5	A	9|10	R	14,2|16	R	3,3|6	n	0	n	0	R	3,11|14	G	4|4	A	4|4	G	1|2	G	2|2	G	4|4	A	2|2	n	0	n	0	A
1560	Pepper1.55ch01	271944945	C	T/C	n	0	T	8|8	Y	2,4|6	Y	1,5|6	Y	1,6|7	Y	4,3|7	T	7|7	C	3|4	Y	1,8|9	T	15|16	Y	2,2|4	n	0	n	0	Y	9,3|12	C	3|4	T	3|3	C	1|2	C	3|3	C	4|4	N	0|2	n	0	n	0	T
1561	Pepper1.55ch01	271959900	C	T/C	C	3|3	T	2|2	n	0	T	1|1	T	1|1	T	4|4	T	8|8	Y	5,6|11	T	5|5	T	14|14	T	9|9	n	0	C	1|1	Y	12,4|16	T	4|4	T	2|2	T	6|6	C	6|6	Y	4,2|6	n	0	C	1|1	n	0	T
1562	Pepper1.55ch01	271959957	T	C/T	T	3|3	N	0|1	n	0	N	0|1	N	0|1	C	4|4	Y	8,1|9	Y	5,4|9	C	7|7	C	18|18	C	16|16	n	0	T	1|1	Y	4,8|12	N	0|1	N	0|2	C	4|4	T	10|10	Y	5,5|10	n	0	T	3|3	n	0	C
1563	Pepper1.55ch01	271959975	G	A/G	G	3|3	n	0	n	0	n	0	N	0|1	A	4|4	R	5,1|6	R	5,2|7	A	6|6	A	17|17	A	16|16	n	0	G	1|1	R	4,5|9	A	1|1	A	2|2	A	3|3	G	9|9	R	5,5|10	n	0	G	3|3	n	0	A
1564	Pepper1.55ch01	272056611	A	G/A	A	2|2	N	0|1	n	0	G	6|6	n	0	R	4,2|6	G	3|3	R	1,4|5	G	7|7	G	10|10	A	3|4	A	1|1	A	3|3	R	6,8|14	R	3,6|9	R	5,2|7	N	0|1	A	5|5	R	2,4|6	N	0|2	R	3,3|6	n	0	N
1565	Pepper1.55ch01	272094711	G	C/G	G	5|5	C	2|2	G	1|1	n	0	n	0	C	13|13	G	1|1	C	3|3	C	4|4	C	3|3	G	12|12	n	0	n	0	S	3,6|9	C	1|1	n	0	C	2|2	G	1|1	n	0	G	1|1	n	0	n	0	C
1566	Pepper1.55ch01	272094956	G	A/G	G	1|1	A	3|3	n	0	A	2|2	n	0	A	4|4	A	4|4	A	4|4	A	5|5	A	4|4	G	1|1	n	0	G	4|4	R	7,7|14	A	1|1	G	1|1	A	4|4	G	1|1	A	4|4	R	1,1|2	R	2,2|4	n	0	A
1567	Pepper1.55ch01	272099361	G	T/G	K	17,6|23	T	47|47	G	11|11	T	15|15	T	14|14	K	22,29|51	K	21,19|40	K	16,22|38	T	41|41	T	21|21	G	4|4	n	0	G	4|4	K	59,43|102	K	10,5|15	K	2,2|4	T	19|19	G	47|47	K	16,17|33	n	0	T	19|19	G	6|6	T
1568	Pepper1.55ch01	272130540	G	A/G	R	6,2|8	A	1|1	A	3|3	A	10|10	n	0	R	1,1|2	R	5,2|7	R	6,1|7	A	11|11	A	11|11	n	0	n	0	G	2|2	R	6,3|9	n	0	n	0	A	6|6	n	0	n	0	G	5|5	R	1,2|3	n	0	A
1569	Pepper1.55ch01	272134718	C	T/C	Y	7,9|16	C	5|5	N	0|1	C	12|12	C	10|10	C	2|2	C	6|6	T	9|9	C	9|9	C	17|17	C	2|2	n	0	n	0	Y	13,7|20	Y	2,6|8	Y	1,4|5	n	0	N	0|1	T	2|2	C	3|3	n	0	C	1|1	C
1570	Pepper1.55ch01	272135240	T	C/T	C	6|6	n	0	C	2|2	n	0	n	0	Y	7,2|9	C	2|2	Y	3,2|5	C	2|2	C	2|2	T	1|1	n	0	n	0	T	1|2	n	0	C	2|2	N	0|1	T	1|1	T	4|4	T	2|2	n	0	n	0	C
1571	Pepper1.55ch01	272189251	A	G/A	A	1|1	A	1|1	G	2|2	A	2|2	A	7|7	A	3|3	R	1,2|3	G	5|5	A	19|19	A	9|9	n	0	n	0	N	0|1	R	7,2|9	A	2|2	A	1|2	A	3|3	N	0|1	R	3,2|5	A	2|3	A	3|4	n	0	A
1572	Pepper1.55ch01	272191655	G	T/G	K	6,3|9	G	5|5	G	2|2	G	4|4	G	7|7	G	2|2	K	2,6|8	K	5,7|12	G	6|6	G	23|23	K	2,2|4	n	0	n	0	K	5,7|12	N	0|1	T	2|2	G	7|7	n	0	G	9|10	n	0	G	1|1	n	0	G
1573	Pepper1.55ch01	272191700	T	A/T	W	3,6|9	T	5|5	T	1|1	T	6|6	T	8|8	T	2|2	W	6,2|8	W	8,5|13	T	10|10	T	26|26	W	2,2|4	n	0	n	0	W	6,5|11	N	0|1	N	0|2	T	6|6	n	0	T	15|16	n	0	T	1|1	n	0	T
1574	Pepper1.55ch01	272193997	T	C/T	n	0	T	10|10	n	0	T	4|4	T	5|5	C	4|4	Y	9,5|14	C	14|14	T	2|2	T	6|6	C	1|1	n	0	n	0	Y	5,6|11	T	2|2	n	0	n	0	n	0	Y	7,2|9	T	4|4	C	3|3	n	0	T
1575	Pepper1.55ch01	272200446	G	T/G	K	5,9|14	G	16|16	n	0	G	8|8	G	14|14	G	6|6	K	3,2|5	K	2,5|7	G	15|15	G	5|5	G	1|1	n	0	n	0	K	14,8|22	K	4,8|12	G	3|3	G	2|2	T	5|5	T	2|2	G	4|4	G	13|14	n	0	G
1576	Pepper1.55ch01	272200460	A	G/A	R	9,8|17	A	18|18	n	0	A	12|12	A	16|16	A	12|12	R	3,3|6	R	1,5|6	A	21|21	A	5|5	A	1|1	n	0	n	0	R	12,7|19	R	4,8|12	A	3|3	A	2|2	G	5|5	N	0|1	A	4|4	A	13|15	n	0	A
1577	Pepper1.55ch01	272200714	T	G/T	K	3,1|4	T	8|8	T	4|4	T	10|10	T	6|6	n	0	T	8|10	K	5,2|7	T	15|15	T	17|17	T	1|1	n	0	n	0	T	16|17	n	0	n	0	T	2|2	G	4|4	K	3,7|10	K	5,1|6	T	9|9	n	0	T
1578	Pepper1.55ch01	272206599	C	T/C	Y	5,6|11	T	6|6	n	0	n	0	n	0	T	12|12	T	8|8	C	18|20	Y	2,6|8	T	16|16	T	3|3	n	0	C	2|2	Y	6,12|18	C	2|2	Y	10,2|12	T	1|1	C	21|21	T	4|4	Y	6,6|12	Y	2,5|7	n	0	T
1579	Pepper1.55ch01	272252952	G	A/G	A	8|8	G	4|4	n	0	G	1|1	G	16|16	G	5|5	R	10,8|18	G	5|5	G	32|32	G	5|5	G	11|11	n	0	n	0	R	5,18|23	A	2|2	A	4|4	G	19|19	n	0	n	0	n	0	R	9,7|16	n	0	G
1580	Pepper1.55ch01	272277364	C	T/C	T	11|11	n	0	Y	3,3|6	n	0	C	4|4	n	0	T	15|15	T	9|9	n	0	C	22|22	T	6|6	n	0	n	0	Y	29,13|42	n	0	C	2|2	n	0	n	0	C	6|6	C	12|12	Y	13,6|19	n	0	C
1581	Pepper1.55ch01	272277429	T	C/T	C	12|12	n	0	Y	2,2|4	n	0	T	2|2	n	0	C	18|18	C	14|14	n	0	T	24|24	C	4|4	n	0	n	0	Y	11,29|40	n	0	T	2|2	n	0	n	0	T	6|6	T	14|14	Y	6,13|19	n	0	T
1582	Pepper1.55ch01	272305275	C	A/C	C	8|8	C	22|22	n	0	C	26|26	C	10|10	A	17|17	M	20,13|33	M	20,6|26	C	25|25	C	22|22	A	5|5	A	5|5	n	0	M	21,19|40	n	0	M	2,2|4	C	4|4	n	0	A	14|14	n	0	n	0	C	8|8	C
1583	Pepper1.55ch01	272305315	T	G/T	T	8|8	T	22|22	n	0	T	26|26	T	10|10	G	15|15	K	21,13|34	K	21,6|27	T	23|23	T	23|23	G	6|6	G	5|5	n	0	K	21,20|41	n	0	G	2|2	T	4|4	n	0	G	14|14	n	0	n	0	T	8|8	T
1584	Pepper1.55ch01	272322603	A	G/A	R	2,3|5	A	1|1	n	0	A	6|6	n	0	G	3|3	n	0	R	16,3|19	A	15|15	A	9|9	n	0	n	0	n	0	R	6,6|12	A	1|1	n	0	A	5|5	G	3|3	n	0	n	0	n	0	n	0	A
1585	Pepper1.55ch01	272323225	G	T/G	T	4|4	n	0	n	0	G	2|2	G	10|10	n	0	K	2,6|8	n	0	G	10|10	G	3|3	K	4,5|9	G	4|4	n	0	K	3,4|7	K	2,5|7	K	1,2|3	G	2|2	T	3|3	G	3|3	n	0	G	13|13	n	0	n
1586	Pepper1.55ch01	272323286	T	C/T	C	3|3	n	0	n	0	T	1|1	T	7|7	n	0	Y	3,2|5	C	1|1	T	7|7	T	3|3	Y	4,2|6	T	2|2	n	0	Y	3,2|5	Y	4,2|6	C	3|3	T	1|1	C	2|2	T	3|3	T	1|1	T	7|7	n	0	n
1587	Pepper1.55ch01	272323631	G	A/G	n	0	G	6|6	n	0	G	1|1	n	0	n	0	R	3,7|10	R	3,7|10	G	3|3	G	11|11	n	0	N	0|2	n	0	R	3,11|14	n	0	A	2|2	G	1|1	A	6|6	N	0|1	R	7,5|12	R	4,10|14	n	0	n
1588	Pepper1.55ch01	272323649	C	T/C	n	0	C	6|6	n	0	C	2|2	n	0	n	0	Y	8,3|11	Y	7,3|10	C	4|4	C	12|12	n	0	T	2|2	n	0	Y	11,4|15	n	0	T	2|2	C	1|1	T	6|6	N	0|1	Y	6,7|13	Y	12,4|16	n	0	n
1589	Pepper1.55ch01	272323716	G	C/G	n	0	G	9|9	n	0	G	1|1	n	0	n	0	S	6,2|8	S	7,3|10	G	3|3	G	15|15	n	0	C	2|2	n	0	S	14,4|18	n	0	C	3|3	G	2|2	C	6|6	C	2|2	S	5,8|13	G	13|16	n	0	n
1590	Pepper1.55ch01	272323762	A	T/A	T	10|10	A	6|6	T	4|4	A	2|2	A	1|1	N	0|2	W	5,7|12	W	11,5|16	A	4|4	A	12|12	T	8|8	T	11|11	n	0	W	14,24|38	T	8|8	T	2|2	A	4|4	T	11|11	T	5|5	W	7,7|14	W	12,10|22	A	1|1	n
1591	Pepper1.55ch01	272341158	C	T/C	n	0	T	4|4	n	0	T	13|13	T	7|7	Y	2,2|4	Y	14,12|26	Y	31,10|41	T	30|30	T	35|35	T	2|2	n	0	n	0	Y	25,31|56	Y	17,9|26	Y	7,4|11	T	7|7	n	0	Y	4,2|6	n	0	n	0	n	0	n
1592	Pepper1.55ch01	272341231	A	G/A	n	0	A	3|3	n	0	A	14|14	A	8|8	A	2|2	R	15,18|33	R	9,33|42	A	34|34	A	36|36	A	2|2	n	0	n	0	R	36,23|59	R	9,20|29	R	6,7|13	A	8|8	N	0|1	R	2,4|6	n	0	n	0	n	0	n
1593	Pepper1.55ch01	272341263	T	C/T	n	0	T	4|4	n	0	T	11|11	T	4|4	T	2|2	Y	12,11|23	Y	26,5|31	T	24|24	T	30|30	T	1|1	n	0	n	0	Y	12,29|41	Y	15,4|19	Y	6,4|10	T	8|8	N	0|1	Y	2,2|4	n	0	n	0	n	0	n
1594	Pepper1.55ch01	272341307	C	G/C	C	2|3	C	2|2	C	3|3	C	4|4	C	6|6	G	2|2	S	3,2|5	S	8,5|13	C	23|23	C	5|5	S	3,2|5	C	2|2	n	0	S	5,11|16	C	2|2	C	4|5	C	5|5	n	0	S	3,5|8	n	0	S	3,3|6	N	0|1	C
1595	Pepper1.55ch01	272341345	G	A/G	G	1|2	G	3|3	G	2|2	G	4|4	G	6|6	A	1|1	G	2|3	R	6,6|12	G	23|23	G	6|6	R	1,2|3	G	1|1	n	0	G	11|13	G	2|2	G	4|5	G	4|4	n	0	R	2,6|8	n	0	R	2,3|5	n	0	G
1596	Pepper1.55ch01	272613875	A	C/A	A	21|21	A	15|15	M	12,28|40	A	22|24	A	20|20	A	6|6	M	25,12|37	M	21,27|48	A	60|60	A	64|64	M	33,16|49	A	5|5	n	0	M	35,37|72	M	8,18|26	M	9,11|20	A	12|12	C	13|13	n	0	M	20,28|48	M	6,8|14	n	0	A
1597	Pepper1.55ch01	272620214	C	T/C	Y	3,5|8	C	5|5	n	0	C	1|1	C	7|7	n	0	Y	2,13|15	Y	1,4|5	C	10|10	C	10|10	C	2|2	T	5|5	n	0	Y	2,8|10	Y	2,4|6	T	2|2	C	1|1	T	1|1	T	5|5	T	2|2	Y	1,6|7	n	0	C
1598	Pepper1.55ch01	272620508	G	C/G	S	3,5|8	G	3|3	n	0	G	3|3	G	8|8	n	0	S	3,13|16	C	5|5	G	12|12	G	14|14	G	2|2	C	5|5	n	0	S	3,7|10	S	3,8|11	C	2|2	G	1|1	C	4|4	C	5|5	C	3|3	S	2,6|8	n	0	G
1599	Pepper1.55ch01	272620618	T	C/T	C	8|8	n	0	C	2|2	n	0	T	4|4	n	0	C	8|8	C	10|10	T	2|2	n	0	C	8|8	n	0	C	12|12	Y	10,7|17	C	2|2	C	15|15	n	0	C	8|8	Y	2,2|4	n	0	n	0	n	0	n
1600	Pepper1.55ch01	272626183	G	T/G	G	13|14	G	8|8	n	0	G	5|5	G	4|4	G	6|6	G	4|4	n	0	G	2|2	G	13|13	K	8,6|14	n	0	n	0	K	8,16|24	K	7,11|18	K	6,8|14	G	5|5	T	2|2	n	0	G	1|1	T	13|13	n	0	G
1601	Pepper1.55ch01	272633799	C	A/C	M	6,3|9	C	23|23	C	13|13	C	2|2	C	10|10	n	0	C	30|36	M	4,8|12	C	19|19	C	35|35	C	8|8	C	8|8	n	0	M	16,23|39	A	12|12	M	5,2|7	n	0	A	2|2	n	0	n	0	n	0	A	6|6	C
1602	Pepper1.55ch01	272633960	G	T/G	K	3,6|9	G	18|18	n	0	G	2|2	G	5|5	n	0	G	16|20	K	8,4|12	G	17|17	G	34|34	n	0	n	0	n	0	K	24,15|39	T	2|2	n	0	n	0	N	0|1	n	0	n	0	n	0	T	6|6	G
1603	Pepper1.55ch01	272635044	C	T/C	Y	5,9|14	C	17|17	C	5|5	C	13|13	C	7|7	Y	3,4|7	T	18|20	T	5|5	C	27|27	C	12|12	Y	5,3|8	n	0	n	0	Y	10,24|34	Y	2,6|8	Y	6,10|16	C	18|18	T	8|8	C	5|6	Y	3,5|8	Y	8,4|12	N	0|1	C
1604	Pepper1.55ch01	272644594	C	T/C	T	1|1	C	6|6	T	1|1	n	0	C	3|3	n	0	C	3|3	Y	7,4|11	C	5|5	C	5|5	n	0	n	0	n	0	C	6|7	T	2|2	Y	1,2|3	C	6|6	T	2|2	T	1|1	n	0	T	4|4	C	1|1	n
1605	Pepper1.55ch01	272644652	A	T/A	N	0|1	A	2|2	n	0	n	0	A	2|2	n	0	A	2|2	A	5|6	A	4|4	A	2|2	n	0	n	0	n	0	A	5|5	T	3|3	A	1|1	A	4|4	T	2|2	N	0|1	n	0	T	2|2	A	1|1	n
1606	Pepper1.55ch01	272648905	C	T/C	C	1|3	C	5|5	C	1|1	n	0	C	3|3	N	0|1	C	1|3	T	5|5	C	3|3	C	5|5	N	0|1	n	0	n	0	Y	14,5|19	n	0	C	3|4	C	5|5	n	0	n	0	T	4|4	N	0|2	n	0	C
1607	Pepper1.55ch01	272653828	C	T/C	n	0	n	0	n	0	T	2|2	Y	6,2|8	C	4|5	C	12|13	Y	1,3|4	Y	1,4|5	C	6|6	T	1|1	n	0	C	4|4	Y	9,3|12	C	1|1	n	0	Y	2,3|5	T	4|4	C	2|2	n	0	T	6|6	n	0	Y
1608	Pepper1.55ch01	272653833	C	G/C	n	0	n	0	n	0	C	2|2	S	4,4|8	S	4,2|6	S	11,3|14	C	3|4	C	4|4	G	6|6	C	1|1	n	0	G	4|4	S	8,4|12	N	0|1	n	0	C	5|5	C	4|4	C	2|2	n	0	C	6|6	n	0	S
1609	Pepper1.55ch01	272653844	A	T/A	n	0	N	0|1	n	0	A	5|5	W	4,5|9	W	2,6|8	W	3,9|12	A	3|4	A	4|4	T	6|6	A	1|1	n	0	T	4|4	W	4,8|12	N	0|1	n	0	A	5|5	A	3|3	A	2|2	n	0	A	6|6	n	0	W
1610	Pepper1.55ch01	272654387	C	T/C	C	2|2	C	16|17	C	2|2	C	6|6	C	2|3	C	12|13	C	13|13	n	0	C	14|14	C	12|12	n	0	n	0	C	2|2	C	29|32	C	4|4	C	11|11	C	2|2	C	3|3	C	11|11	C	6|6	C	3|3	n	0	n
1611	Pepper1.55ch01	272654441	C	A/C	N	0|1	A	11|12	A	3|3	A	4|4	A	2|2	M	7,1|8	A	11|12	n	0	A	12|13	A	10|11	n	0	n	0	N	0|1	A	29|31	A	5|5	A	7|7	M	4,4|8	M	3,1|4	A	9|10	A	3|3	A	4|4	n	0	n
1612	Pepper1.55ch01	272654507	T	C/T	T	1|1	Y	8,4|12	Y	1,1|2	C	4|4	C	2|2	Y	6,1|7	Y	5,8|13	T	1|1	C	12|12	Y	2,11|13	n	0	n	0	T	1|1	Y	19,10|29	C	4|4	Y	5,2|7	T	8|8	Y	3,3|6	T	9|9	T	3|3	T	3|4	n	0	n
1613	Pepper1.55ch01	272655337	T	C/T	n	0	T	4|4	n	0	T	2|2	T	4|4	n	0	T	21|22	T	3|3	T	17|17	C	11|11	T	5|5	n	0	n	0	T	6|7	T	5|5	Y	6,3|9	T	10|10	n	0	n	0	C	6|6	T	10|10	n	0	T
1614	Pepper1.55ch01	272655498	G	T/G	T	1|1	G	4|4	n	0	K	3,3|6	K	4,2|6	n	0	G	19|19	N	0|1	G	11|11	T	4|4	G	5|5	G	3|3	n	0	G	4|5	G	3|3	G	4|4	G	9|9	n	0	n	0	n	0	G	11|11	n	0	n
1615	Pepper1.55ch01	272663861	G	A/G	G	1|1	G	2|2	G	1|1	G	2|3	n	0	G	1|2	G	1|1	R	2,1|3	G	3|3	R	3,1|4	G	3|3	n	0	N	0|1	R	8,2|10	n	0	G	1|1	G	2|2	G	3|3	n	0	n	0	G	1|1	N	0|1	G
1616	Pepper1.55ch01	272663870	A	G/A	A	1|1	A	2|2	A	1|1	A	2|3	n	0	N	0|1	A	1|1	R	1,3|4	A	2|2	R	1,3|4	A	3|3	n	0	N	0|1	R	2,8|10	n	0	A	1|1	A	2|3	A	2|2	n	0	n	0	A	1|1	N	0|1	A
1617	Pepper1.55ch01	272664224	T	G/T	K	3,6|9	G	2|2	n	0	G	3|3	N	0|1	T	9|10	n	0	G	4|4	K	6,1|7	K	3,3|6	n	0	n	0	N	0|1	G	10|11	N	0|1	n	0	n	0	n	0	n	0	n	0	T	8|8	n	0	G
1618	Pepper1.55ch01	272664262	T	C/T	Y	3,3|6	C	2|2	n	0	N	0|1	N	0|1	Y	2,5|7	n	0	C	4|4	Y	3,1|4	Y	2,3|5	n	0	n	0	N	0|1	Y	8,1|9	N	0|1	n	0	n	0	n	0	n	0	n	0	T	5|5	n	0	C
1619	Pepper1.55ch01	272665980	T	C/T	N	0|1	T	3|4	C	5|5	n	0	Y	2,6|8	T	9|9	Y	5,9|14	T	3|3	Y	2,3|5	T	5|6	T	6|6	T	2|2	T	1|2	T	5|5	T	1|1	T	15|15	T	4|4	T	6|6	T	6|7	n	0	T	13|13	n	0	Y
1620	Pepper1.55ch01	272666037	C	T/C	C	3|4	C	3|4	N	0|1	Y	3,5|8	Y	4,5|9	Y	2,2|4	Y	8,14|22	Y	3,17|20	T	15|15	Y	8,16|24	Y	4,4|8	C	2|2	N	0|2	Y	19,10|29	C	3|4	Y	4,6|10	C	4|4	Y	1,3|4	C	4|4	n	0	T	9|9	n	0	Y
1621	Pepper1.55ch01	272666224	T	C/T	Y	6,6|12	Y	4,5|9	Y	10,2|12	T	7|7	T	8|10	Y	12,27|39	T	17|19	T	8|8	Y	11,11|22	Y	4,9|13	Y	3,8|11	T	6|6	Y	4,4|8	T	12|15	T	8|8	T	6|6	Y	5,13|18	T	9|11	T	14|16	Y	3,1|4	Y	2,5|7	T	3|4	T
1622	Pepper1.55ch01	272666266	A	G/A	R	12,6|18	R	8,3|11	R	2,10|12	A	10|10	A	14|16	R	41,11|52	A	27|28	A	11|11	R	15,10|25	A	17|20	A	14|17	A	10|10	R	6,4|10	A	17|19	A	13|13	A	5|5	R	19,5|24	A	17|19	A	24|26	R	3,3|6	A	6|7	A	3|4	A
1623	Pepper1.55ch01	272666291	G	A/G	G	16|16	R	3,3|6	G	11|11	R	3,4|7	R	5,9|14	R	9,33|42	G	19|23	R	4,2|6	G	16|16	G	14|14	R	2,7|9	G	5|5	G	3|3	R	2,7|9	G	6|7	n	0	G	12|15	G	11|11	G	13|13	G	5|5	A	5|5	A	2|2	G
1624	Pepper1.55ch01	272666668	A	G/A	A	6|6	A	3|3	A	13|14	N	0|1	A	3|3	A	15|15	A	3|3	G	3|3	A	12|15	A	5|6	A	3|4	n	0	A	8|8	R	4,6|10	G	2|2	G	6|6	R	4,6|10	A	4|5	A	3|4	A	3|3	N	0|1	A	1|1	G
1625	Pepper1.55ch01	272666729	C	T/C	C	6|6	C	3|3	C	12|13	T	2|2	C	3|3	C	15|15	C	5|5	T	3|3	Y	10,3|13	C	5|6	C	3|4	n	0	C	8|8	Y	3,6|9	T	2|2	T	6|6	Y	4,7|11	C	3|4	C	3|4	C	3|3	T	2|2	C	1|1	T
1626	Pepper1.55ch01	272667648	A	G/A	A	1|2	A	1|1	N	0|1	A	2|3	A	2|2	A	3|3	R	1,2|3	A	2|2	n	0	R	6,6|12	A	1|1	A	1|1	A	2|3	R	1,4|5	N	0|1	A	4|5	N	0|1	A	2|2	A	1|2	A	1|1	A	1|1	N	0|1	R
1627	Pepper1.55ch01	272667751	G	T/G	G	5|6	K	2,3|5	G	7|7	K	13,6|19	K	8,9|17	K	11,7|18	K	22,12|34	T	6|6	K	6,11|17	K	20,12|32	K	1,1|2	G	8|9	K	2,4|6	K	15,48|63	K	5,19|24	K	6,3|9	G	16|16	K	22,15|37	K	16,14|30	K	2,9|11	K	18,5|23	G	5|5	K
1628	Pepper1.55ch01	272668179	G	A/G	R	2,1|3	G	2|2	n	0	G	5|6	G	2|3	R	2,2|4	A	2|2	G	5|5	G	2|2	R	5,3|8	A	2|2	n	0	G	2|2	R	3,4|7	G	8|8	G	2|2	A	2|2	G	2|2	A	2|2	A	3|3	R	2,2|4	n	0	n
1629	Pepper1.55ch01	272668259	C	T/C	Y	7,2|9	Y	1,2|3	C	1|1	T	1|1	Y	1,3|4	C	3|3	C	5|6	Y	1,3|4	C	5|5	C	9|10	C	3|3	C	2|2	T	2|2	C	5|6	Y	9,3|12	Y	1,4|5	Y	11,8|19	Y	3,2|5	T	1|1	Y	2,2|4	Y	2,1|3	C	1|1	C
1630	Pepper1.55ch01	272668915	C	A/C	C	3|3	n	0	n	0	A	1|1	A	4|4	M	2,2|4	A	4|4	C	2|3	M	5,1|6	M	12,3|15	C	2|2	n	0	n	0	M	4,4|8	A	1|1	A	2|2	A	1|1	n	0	C	1|1	C	1|1	N	0|2	n	0	C
1631	Pepper1.55ch01	272685482	G	A/G	R	4,7|11	G	14|16	R	2,7|9	G	7|7	A	5|5	G	17|17	R	5,13|18	G	30|30	G	14|14	R	8,2|10	n	0	n	0	n	0	R	9,10|19	G	33|33	R	2,1|3	n	0	A	2|2	G	2|2	n	0	R	4,6|10	n	0	R
1632	Pepper1.55ch01	272685520	A	G/A	R	7,5|12	A	14|15	R	7,2|9	A	7|7	G	5|5	A	18|18	R	12,5|17	A	30|30	A	11|13	R	2,9|11	n	0	n	0	n	0	R	11,8|19	A	32|32	G	3|3	n	0	G	2|2	A	1|1	n	0	R	4,4|8	n	0	R
1633	Pepper1.55ch01	272685526	G	A/G	R	5,7|12	G	14|15	R	2,7|9	G	7|7	A	5|5	G	17|17	R	5,12|17	G	30|30	G	13|13	R	9,2|11	n	0	n	0	n	0	R	8,11|19	G	33|33	R	2,1|3	n	0	N	0|2	G	1|1	n	0	R	4,4|8	n	0	R
1634	Pepper1.55ch02	195445	G	A/G	n	0	R	15,5|20	n	0	R	9,17|26	G	5|5	R	2,2|4	R	15,19|34	A	34|34	A	27|27	R	21,20|41	R	16,2|18	G	3|3	G	6|6	R	38,54|92	n	0	R	7,15|22	G	6|6	A	16|16	A	19|19	G	18|18	G	14|14	n	0	A
1635	Pepper1.55ch02	195489	A	G/A	n	0	R	6,14|20	n	0	R	18,9|27	A	4|4	R	2,2|4	R	20,14|34	G	40|40	G	31|31	R	20,20|40	R	2,15|17	A	4|4	A	5|5	R	53,37|90	n	0	R	16,7|23	A	6|6	G	16|16	G	21|21	A	18|18	A	15|15	n	0	G
1636	Pepper1.55ch02	195576	T	A/T	n	0	W	8,3|11	n	0	W	4,8|12	T	3|3	N	0|1	W	7,9|16	A	23|23	A	18|18	W	11,9|20	W	7,1|8	T	2|2	T	4|4	W	19,26|45	n	0	W	4,7|11	T	3|3	A	7|7	A	11|11	T	9|9	T	6|6	n	0	A
1637	Pepper1.55ch02	217466	T	A/T	W	2,3|5	W	6,4|10	n	0	T	2|2	T	3|3	N	0|1	T	1|1	A	3|3	A	4|4	W	6,6|12	n	0	n	0	n	0	W	7,6|13	N	0|1	W	6,2|8	A	2|2	n	0	N	0|1	n	0	T	1|1	n	0	n
1638	Pepper1.55ch02	228526	T	A/T	A	1|1	T	1|2	n	0	A	1|1	T	1|1	W	1,2|3	A	1|1	A	7|7	A	3|3	A	5|5	n	0	n	0	n	0	W	3,4|7	n	0	n	0	n	0	n	0	A	2|2	n	0	n	0	n	0	T
1639	Pepper1.55ch02	338911	T	G/T	K	2,5|7	T	13|13	G	7|7	K	5,1|6	T	13|13	T	7|8	T	10|10	G	16|16	G	22|22	K	10,2|12	G	7|7	T	2|2	G	3|3	K	12,7|19	N	0|1	K	4,13|17	T	4|4	G	9|9	G	4|4	T	6|6	G	9|9	n	0	G
1640	Pepper1.55ch02	343725	A	T/A	W	3,6|9	A	2|2	W	4,8|12	A	5|6	A	6|6	W	1,4|5	A	3|4	T	9|9	T	5|5	W	8,8|16	W	3,2|5	n	0	N	0|2	W	5,8|13	A	5|5	N	0|2	A	11|13	T	3|3	T	6|6	A	2|2	N	0|1	A	3|3	A
1641	Pepper1.55ch02	343968	T	A/T	W	6,3|9	T	2|2	W	8,5|13	T	5|6	T	5|5	W	5,1|6	T	1|2	A	9|9	A	7|7	W	7,10|17	W	2,4|6	n	0	A	3|3	W	12,5|17	T	3|3	N	0|2	T	11|13	A	2|2	A	6|6	T	2|2	N	0|1	T	3|3	T
1642	Pepper1.55ch02	345184	C	T/C	T	3|3	T	10|10	n	0	n	0	T	31|31	Y	10,7|17	C	22|26	C	31|31	C	40|40	Y	12,24|36	T	4|4	n	0	Y	13,6|19	T	37|37	Y	4,9|13	C	4|4	Y	5,25|30	C	4|4	C	2|2	T	3|3	Y	11,10|21	T	2|2	Y
1643	Pepper1.55ch02	345483	A	T/A	T	2|2	A	2|2	A	2|3	N	0|1	A	1|1	n	0	W	1,3|4	T	4|4	N	0|1	W	3,4|7	A	1|2	n	0	n	0	W	9,5|14	n	0	N	0|1	T	2|2	T	6|6	N	0|1	A	1|1	n	0	n	0	A
1644	Pepper1.55ch02	360881	G	T/G	T	2|2	n	0	T	5|5	K	4,2|6	T	3|3	T	3|3	T	1|1	G	2|2	G	3|3	K	1,3|4	T	5|5	T	2|2	G	2|2	K	4,10|14	G	1|1	T	5|5	T	1|1	G	3|3	G	3|3	T	2|2	G	2|2	n	0	T
1645	Pepper1.55ch02	834359	C	T/C	Y	2,2|4	n	0	Y	11,5|16	C	7|7	C	5|5	T	6|6	T	10|11	T	37|37	T	24|24	Y	16,8|24	T	3|3	n	0	T	2|2	Y	11,28|39	T	14|14	C	8|10	Y	6,2|8	T	10|10	N	0|1	n	0	Y	1,7|8	T	5|5	Y
1646	Pepper1.55ch02	834489	G	A/G	R	3,2|5	n	0	R	11,4|15	A	9|9	A	5|5	G	6|6	G	10|11	G	36|36	G	26|26	R	18,14|32	G	3|3	n	0	G	1|1	R	12,30|42	G	14|14	R	7,2|9	R	6,2|8	G	11|11	G	1|1	n	0	G	7|8	G	9|9	R
1647	Pepper1.55ch02	1059929	G	A/G	G	4|5	A	5|5	G	1|1	G	2|2	G	4|4	G	2|2	R	3,9|12	G	4|4	A	11|11	R	5,7|12	n	0	n	0	n	0	R	2,6|8	G	1|1	n	0	n	0	G	3|4	A	6|6	G	2|2	G	6|6	n	0	G
1648	Pepper1.55ch02	1059938	C	G/C	C	5|5	C	5|5	G	1|1	C	2|2	C	5|5	S	1,1|2	C	12|12	G	3|3	C	10|10	S	5,8|13	n	0	n	0	n	0	S	3,5|8	G	1|1	n	0	n	0	S	3,1|4	C	6|6	S	1,1|2	G	6|6	n	0	G
1649	Pepper1.55ch02	1059995	G	T/G	K	11,10|21	K	6,3|9	T	9|10	K	7,7|14	G	6|6	N	0|2	K	7,7|14	T	21|21	T	17|17	G	15|18	T	6|6	G	1|1	K	1,3|4	K	24,9|33	T	4|4	K	8,12|20	K	1,3|4	N	0|1	T	8|8	G	2|2	K	6,4|10	G	7|7	G
1650	Pepper1.55ch02	1064205	A	C/A	M	10,18|28	M	2,10|12	M	4,22|26	M	3,7|10	C	16|16	A	18|22	C	23|25	A	20|20	A	23|23	M	31,14|45	M	1,4|5	C	2|2	C	11|11	M	23,32|55	C	12|12	C	8|8	A	8|8	A	14|14	A	2|2	C	17|17	A	9|11	n	0	M
1651	Pepper1.55ch02	1064281	A	G/A	R	17,10|27	A	12|14	A	22|26	R	7,3|10	A	18|18	R	4,18|22	A	24|26	G	21|21	G	25|25	R	14,30|44	A	4|5	A	2|2	A	12|12	R	36,23|59	A	13|13	A	10|10	G	9|9	G	14|14	G	2|2	A	17|17	R	2,9|11	n	0	R
1652	Pepper1.55ch02	1084082	T	A/T	T	4|4	W	2,4|6	n	0	T	9|9	A	6|6	A	22|24	T	1|1	T	6|6	T	7|7	W	12,7|19	W	4,9|13	n	0	W	4,5|9	W	24,17|41	W	8,4|12	W	2,2|4	A	14|14	T	5|5	T	2|2	A	11|11	T	16|16	n	0	T
1653	Pepper1.55ch02	1374946	C	T/C	Y	1,3|4	Y	1,3|4	Y	1,6|7	C	2|3	C	2|2	C	8|9	C	2|2	T	5|5	T	4|4	Y	3,8|11	C	3|3	n	0	n	0	T	3|3	n	0	T	3|3	Y	2,2|4	T	6|6	T	4|4	C	2|2	Y	6,6|12	n	0	C
1654	Pepper1.55ch02	1375164	A	G/A	A	2|3	A	1|2	A	5|5	A	1|3	G	3|3	R	1,8|9	N	0|2	A	4|4	A	2|2	R	8,3|11	G	3|3	n	0	n	0	A	5|5	N	0|1	A	3|3	A	1|2	A	5|5	A	4|4	N	0|2	R	6,5|11	n	0	G
1655	Pepper1.55ch02	1375546	T	C/T	Y	6,8|14	T	6|6	n	0	Y	3,2|5	N	0|1	Y	3,3|6	Y	13,2|15	T	16|16	T	29|29	Y	4,8|12	T	1|1	n	0	n	0	Y	16,12|28	C	2|2	T	1|1	N	0|1	T	5|5	T	2|2	n	0	T	1|1	n	0	Y
1656	Pepper1.55ch02	2079580	A	C/A	A	5|6	M	4,3|7	n	0	N	0|1	N	0|1	A	3|3	N	0|1	A	3|4	A	2|2	A	5|5	n	0	C	3|3	A	1|1	C	5|5	A	2|2	n	0	n	0	A	3|3	N	0|1	n	0	n	0	n	0	A
1657	Pepper1.55ch02	2079795	T	C/T	T	9|10	T	17|18	C	4|4	Y	1,2|3	C	9|9	T	6|6	C	9|9	Y	8,4|12	T	2|2	T	3|4	T	1|1	n	0	n	0	C	25|25	T	2|2	n	0	n	0	n	0	C	8|8	n	0	n	0	C	1|1	n
1658	Pepper1.55ch02	2080058	T	C/T	T	6|7	Y	12,4|16	n	0	Y	13,25|38	C	7|7	T	7|7	C	22|22	Y	5,3|8	T	8|8	Y	5,9|14	Y	6,5|11	n	0	N	0|2	C	10|10	T	8|8	T	9|9	T	27|27	T	6|6	Y	8,2|10	T	2|2	Y	12,6|18	N	0|1	Y
1659	Pepper1.55ch02	2320083	G	T/G	K	3,2|5	K	2,8|10	T	2|2	K	3,4|7	G	5|5	T	7|7	G	6|6	G	6|7	T	16|16	G	10|10	K	2,2|4	n	0	G	2|2	G	20|20	K	3,6|9	T	2|2	T	10|10	N	0|1	K	3,6|9	G	2|2	K	1,2|3	n	0	K
1660	Pepper1.55ch02	2320153	T	G/T	K	2,6|8	K	4,2|6	G	3|3	K	5,3|8	T	5|5	G	7|7	T	9|9	T	6|6	G	15|15	T	10|10	T	4|5	n	0	T	4|4	T	17|17	K	4,3|7	N	0|2	G	8|8	n	0	K	4,2|6	T	3|3	T	1|2	n	0	T
1661	Pepper1.55ch02	2321058	A	G/A	N	0|2	A	1|1	n	0	A	3|3	n	0	n	0	A	4|4	R	1,5|6	G	7|7	R	8,10|18	n	0	A	1|1	n	0	A	13|13	n	0	N	0|2	N	0|1	G	3|3	A	3|3	A	4|4	G	3|3	n	0	A
1662	Pepper1.55ch02	2321594	G	T/G	K	3,3|6	G	1|1	G	3|4	T	2|2	G	2|2	n	0	G	8|8	G	6|6	T	2|2	G	10|10	T	4|4	n	0	n	0	G	2|2	n	0	n	0	n	0	T	3|3	G	3|3	G	3|3	G	2|2	n	0	N
1663	Pepper1.55ch02	2371069	A	G/A	G	5|5	G	3|3	R	2,2|4	n	0	G	7|7	A	1|1	G	4|4	A	6|6	A	9|9	A	10|10	R	3,6|9	G	2|2	n	0	G	13|13	A	1|2	n	0	A	1|1	n	0	R	4,2|6	G	3|3	G	4|4	n	0	R
1664	Pepper1.55ch02	2507558	G	T/G	G	3|3	G	2|2	n	0	G	1|1	n	0	n	0	G	2|2	T	18|20	T	6|6	K	8,10|18	n	0	n	0	n	0	G	20|20	T	3|3	T	4|4	n	0	n	0	G	3|3	n	0	n	0	n	0	n
1665	Pepper1.55ch02	2802419	A	G/A	A	13|15	n	0	n	0	A	9|11	A	13|13	G	5|5	A	23|23	R	13,23|36	G	41|41	R	17,58|75	n	0	n	0	A	8|8	A	33|33	R	4,7|11	A	2|2	G	4|4	n	0	n	0	n	0	R	2,4|6	R	9,10|19	A
1666	Pepper1.55ch02	2802437	C	T/C	C	14|15	n	0	n	0	C	9|11	C	13|13	T	5|5	C	25|25	Y	14,24|38	T	42|42	Y	17,55|72	n	0	n	0	C	7|7	C	33|33	Y	4,7|11	C	2|2	T	3|3	n	0	n	0	n	0	Y	2,4|6	Y	10,10|20	C
1667	Pepper1.55ch02	2802550	C	T/C	Y	2,3|5	n	0	T	1|1	Y	1,2|3	C	6|6	T	9|9	C	8|8	Y	10,17|27	T	19|19	Y	11,12|23	Y	8,4|12	n	0	T	16|17	C	25|25	Y	1,4|5	T	3|3	n	0	T	8|8	Y	4,7|11	T	1|1	Y	4,4|8	T	4|4	Y
1668	Pepper1.55ch02	2856393	C	T/C	T	8|8	T	18|18	n	0	n	0	T	4|4	C	2|2	T	2|2	n	0	Y	3,22|25	T	34|35	n	0	n	0	n	0	T	12|12	n	0	T	13|13	T	2|2	n	0	n	0	N	0|2	T	14|14	N	0|2	T
1669	Pepper1.55ch02	2881831	C	T/C	C	6|7	Y	8,4|12	n	0	T	4|4	T	8|8	C	10|10	T	12|12	T	3|3	C	10|10	Y	3,3|6	T	8|8	T	2|2	n	0	T	10|10	Y	6,3|9	C	3|3	C	6|6	C	23|23	Y	2,3|5	T	1|1	n	0	n	0	n
1670	Pepper1.55ch02	2892145	C	T/C	Y	3,3|6	n	0	n	0	Y	3,2|5	N	0|1	C	3|3	T	7|7	T	2|2	C	1|1	Y	2,2|4	n	0	n	0	N	0|1	T	6|6	n	0	C	1|2	n	0	n	0	N	0|1	n	0	Y	10,5|15	n	0	C
1671	Pepper1.55ch02	2892159	C	T/C	Y	3,3|6	n	0	n	0	Y	2,3|5	C	1|1	T	3|3	C	7|7	C	2|2	N	0|1	Y	2,2|4	n	0	n	0	C	1|1	C	6|6	n	0	C	1|2	n	0	n	0	C	1|1	n	0	Y	5,10|15	n	0	T
1672	Pepper1.55ch02	2892161	G	A/G	R	3,3|6	n	0	n	0	R	2,3|5	N	0|1	G	3|3	A	7|7	A	2|2	G	1|1	R	2,2|4	n	0	n	0	N	0|1	A	6|6	n	0	G	1|2	n	0	n	0	N	0|1	n	0	R	5,10|15	n	0	G
1673	Pepper1.55ch02	2915114	C	T/C	n	0	C	5|5	T	2|2	n	0	T	13|13	C	14|14	T	9|9	Y	1,3|4	C	13|13	T	11|12	T	5|5	T	4|4	C	3|3	T	5|5	T	2|2	n	0	n	0	C	3|3	Y	1,2|3	n	0	C	19|21	n	0	Y
1674	Pepper1.55ch02	2919084	G	C/G	S	13,8|21	S	4,3|7	n	0	S	3,2|5	G	17|18	n	0	G	14|14	S	7,13|20	C	18|18	S	17,6|23	S	3,7|10	G	4|4	n	0	G	9|9	S	5,7|12	G	1|1	C	9|9	C	15|15	S	8,6|14	S	2,4|6	S	11,4|15	S	6,6|12	S
1675	Pepper1.55ch02	2919298	A	T/A	A	4|4	n	0	A	6|6	T	8|8	T	13|13	A	1|1	T	7|7	n	0	A	18|18	W	2,4|6	A	10|10	n	0	T	2|2	T	8|8	n	0	W	2,2|4	A	14|14	A	10|10	W	2,6|8	W	4,5|9	A	2|2	n	0	A
1676	Pepper1.55ch02	2926556	A	G/A	R	5,4|9	G	5|5	n	0	R	3,5|8	A	4|4	G	6|6	A	8|8	R	7,3|10	G	10|10	R	4,8|12	N	0|1	n	0	N	0|1	A	23|23	n	0	A	2|2	N	0|1	G	6|6	R	2,2|4	A	1|1	N	0|1	n	0	A
1677	Pepper1.55ch02	3048706	G	A/G	A	4|4	A	4|4	n	0	A	9|9	G	2|2	A	9|9	G	5|5	R	8,4|12	A	14|14	A	14|14	G	2|2	n	0	n	0	G	37|37	R	8,2|10	A	2|2	A	4|4	A	1|1	n	0	G	2|2	R	6,3|9	n	0	n
1678	Pepper1.55ch02	3048749	G	T/G	T	3|3	T	4|4	n	0	T	9|9	G	2|2	T	9|9	G	4|4	K	2,8|10	K	2,12|14	T	15|15	G	2|2	n	0	n	0	G	24|24	K	4,8|12	N	0|2	T	4|4	N	0|2	n	0	G	2|2	K	4,5|9	n	0	n
1679	Pepper1.55ch02	3048784	C	T/C	T	2|2	n	0	n	0	T	9|9	n	0	T	4|4	C	3|3	Y	2,6|8	Y	2,12|14	T	13|13	C	2|2	n	0	n	0	C	18|18	Y	4,9|13	T	2|2	T	4|4	T	2|2	n	0	C	2|2	Y	3,3|6	n	0	n
1680	Pepper1.55ch02	3098333	A	G/A	R	8,2|10	R	8,7|15	n	0	R	17,7|24	G	6|6	A	20|20	G	11|11	A	4|5	R	3,7|10	R	7,9|16	R	2,6|8	n	0	R	4,6|10	G	40|40	G	18|18	R	23,16|39	A	23|23	A	9|9	R	5,11|16	A	12|12	R	25,13|38	n	0	R
1681	Pepper1.55ch02	3645975	G	T/G	G	2|2	G	4|4	T	3|3	G	1|2	T	4|4	n	0	T	7|7	K	1,6|7	K	3,2|5	T	9|9	K	3,2|5	n	0	N	0|1	T	12|12	n	0	N	0|1	G	3|3	G	2|2	N	0|1	G	1|1	K	2,2|4	n	0	T
1682	Pepper1.55ch02	3646020	G	C/G	N	0|1	N	0|1	G	3|3	G	1|2	G	3|3	n	0	G	6|6	G	4|5	S	2,2|4	G	9|10	C	5|5	n	0	n	0	G	5|5	n	0	G	1|1	C	3|3	C	2|2	G	1|2	N	0|2	S	1,2|3	n	0	G
1683	Pepper1.55ch02	3650136	T	G/T	K	11,2|13	T	9|9	K	4,3|7	T	4|4	G	15|15	T	11|11	G	8|8	K	2,2|4	K	9,6|15	K	5,5|10	n	0	n	0	T	3|3	G	32|32	K	5,11|16	T	8|8	T	10|10	T	8|8	T	6|6	K	5,1|6	K	14,3|17	G	4|4	K
1684	Pepper1.55ch02	3650377	G	A/G	G	2|2	G	4|4	n	0	R	6,1|7	A	2|2	G	2|2	A	5|5	A	9|10	G	3|3	G	3|4	n	0	n	0	G	1|2	A	12|12	A	2|2	G	1|1	G	2|2	n	0	R	3,4|7	n	0	R	3,1|4	n	0	R
1685	Pepper1.55ch02	3650442	A	G/A	A	3|3	A	4|4	n	0	R	1,4|5	G	2|2	A	3|3	G	5|5	G	9|10	A	2|2	A	4|5	n	0	n	0	A	1|1	G	13|13	G	2|2	A	1|1	A	2|2	n	0	R	8,3|11	n	0	R	1,3|4	n	0	R
1686	Pepper1.55ch02	3668076	G	T/G	n	0	N	0|1	n	0	G	2|3	G	5|5	T	2|2	G	5|5	K	4,5|9	G	8|9	K	1,3|4	G	1|1	n	0	n	0	G	12|12	G	3|3	K	2,3|5	T	5|5	N	0|1	G	2|2	n	0	n	0	n	0	n
1687	Pepper1.55ch02	3691757	A	C/A	A	4|5	C	11|11	n	0	M	1,3|4	C	5|5	A	8|8	N	0|1	M	2,3|5	A	3|4	M	10,9|19	M	3,5|8	n	0	n	0	C	7|7	A	4|5	A	1|2	n	0	A	1|1	n	0	A	2|2	A	9|11	A	1|1	C
1688	Pepper1.55ch02	3691829	T	G/T	K	1,2|3	G	6|6	n	0	K	3,1|4	G	4|4	T	13|13	G	1|1	K	2,1|3	T	3|3	K	7,13|20	K	3,2|5	n	0	n	0	G	5|5	T	3|3	n	0	n	0	n	0	n	0	T	2|2	T	19|20	T	1|1	n
1689	Pepper1.55ch02	3704793	C	G/C	S	5,2|7	S	2,2|4	n	0	S	3,2|5	G	3|3	C	1|1	G	3|3	S	3,1|4	S	5,3|8	S	3,2|5	G	3|3	n	0	n	0	G	14|14	N	0|1	C	2|2	C	3|3	C	2|2	C	2|2	C	1|1	C	2|3	N	0|1	n
1690	Pepper1.55ch02	3852386	A	G/A	R	4,6|10	n	0	n	0	n	0	A	2|2	n	0	A	22|22	A	17|18	G	7|7	A	1|3	R	6,3|9	A	6|6	n	0	A	38|38	A	3|3	N	0|2	n	0	n	0	R	5,2|7	A	3|3	R	2,2|4	A	4|4	A
1691	Pepper1.55ch02	3953718	G	T/G	K	6,9|15	G	4|4	T	7|7	K	4,9|13	G	3|3	N	0|1	G	7|7	G	7|7	G	2|3	K	19,13|32	K	4,2|6	n	0	n	0	G	9|9	G	31|31	G	4|4	N	0|2	T	9|9	G	1|1	K	6,3|9	n	0	T	10|10	K
1692	Pepper1.55ch02	4321208	A	G/A	R	2,4|6	A	3|3	n	0	A	2|3	G	14|14	A	1|1	G	2|2	R	2,2|4	A	18|18	R	4,4|8	A	3|3	N	0|1	A	2|3	G	4|4	G	2|2	R	10,3|13	A	6|6	A	4|4	A	2|3	n	0	n	0	n	0	A
1693	Pepper1.55ch02	4321556	A	C/A	M	7,10|17	C	16|16	C	3|3	M	4,3|7	n	0	n	0	A	21|21	C	19|21	C	33|33	M	13,6|19	n	0	n	0	C	2|2	A	37|37	A	2|2	n	0	n	0	C	5|5	C	4|4	n	0	A	4|4	A	4|4	C
1694	Pepper1.55ch02	4324917	G	A/G	G	1|2	R	3,1|4	A	5|5	G	3|4	G	2|2	A	3|3	G	5|5	G	9|9	A	5|5	R	6,8|14	G	4|4	n	0	G	1|1	G	7|7	R	3,1|4	G	1|2	N	0|1	N	0|2	R	3,3|6	G	2|2	A	4|4	n	0	R
1695	Pepper1.55ch02	4325106	G	T/G	G	1|3	K	1,3|4	T	5|5	K	4,2|6	G	3|3	T	2|2	G	6|6	G	9|9	T	6|6	K	9,6|15	G	3|4	n	0	G	1|1	G	6|6	K	1,3|4	G	1|2	N	0|1	N	0|1	K	4,2|6	G	2|2	T	4|4	n	0	K
1696	Pepper1.55ch02	4327862	A	T/A	W	4,6|10	n	0	N	0|1	T	2|2	A	6|6	n	0	A	1|1	W	1,5|6	T	3|3	W	7,5|12	N	0|1	n	0	n	0	A	9|9	n	0	A	3|3	n	0	T	3|3	n	0	T	12|12	n	0	n	0	A
1697	Pepper1.55ch02	4327877	A	C/A	M	5,6|11	n	0	C	1|1	C	2|2	A	7|7	n	0	A	1|1	M	1,4|5	C	3|3	M	7,6|13	C	1|1	n	0	n	0	A	10|10	n	0	A	3|3	n	0	C	3|3	C	1|1	C	12|12	n	0	n	0	A
1698	Pepper1.55ch02	4359294	A	T/A	A	1|2	A	6|6	n	0	n	0	n	0	n	0	A	24|24	W	5,18|23	n	0	T	7|7	W	2,11|13	n	0	n	0	A	18|18	T	6|6	W	4,2|6	T	5|5	T	7|7	n	0	T	9|9	n	0	A	4|4	A
1699	Pepper1.55ch02	4359309	A	C/A	A	1|2	A	6|6	n	0	n	0	n	0	n	0	A	24|24	M	5,18|23	n	0	C	7|7	M	2,11|13	n	0	n	0	A	19|19	C	6|6	M	4,2|6	C	6|6	C	7|7	n	0	C	9|9	n	0	A	4|4	A
1700	Pepper1.55ch02	4359347	A	T/A	W	2,2|4	A	12|12	n	0	A	1|1	n	0	n	0	A	44|44	W	9,33|42	n	0	T	14|14	W	4,23|27	n	0	n	0	A	31|31	T	11|11	W	8,3|11	T	12|12	T	12|12	n	0	T	15|15	n	0	A	8|8	A
1701	Pepper1.55ch02	4359348	C	G/C	S	2,2|4	C	12|12	n	0	C	1|1	n	0	n	0	C	43|44	S	33,9|42	n	0	G	14|14	S	23,4|27	n	0	n	0	C	30|30	G	11|11	S	3,8|11	G	12|12	G	12|12	n	0	G	15|15	n	0	C	8|8	C
1702	Pepper1.55ch02	4370566	C	T/C	Y	4,21|25	Y	22,32|54	C	2|2	Y	10,12|22	C	8|8	T	19|19	C	17|17	T	20|22	T	27|27	Y	20,19|39	C	18|18	n	0	n	0	C	37|37	Y	2,6|8	n	0	T	4|4	T	10|10	Y	6,10|16	T	14|14	T	12|12	T	2|2	Y
1703	Pepper1.55ch02	4371639	A	G/A	R	1,1|2	n	0	A	1|1	n	0	A	1|1	G	6|6	A	5|5	R	1,1|2	G	6|6	R	3,4|7	G	2|2	A	1|1	n	0	A	21|21	A	6|6	n	0	G	3|3	G	2|2	A	1|1	n	0	G	3|3	n	0	R
1704	Pepper1.55ch02	4371794	T	C/T	C	2|2	T	2|3	C	2|2	C	4|4	T	10|10	C	2|2	T	2|2	Y	3,2|5	C	15|15	T	4|4	C	3|3	n	0	n	0	T	4|4	T	2|2	N	0|1	n	0	n	0	n	0	Y	2,2|4	C	2|2	n	0	T
1705	Pepper1.55ch02	4371872	C	T/C	N	0|1	Y	2,2|4	N	0|1	T	4|4	C	9|9	T	2|2	C	2|2	Y	1,4|5	T	9|9	C	4|4	T	3|3	n	0	n	0	C	4|4	C	1|1	N	0|1	n	0	n	0	n	0	Y	2,2|4	T	2|2	n	0	C
1706	Pepper1.55ch02	4533580	C	T/C	n	0	Y	2,1|3	n	0	C	1|1	n	0	T	2|2	n	0	T	6|6	T	3|3	T	11|11	n	0	n	0	n	0	C	9|9	N	0|1	n	0	n	0	T	6|6	T	2|2	n	0	C	2|2	T	3|3	C
1707	Pepper1.55ch02	4533667	T	C/T	N	0|1	Y	2,3|5	n	0	T	2|2	n	0	C	7|7	n	0	C	14|14	C	4|4	C	12|12	n	0	n	0	n	0	T	9|9	N	0|1	n	0	n	0	C	8|8	C	2|2	N	0|1	T	2|2	C	4|4	T
1708	Pepper1.55ch02	4610345	G	C/G	S	2,8|10	S	5,13|18	n	0	G	9|9	C	6|6	G	2|2	C	23|23	C	7|7	G	14|14	S	14,10|24	G	1|1	n	0	n	0	C	42|42	n	0	G	5|5	n	0	G	8|8	n	0	C	10|10	S	2,4|6	n	0	S
1709	Pepper1.55ch02	4610520	A	T/A	W	10,4|14	A	6|6	n	0	W	3,3|6	A	17|17	n	0	A	12|12	W	11,8|19	T	26|26	W	6,5|11	A	3|3	n	0	n	0	A	23|23	n	0	T	4|4	N	0|1	T	5|5	W	2,2|4	n	0	T	4|4	T	2|2	A
1710	Pepper1.55ch02	4610549	T	A/T	W	4,10|14	T	5|5	n	0	W	2,4|6	T	14|14	n	0	T	11|11	W	9,11|20	A	22|22	W	5,6|11	T	3|3	n	0	n	0	T	23|23	n	0	A	3|3	N	0|2	A	6|6	W	2,2|4	n	0	A	4|4	A	2|2	W
1711	Pepper1.55ch02	4610608	G	A/G	G	5|6	G	1|1	n	0	G	3|4	G	9|9	n	0	G	6|6	R	5,6|11	A	10|10	R	3,4|7	G	2|2	n	0	n	0	G	12|12	n	0	A	3|3	N	0|2	A	3|3	G	1|3	n	0	A	2|2	N	0|1	N
1712	Pepper1.55ch02	4611939	G	T/G	K	6,4|10	n	0	G	5|5	G	6|6	n	0	n	0	T	16|16	K	46,35|81	G	18|18	G	32|32	n	0	n	0	n	0	T	60|60	n	0	G	2|2	G	10|10	n	0	n	0	n	0	T	11|11	n	0	T
1713	Pepper1.55ch02	4613427	C	A/C	A	3|3	n	0	A	2|2	n	0	A	1|1	n	0	A	3|3	A	2|2	C	2|2	M	3,1|4	n	0	A	3|3	n	0	A	14|14	n	0	n	0	n	0	n	0	A	1|1	A	2|2	A	8|8	n	0	A
1714	Pepper1.55ch02	4617131	C	A/C	M	7,6|13	A	11|11	A	12|12	A	2|2	A	2|2	C	17|17	A	13|13	M	19,10|29	C	18|18	M	12,16|28	C	10|10	n	0	C	2|2	A	24|24	C	4|4	C	16|16	C	11|11	n	0	M	4,4|8	A	7|7	M	3,11|14	C	3|3	M
1715	Pepper1.55ch02	4692176	A	T/A	A	1|2	W	1,4|5	n	0	N	0|1	n	0	T	3|3	A	3|3	W	3,2|5	n	0	A	6|7	n	0	n	0	n	0	A	9|9	T	3|3	n	0	n	0	n	0	A	5|5	T	2|2	A	2|2	n	0	W
1716	Pepper1.55ch02	4692290	T	C/T	Y	2,4|6	C	4|4	N	0|1	Y	3,2|5	T	5|5	C	4|4	T	7|7	C	2|2	C	10|10	Y	5,4|9	T	4|4	T	4|4	T	1|1	T	1|1	C	4|4	C	3|3	C	2|2	N	0|1	T	2|3	N	0|1	Y	5,3|8	n	0	Y
1717	Pepper1.55ch02	4694045	C	A/C	C	2|2	C	2|2	A	3|3	C	1|2	C	2|2	A	3|3	C	13|14	M	10,8|18	A	20|20	M	8,5|13	C	1|2	n	0	C	3|3	C	35|35	A	2|2	A	4|4	A	6|6	A	7|7	M	3,2|5	A	3|3	M	3,6|9	N	0|1	M
1718	Pepper1.55ch02	4696522	T	C/T	Y	2,6|8	n	0	N	0|1	n	0	T	6|6	N	0|1	T	4|4	T	9|9	C	2|2	T	7|7	T	2|3	T	11|11	n	0	T	15|15	N	0|1	C	4|4	C	5|5	N	0|1	C	3|3	C	10|10	C	3|3	T	1|1	Y
1719	Pepper1.55ch02	4708945	T	C/T	n	0	Y	2,1|3	n	0	Y	2,1|3	T	2|2	n	0	T	5|5	Y	2,3|5	C	4|4	Y	2,10|12	Y	1,2|3	n	0	n	0	T	6|6	T	3|4	n	0	n	0	C	1|1	C	4|4	C	1|1	T	2|2	n	0	T
1720	Pepper1.55ch02	5083480	G	C/G	S	4,2|6	C	2|2	n	0	C	2|2	n	0	C	2|2	S	1,3|4	S	2,4|6	S	4,2|6	G	2|2	N	0|1	n	0	n	0	C	3|3	C	2|2	G	1|1	C	2|2	S	1,2|3	n	0	C	3|3	C	3|3	n	0	G
1721	Pepper1.55ch02	5083551	G	A/G	R	2,4|6	A	3|3	n	0	A	2|2	n	0	A	2|2	R	5,2|7	R	4,3|7	R	4,6|10	G	2|2	N	0|1	n	0	n	0	A	4|4	A	2|2	G	1|1	A	2|2	R	3,2|5	n	0	A	4|4	A	3|3	n	0	G
1722	Pepper1.55ch02	5090970	A	G/A	R	8,7|15	R	4,2|6	A	3|3	G	2|2	G	2|2	A	8|8	A	1|1	R	1,7|8	A	6|6	R	8,9|17	A	13|14	n	0	A	1|1	G	26|26	R	1,3|4	A	10|10	A	4|4	A	1|1	A	1|1	G	1|1	A	5|6	A	1|1	R
1723	Pepper1.55ch02	5098596	G	C/G	S	1,2|3	n	0	n	0	S	1,3|4	C	4|4	C	1|1	C	2|2	C	4|4	G	6|6	S	6,5|11	C	1|1	n	0	C	1|1	C	11|11	n	0	G	1|1	G	2|2	G	2|2	S	2,1|3	n	0	n	0	n	0	n
1724	Pepper1.55ch02	5123452	G	A/G	G	1|2	G	1|1	n	0	n	0	A	2|2	G	4|4	A	7|7	n	0	G	5|5	R	6,3|9	R	7,2|9	n	0	n	0	A	9|9	R	4,4|8	G	1|1	G	11|11	G	7|7	G	5|5	A	2|2	G	2|2	n	0	n
1725	Pepper1.55ch02	5732264	T	C/T	T	8|8	Y	7,8|15	T	2|2	Y	3,6|9	C	22|22	n	0	Y	21,6|27	T	41|41	T	21|21	Y	12,23|35	C	8|8	n	0	T	5|5	Y	10,14|24	T	2|2	C	4|4	Y	12,27|39	T	9|9	T	5|5	n	0	T	21|21	n	0	T
1726	Pepper1.55ch02	5732299	C	G/C	C	8|8	S	6,8|14	C	2|2	S	2,5|7	G	22|22	n	0	S	20,6|26	C	39|39	C	20|20	S	12,22|34	G	9|9	n	0	C	4|4	S	10,15|25	C	2|2	G	4|4	S	14,26|40	C	10|10	C	5|5	n	0	C	22|22	n	0	C
1727	Pepper1.55ch02	5732381	C	T/C	C	3|3	Y	4,4|8	C	1|1	Y	3,2|5	T	11|11	n	0	Y	3,11|14	C	22|22	C	11|11	Y	11,6|17	T	4|4	n	0	C	2|2	Y	8,6|14	C	1|1	T	2|2	Y	13,7|20	C	5|5	C	3|3	n	0	C	12|12	n	0	C
1728	Pepper1.55ch02	5734718	A	G/A	A	5|5	n	0	n	0	A	6|6	G	2|2	A	1|1	n	0	A	14|14	A	12|12	R	7,5|12	n	0	n	0	n	0	R	5,12|17	n	0	A	1|1	n	0	n	0	n	0	n	0	n	0	n	0	n
1729	Pepper1.55ch02	5783551	C	T/C	T	5|5	C	2|3	Y	6,4|10	Y	2,3|5	C	2|2	C	3|3	Y	2,7|9	T	3|3	N	0|2	C	2|2	N	0|1	n	0	N	0|1	Y	3,4|7	C	5|5	n	0	n	0	N	0|1	T	3|3	C	7|7	N	0|1	n	0	n
1730	Pepper1.55ch02	6048318	G	A/G	G	12|12	A	5|5	n	0	n	0	A	2|2	R	2,2|4	R	2,3|5	G	13|13	G	9|9	G	6|6	G	5|6	n	0	A	2|2	R	2,6|8	n	0	A	4|4	n	0	G	1|1	n	0	A	5|5	G	6|6	G	6|6	G
1731	Pepper1.55ch02	6048642	G	T/G	G	2|2	K	2,1|3	n	0	G	11|11	n	0	T	1|1	G	2|2	G	25|25	G	4|4	G	6|6	n	0	n	0	n	0	K	6,4|10	T	2|2	G	1|1	n	0	n	0	n	0	T	3|3	G	2|2	n	0	K
1732	Pepper1.55ch02	6048783	T	T/A	T	15|15	T	2|2	T	2|2	T	12|12	n	0	T	3|3	T	11|11	T	22|22	T	19|19	T	4|4	A	1|1	n	0	T	1|1	T	11|11	n	0	n	0	T	4|4	T	2|2	T	9|9	n	0	T	3|3	n	0	T
1733	Pepper1.55ch02	6049086	C	T/C	C	9|9	C	8|8	T	4|4	Y	8,4|12	T	6|6	C	2|2	Y	13,4|17	C	10|10	C	18|18	Y	5,11|16	T	6|6	n	0	n	0	Y	7,3|10	Y	3,2|5	Y	6,2|8	Y	5,2|7	C	8|8	C	6|6	T	3|3	C	11|11	n	0	Y
1734	Pepper1.55ch02	6049190	A	T/A	A	10|10	A	7|7	T	4|4	W	7,6|13	T	6|6	A	3|3	A	10|12	A	11|11	A	17|17	W	4,15|19	T	6|6	n	0	n	0	W	5,3|8	W	3,2|5	W	5,2|7	W	6,4|10	A	7|7	A	6|6	T	3|3	A	11|11	n	0	W
1735	Pepper1.55ch02	6202654	G	A/G	A	6|6	A	1|1	n	0	A	12|12	n	0	A	2|2	R	7,1|8	A	21|21	A	3|3	A	22|22	A	13|13	n	0	n	0	R	13,2|15	A	2|2	A	2|2	A	1|1	A	1|1	A	19|19	G	2|2	A	23|23	n	0	A
1736	Pepper1.55ch02	6332724	G	A/G	A	4|4	G	2|2	G	2|3	R	7,3|10	n	0	G	1|1	G	3|4	A	4|4	A	2|2	G	3|4	n	0	G	2|2	n	0	R	3,8|11	A	3|3	A	2|2	A	5|5	A	5|5	A	6|6	G	5|5	A	7|7	n	0	R
1737	Pepper1.55ch02	7024906	A	G/A	A	61|61	R	7,14|21	A	2|2	R	14,8|22	G	43|43	G	11|11	R	31,12|43	A	46|46	A	58|58	R	30,12|42	R	19,8|27	n	0	G	7|7	R	31,42|73	N	0|2	A	8|8	A	5|5	A	2|2	A	12|12	G	19|19	A	8|8	G	5|5	R
1738	Pepper1.55ch02	7024907	A	T/A	A	60|60	W	7,14|21	A	2|2	W	14,8|22	T	43|43	T	11|11	W	31,12|43	A	46|46	A	58|58	W	30,12|42	W	19,8|27	n	0	T	8|8	W	31,42|73	N	0|2	A	8|8	A	5|5	A	2|2	A	12|12	T	19|19	A	8|8	T	4|4	W
1739	Pepper1.55ch02	7053812	G	A/G	A	6|6	G	9|9	G	9|9	G	40|40	G	5|5	G	5|5	R	9,9|18	A	22|22	A	1|1	R	17,2|19	G	1|1	G	5|5	G	2|2	G	11|11	G	3|3	G	10|10	G	11|11	n	0	A	8|8	n	0	A	6|6	n	0	N
1740	Pepper1.55ch02	7453082	C	T/C	T	17|17	T	7|7	Y	1,6|7	Y	5,3|8	C	25|25	C	8|8	Y	11,24|35	T	16|16	T	42|42	Y	16,26|42	Y	17,5|22	n	0	n	0	Y	18,34|52	N	0|1	T	4|4	Y	2,4|6	T	18|18	T	27|27	C	6|6	T	7|7	T	3|3	C
1741	Pepper1.55ch02	7877758	C	G/C	G	7|7	S	4,8|12	n	0	S	1,1|2	C	4|4	n	0	S	2,5|7	n	0	G	4|4	G	2|2	n	0	n	0	n	0	S	4,3|7	G	1|1	n	0	G	7|7	G	5|5	G	8|8	n	0	G	4|4	n	0	G
1742	Pepper1.55ch02	8081341	T	A/T	A	2|2	A	2|2	T	1|1	T	6|6	T	7|7	T	8|8	A	11|12	A	9|9	A	14|14	W	10,2|12	T	1|2	n	0	n	0	T	7|7	T	1|1	A	3|3	T	3|4	n	0	N	0|1	T	1|1	A	11|11	A	2|2	W
1743	Pepper1.55ch02	8081415	T	G/T	n	0	n	0	n	0	G	1|1	T	4|4	G	1|1	K	5,2|7	G	2|2	G	10|10	K	1,1|2	K	2,1|3	T	2|2	K	4,1|5	K	5,3|8	n	0	G	1|1	n	0	n	0	G	7|7	T	1|1	n	0	n	0	n
1744	Pepper1.55ch02	8085402	C	T/C	n	0	Y	6,2|8	C	3|3	C	6|7	C	4|4	n	0	Y	8,3|11	N	0|1	T	4|4	C	21|21	Y	2,3|5	n	0	n	0	C	40|40	N	0|1	C	1|1	n	0	T	3|3	T	6|6	n	0	n	0	n	0	C
1745	Pepper1.55ch02	8090821	A	G/A	G	19|19	R	7,19|26	n	0	R	11,31|42	A	4|4	R	13,15|28	R	8,23|31	G	20|20	G	31|31	R	16,28|44	R	7,5|12	n	0	n	0	R	15,43|58	R	3,5|8	R	9,16|25	A	10|10	G	9|9	G	6|6	A	8|8	G	7|7	n	0	n
1746	Pepper1.55ch02	8258482	C	T/C	T	20|20	Y	1,8|9	n	0	C	1|1	C	3|3	Y	9,4|13	T	6|6	T	15|15	T	13|13	Y	5,4|9	Y	3,8|11	n	0	T	3|3	Y	2,4|6	C	4|4	n	0	T	2|2	T	1|1	T	5|5	C	5|5	T	2|2	n	0	T
1747	Pepper1.55ch02	8264393	G	A/G	A	4|4	G	1|1	A	2|2	G	2|3	G	1|1	n	0	n	0	A	3|3	A	5|5	R	7,3|10	A	6|6	n	0	n	0	R	3,8|11	G	2|3	N	0|1	G	2|2	A	2|2	A	1|1	n	0	A	3|3	n	0	G
1748	Pepper1.55ch02	8264679	T	A/T	A	5|5	T	1|1	n	0	n	0	T	3|3	n	0	n	0	A	3|3	A	4|4	W	7,2|9	A	5|5	n	0	n	0	W	3,8|11	n	0	A	1|1	W	1,2|3	n	0	n	0	T	2|2	A	2|2	n	0	W
1749	Pepper1.55ch02	8280641	A	G/A	G	13|13	R	7,8|15	G	2|2	R	3,5|8	A	2|2	R	2,4|6	R	3,8|11	G	9|9	G	18|18	R	3,12|15	R	3,3|6	A	1|1	A	2|2	R	10,13|23	A	3|3	R	1,3|4	G	12|12	G	19|19	G	4|4	A	1|1	N	0|1	A	4|4	R
1750	Pepper1.55ch02	8280692	C	A/C	A	14|14	M	8,9|17	A	2|2	M	5,3|8	C	1|1	M	3,2|5	M	8,3|11	A	7|7	A	17|17	M	12,3|15	M	2,3|5	C	1|1	C	2|2	M	13,10|23	C	3|3	M	3,1|4	A	12|12	A	20|20	A	4|4	C	1|1	A	1|1	C	3|3	M
1751	Pepper1.55ch02	8280814	A	G/A	G	14|14	R	9,8|17	N	0|2	R	2,5|7	A	1|1	R	2,2|4	R	3,7|10	G	6|6	G	15|15	R	4,12|16	A	3|4	n	0	n	0	R	9,14|23	A	3|3	R	1,3|4	G	11|11	G	17|17	G	4|4	n	0	N	0|1	A	4|4	R
1752	Pepper1.55ch02	8650924	T	C/T	T	1|1	C	2|2	n	0	T	1|3	n	0	C	4|4	T	2|2	T	6|6	T	2|2	Y	3,2|5	C	2|2	n	0	n	0	Y	6,2|8	T	2|2	T	5|6	n	0	n	0	T	3|3	C	2|2	T	1|1	n	0	n
1753	Pepper1.55ch02	8755607	G	C/G	G	13|13	G	4|4	G	2|2	S	9,3|12	C	4|4	S	6,7|13	G	2|2	G	9|9	G	12|12	C	21|22	S	1,5|6	n	0	n	0	S	5,6|11	S	7,6|13	C	2|2	C	5|5	G	6|6	G	14|14	C	2|2	G	10|10	n	0	C
1754	Pepper1.55ch02	8756859	T	G/T	T	14|14	K	2,1|3	T	6|7	K	5,4|9	G	9|9	T	11|11	G	9|10	T	8|8	T	15|15	K	6,12|18	T	3|3	n	0	G	1|1	K	10,8|18	G	2|2	T	1|1	K	2,1|3	T	2|2	T	4|4	G	4|4	T	8|8	G	1|1	T
1755	Pepper1.55ch02	8756954	A	C/A	A	8|8	M	1,2|3	A	4|4	M	4,4|8	C	7|7	A	8|8	M	1,7|8	A	9|9	A	12|12	M	8,4|12	A	2|2	n	0	n	0	A	4|5	n	0	n	0	n	0	A	1|1	A	3|3	C	1|1	A	2|2	n	0	A
1756	Pepper1.55ch02	8757957	T	C/T	T	4|4	C	2|2	n	0	n	0	C	23|23	T	8|8	T	1|1	n	0	T	4|4	T	4|4	Y	6,13|19	n	0	C	3|3	Y	3,10|13	n	0	T	6|6	n	0	T	3|3	n	0	C	9|9	T	4|4	n	0	C
1757	Pepper1.55ch02	8759631	T	C/T	T	8|8	n	0	T	13|13	n	0	C	18|18	T	13|14	Y	5,4|9	T	13|13	T	2|2	Y	4,13|17	T	8|9	C	10|10	C	10|10	n	0	n	0	C	11|11	C	3|3	T	13|13	T	7|7	C	8|8	n	0	C	3|3	T
1758	Pepper1.55ch02	9074798	C	T/C	C	2|2	C	1|1	n	0	Y	10,12|22	T	8|8	T	14|14	T	29|32	C	13|13	C	19|19	Y	4,4|8	n	0	n	0	n	0	T	24|26	T	13|13	C	12|12	n	0	C	6|6	C	1|1	T	4|4	C	27|27	n	0	T
1759	Pepper1.55ch02	9827160	C	T/C	C	3|3	C	1|1	C	1|1	Y	2,7|9	n	0	Y	2,3|5	Y	1,5|6	C	1|1	C	5|5	T	10|10	Y	3,3|6	n	0	C	2|2	Y	2,5|7	T	3|3	T	2|2	Y	2,5|7	C	4|4	C	1|1	T	1|1	C	6|6	n	0	T
1760	Pepper1.55ch02	11658361	C	T/C	C	12|12	C	2|2	n	0	C	29|29	n	0	Y	8,4|12	Y	6,7|13	C	4|4	C	11|11	Y	12,4|16	C	4|4	n	0	n	0	T	6|6	n	0	n	0	n	0	n	0	C	2|2	n	0	n	0	n	0	C
1761	Pepper1.55ch02	11691871	T	A/T	T	44|44	T	34|34	W	6,20|26	T	33|33	A	19|19	W	10,8|18	T	22|22	T	21|21	T	58|58	W	13,26|39	A	8|8	A	26|26	T	5|5	W	9,30|39	W	17,6|23	W	10,31|41	W	26,6|32	T	8|8	T	31|31	A	2|2	T	23|23	n	0	W
1762	Pepper1.55ch02	11691951	A	G/A	A	44|44	A	33|33	R	19,6|25	A	33|33	G	22|22	R	8,10|18	A	22|22	A	21|21	A	60|60	R	25,13|38	G	8|8	G	24|24	A	6|6	R	32,8|40	R	5,17|22	R	30,10|40	R	6,25|31	A	8|8	A	32|32	G	2|2	A	24|24	n	0	R
1763	Pepper1.55ch02	11692110	T	C/T	T	21|21	T	11|11	n	0	T	4|4	C	11|11	T	13|16	C	4|4	T	3|3	T	12|12	Y	16,4|20	Y	5,4|9	n	0	n	0	T	15|16	n	0	n	0	C	3|3	n	0	T	8|8	C	14|14	T	1|1	n	0	Y
1764	Pepper1.55ch02	11692162	T	C/T	T	12|12	T	6|6	n	0	T	2|2	C	8|8	Y	2,7|9	C	2|2	T	3|3	T	6|6	Y	9,3|12	Y	3,3|6	n	0	n	0	T	11|12	n	0	n	0	C	2|2	n	0	T	4|4	C	7|7	T	1|1	n	0	Y
1765	Pepper1.55ch02	11693276	A	C/A	n	0	n	0	n	0	A	2|2	n	0	n	0	A	4|4	A	14|14	A	11|11	M	18,10|28	C	2|2	C	2|2	C	5|5	M	21,5|26	C	11|12	n	0	C	3|3	A	2|2	n	0	C	1|1	A	7|7	n	0	M
1766	Pepper1.55ch02	11755208	C	T/C	C	10|10	C	17|17	N	0|1	T	4|4	T	7|7	n	0	Y	4,2|6	C	2|2	C	23|23	Y	7,15|22	T	6|6	n	0	T	4|4	Y	18,5|23	Y	1,4|5	C	15|16	C	3|3	C	13|13	C	21|21	n	0	C	15|15	C	1|1	Y
1767	Pepper1.55ch02	12112723	T	A/T	T	17|17	T	2|2	T	1|1	W	3,1|4	A	3|3	W	3,1|4	W	5,4|9	T	3|3	T	3|3	W	2,9|11	A	4|4	n	0	n	0	T	1|1	n	0	A	3|3	n	0	T	6|6	T	6|6	A	4|4	n	0	n	0	A
1768	Pepper1.55ch02	12112884	A	C/A	A	21|21	A	2|2	A	3|3	M	1,3|4	C	4|4	M	1,3|4	M	4,5|9	A	3|3	A	3|3	A	8|10	C	4|4	n	0	n	0	A	1|1	A	4|4	C	3|3	A	14|14	A	6|6	A	6|6	C	3|3	n	0	n	0	n
1769	Pepper1.55ch02	12112923	C	T/C	C	20|20	C	2|2	C	3|3	Y	1,3|4	T	4|4	Y	1,3|4	Y	3,5|8	C	3|3	C	3|3	C	9|11	T	4|4	n	0	n	0	C	1|1	C	4|4	T	3|3	C	13|13	C	6|6	C	7|7	T	3|3	n	0	n	0	n
1770	Pepper1.55ch02	12134165	A	G/A	A	3|3	A	1|1	n	0	N	0|2	G	5|5	G	7|7	R	3,3|6	A	4|4	A	15|15	R	4,14|18	R	6,2|8	G	5|5	G	5|5	R	7,10|17	R	12,4|16	R	1,8|9	n	0	A	4|4	A	4|4	G	8|8	A	8|8	A	5|5	n
1771	Pepper1.55ch02	12755690	G	A/G	G	9|9	n	0	G	2|2	A	4|4	A	6|6	n	0	G	5|5	G	3|3	G	4|4	G	8|10	G	3|3	n	0	N	0|2	R	4,1|5	n	0	n	0	G	4|4	G	4|4	G	1|1	A	3|3	G	2|2	G	1|1	n
1772	Pepper1.55ch02	12760280	C	T/C	C	1|1	n	0	N	0|1	T	4|4	T	2|2	C	1|1	C	3|4	C	11|11	C	1|1	T	5|5	C	1|3	n	0	n	0	Y	2,5|7	Y	1,3|4	Y	3,3|6	Y	2,4|6	C	1|1	C	2|2	T	2|2	n	0	n	0	C
1773	Pepper1.55ch02	12761421	A	G/A	A	6|6	A	7|7	A	1|1	A	10|11	n	0	R	7,11|18	A	7|8	A	19|19	A	23|23	R	6,4|10	A	2|2	n	0	n	0	R	2,2|4	A	9|9	A	2|2	A	8|8	A	29|29	A	29|30	G	9|9	A	9|9	A	3|3	A
1774	Pepper1.55ch02	12821176	T	C/T	T	2|2	n	0	n	0	n	0	C	3|3	n	0	T	5|5	T	1|1	T	8|8	Y	4,5|9	T	1|1	C	3|3	C	3|3	Y	2,10|12	T	2|2	C	1|1	T	1|1	T	2|2	T	1|1	n	0	T	1|1	n	0	T
1775	Pepper1.55ch02	12821184	T	C/T	T	2|2	n	0	n	0	n	0	C	3|3	n	0	T	5|5	T	1|1	T	8|8	Y	4,4|8	T	1|1	C	3|3	C	3|3	T	10|12	T	2|2	N	0|1	T	1|1	T	2|2	T	1|1	n	0	T	1|1	n	0	T
1776	Pepper1.55ch02	12822859	T	A/T	T	15|15	n	0	T	12|12	W	22,17|39	n	0	A	26|28	W	23,9|32	T	36|36	T	31|31	W	19,7|26	T	10|10	A	21|21	n	0	W	46,46|94	A	2|2	W	7,17|24	W	13,6|19	T	9|9	T	13|13	n	0	T	2|2	n	0	W
1777	Pepper1.55ch02	13623086	T	C/T	C	3|3	C	1|1	Y	3,7|10	T	9|10	T	31|31	T	7|7	Y	4,12|16	C	1|1	n	0	T	17|18	T	5|6	T	4|4	n	0	Y	5,14|19	C	1|1	T	14|16	Y	3,6|9	C	2|2	C	1|1	T	13|13	N	0|1	T	2|2	C
1778	Pepper1.55ch02	13624288	C	T/C	T	4|4	T	5|5	T	1|1	C	2|2	C	10|10	Y	4,4|8	n	0	T	7|7	T	7|7	Y	2,5|7	n	0	C	1|1	n	0	Y	9,8|17	T	6|6	T	2|2	C	4|5	n	0	T	4|4	C	1|1	n	0	T	1|1	Y
1779	Pepper1.55ch02	13624346	G	A/G	A	4|4	A	5|5	N	0|1	G	5|5	G	10|10	R	4,4|8	n	0	A	7|7	A	5|5	R	4,3|7	n	0	G	1|1	n	0	R	8,9|17	A	5|5	A	3|3	R	2,3|5	n	0	A	3|3	G	1|1	n	0	N	0|2	G
1780	Pepper1.55ch02	13624440	G	A/G	A	1|1	n	0	G	4|4	G	5|6	n	0	n	0	G	9|9	n	0	A	2|2	G	3|3	G	2|2	n	0	n	0	G	14|15	G	1|1	G	6|6	G	3|3	n	0	n	0	G	3|3	A	1|1	n	0	G
1781	Pepper1.55ch02	13627391	G	A/G	A	3|3	n	0	n	0	G	3|3	G	2|2	G	1|1	n	0	n	0	A	3|3	A	5|5	G	3|3	n	0	n	0	A	1|1	R	3,5|8	A	6|6	G	5|5	A	4|4	A	4|4	G	1|1	n	0	n	0	n
1782	Pepper1.55ch02	13629695	G	C/G	C	3|3	C	7|7	N	0|1	S	4,5|9	G	6|6	G	2|2	S	5,9|14	C	5|5	C	7|7	S	2,9|11	C	9|9	n	0	S	2,2|4	S	4,3|7	S	2,2|4	S	2,4|6	S	2,5|7	n	0	C	9|9	G	1|1	C	4|4	n	0	S
1783	Pepper1.55ch02	13701454	C	T/C	T	2|2	T	1|1	Y	1,1|2	C	3|3	T	2|2	n	0	C	2|2	n	0	T	3|3	Y	4,3|7	C	1|1	C	8|8	n	0	Y	1,2|3	C	4|4	C	1|1	n	0	T	2|2	n	0	T	5|5	Y	2,2|4	n	0	C
1784	Pepper1.55ch02	14746602	C	T/C	Y	1,1|2	C	9|11	n	0	C	6|6	n	0	n	0	C	11|12	C	53|54	C	22|22	C	25|25	n	0	n	0	n	0	C	75|76	n	0	n	0	T	1|1	C	8|8	Y	4,2|6	C	2|2	C	5|6	n	0	n
1785	Pepper1.55ch02	14746664	G	A/G	R	1,2|3	R	2,5|7	n	0	G	3|4	n	0	n	0	G	7|8	G	37|38	G	16|16	G	13|15	n	0	n	0	n	0	G	42|43	n	0	A	1|1	A	1|1	G	4|4	R	2,2|4	G	1|1	G	4|4	n	0	n
1786	Pepper1.55ch02	16117552	C	A/C	C	10|10	C	12|12	M	5,4|9	C	8|8	A	14|14	A	5|5	M	2,5|7	C	12|12	C	42|42	M	7,28|35	M	6,11|17	A	5|5	A	5|5	M	18,15|33	C	2|2	C	10|10	A	3|3	C	15|15	C	6|6	A	4|4	C	12|12	M	3,7|10	M
1787	Pepper1.55ch02	16123774	A	G/A	A	1|1	A	1|1	R	2,2|4	G	5|5	G	8|8	G	2|2	R	1,3|4	A	17|17	A	5|5	R	17,6|23	R	4,2|6	n	0	n	0	R	11,11|22	G	5|5	n	0	n	0	A	9|9	A	2|2	G	7|7	A	4|4	n	0	G
1788	Pepper1.55ch02	16319983	G	C/G	G	5|5	G	2|2	C	3|3	C	2|2	C	6|6	S	3,3|6	S	2,5|7	G	17|17	G	7|7	S	8,7|15	S	2,2|4	n	0	G	4|4	S	10,5|15	C	3|3	G	4|5	S	3,2|5	n	0	G	8|8	C	11|11	G	4|4	n	0	G
1789	Pepper1.55ch02	16821294	T	A/T	T	2|2	T	1|1	W	3,1|4	T	1|1	A	2|2	T	4|4	W	4,1|5	T	11|11	T	4|4	W	2,2|4	n	0	n	0	T	1|1	W	9,6|15	T	1|1	T	2|2	T	4|4	T	1|1	n	0	n	0	T	12|12	T	4|4	T
1790	Pepper1.55ch02	16831684	A	G/A	A	2|2	A	1|1	n	0	A	5|5	G	1|1	n	0	G	1|1	A	6|6	A	9|9	R	6,2|8	G	1|1	n	0	A	1|1	R	1,5|6	n	0	A	2|2	A	6|6	n	0	A	6|6	G	1|1	A	7|7	G	2|2	n
1791	Pepper1.55ch02	16838788	T	G/T	G	15|15	G	1|1	K	5,6|11	K	4,19|23	T	8|8	T	2|2	T	5|5	G	19|19	G	30|30	K	36,19|55	K	9,10|19	T	4|4	G	2|2	K	23,25|48	T	2|2	K	8,6|14	K	2,2|4	G	11|11	G	3|3	T	7|7	G	10|10	T	3|3	T
1792	Pepper1.55ch02	17385269	A	T/A	T	7|7	T	3|3	n	0	n	0	A	6|6	n	0	W	5,14|19	T	5|5	T	2|2	W	6,3|9	n	0	A	2|2	n	0	W	19,7|26	T	3|3	T	4|4	A	2|2	T	1|1	n	0	A	6|6	T	13|13	A	3|3	T
1793	Pepper1.55ch02	17385485	C	A/C	A	10|10	A	6|6	M	3,2|5	C	23|24	C	17|17	A	4|4	M	4,8|12	A	20|20	A	9|9	M	10,26|36	M	1,2|3	C	5|5	A	3|3	M	22,31|53	M	3,11|14	M	12,10|22	n	0	A	8|8	A	19|19	C	19|19	A	9|9	M	4,2|6	A
1794	Pepper1.55ch02	17385517	C	G/C	G	20|20	G	12|12	S	6,4|10	C	40|42	C	30|30	G	7|7	S	9,12|21	G	36|36	G	14|14	S	13,46|59	C	4|5	C	6|6	G	6|6	S	38,53|91	S	5,17|22	S	21,18|39	n	0	G	14|14	G	34|34	C	31|31	G	18|18	S	8,4|12	G
1795	Pepper1.55ch02	17385554	T	A/T	A	17|17	A	12|12	W	6,4|10	T	41|43	T	32|32	A	7|7	W	7,15|22	A	38|38	A	15|15	W	15,50|65	T	4|5	T	7|7	A	6|6	W	39,51|90	W	6,19|25	W	21,18|39	n	0	A	13|13	A	33|33	T	32|32	A	17|17	W	8,4|12	A
1796	Pepper1.55ch02	17385619	C	A/C	A	10|10	A	6|6	M	3,2|5	C	22|23	C	16|16	A	3|3	M	4,8|12	A	19|19	A	7|7	M	10,26|36	M	1,2|3	C	5|5	A	3|3	M	21,30|51	M	3,11|14	M	11,10|21	n	0	A	7|7	A	17|17	C	19|19	A	9|9	M	4,2|6	A
1797	Pepper1.55ch02	17388519	G	C/G	C	16|16	C	2|2	C	12|12	S	8,8|16	n	0	C	10|10	S	6,17|23	C	64|64	C	39|39	S	45,65|110	n	0	G	10|10	n	0	S	21,22|43	C	31|33	S	13,2|15	n	0	n	0	C	20|20	G	10|10	C	19|19	n	0	C
1798	Pepper1.55ch02	18085866	T	G/T	G	7|7	N	0|2	T	1|2	n	0	T	4|4	T	6|6	K	4,5|9	G	4|4	G	6|6	K	6,5|11	G	3|3	n	0	T	3|3	K	10,3|13	K	5,3|8	T	3|3	G	3|3	G	4|4	n	0	n	0	N	0|1	T	6|6	N
1799	Pepper1.55ch02	18844474	T	A/T	T	17|17	T	22|22	n	0	T	4|4	A	18|18	W	6,5|11	W	10,10|20	T	7|7	T	49|49	T	12|12	T	9|9	n	0	A	3|3	W	11,13|24	n	0	n	0	T	13|13	T	2|2	W	4,11|15	A	8|8	T	8|8	n	0	A
1800	Pepper1.55ch02	18848018	G	A/G	G	3|3	G	6|6	n	0	G	3|3	n	0	R	15,2|17	R	1,2|3	G	21|21	G	16|16	R	13,13|26	n	0	A	2|2	G	1|1	R	16,8|24	n	0	G	10|10	G	6|6	G	5|5	A	16|16	n	0	G	8|8	n	0	R
1801	Pepper1.55ch02	18848082	G	A/G	G	4|4	G	11|11	n	0	G	5|5	n	0	A	27|29	R	2,3|5	G	43|43	G	24|24	R	27,20|47	n	0	A	2|2	G	2|2	R	23,9|32	n	0	G	15|15	G	4|4	G	11|11	A	25|25	n	0	G	13|13	n	0	G
1802	Pepper1.55ch02	18848118	T	C/T	T	2|2	T	7|7	n	0	T	3|3	n	0	C	16|17	Y	1,2|3	T	24|24	T	14|14	Y	17,13|30	n	0	C	2|2	T	1|1	Y	18,11|29	n	0	T	10|10	T	4|4	T	6|6	C	16|16	n	0	T	8|8	n	0	Y
1803	Pepper1.55ch02	18848141	C	A/C	C	2|2	C	7|7	n	0	C	2|2	n	0	M	13,3|16	C	2|3	C	25|25	C	15|15	M	15,12|27	n	0	A	2|2	C	1|1	M	15,10|25	n	0	C	9|9	C	4|4	C	6|6	A	16|16	n	0	C	8|8	n	0	M
1804	Pepper1.55ch02	18848467	T	G/T	T	6|6	T	4|4	n	0	T	6|6	n	0	T	1|1	K	3,1|4	T	6|6	T	1|1	G	6|6	T	14|14	n	0	n	0	K	11,4|15	n	0	n	0	n	0	T	5|5	T	2|2	G	2|2	T	1|1	K	2,1|3	n
1805	Pepper1.55ch02	18848509	C	T/C	C	7|7	C	4|4	n	0	C	6|6	T	1|1	C	1|1	Y	3,4|7	C	5|5	C	4|4	T	7|7	C	14|14	n	0	n	0	Y	4,11|15	n	0	n	0	n	0	C	7|7	C	2|2	T	2|2	C	1|1	Y	1,2|3	n
1806	Pepper1.55ch02	18848529	T	G/T	T	7|7	T	4|4	n	0	T	7|7	G	2|2	T	1|1	K	4,3|7	T	4|4	T	4|4	G	9|9	T	11|11	n	0	n	0	K	11,4|15	n	0	n	0	n	0	T	6|6	T	2|2	N	0|2	n	0	T	1|3	n
1807	Pepper1.55ch02	18851290	C	T/C	C	19|19	C	13|13	n	0	C	1|1	T	4|4	Y	10,9|19	Y	2,10|12	C	16|16	C	16|16	Y	10,24|34	C	16|16	n	0	n	0	Y	32,9|41	Y	8,16|24	n	0	C	13|13	C	8|8	Y	5,15|20	n	0	C	9|9	n	0	T
1808	Pepper1.55ch02	18851549	G	T/G	G	1|1	G	4|4	N	0|2	G	3|3	T	2|2	n	0	K	3,6|9	G	2|2	G	1|1	G	3|3	G	2|2	n	0	n	0	G	11|12	T	3|3	n	0	n	0	G	1|1	G	4|4	N	0|1	G	2|2	n	0	N
1809	Pepper1.55ch02	19088064	G	T/G	G	14|14	G	16|16	n	0	G	17|17	n	0	n	0	K	14,6|20	G	35|35	G	11|11	K	6,16|22	G	9|9	G	2|2	G	3|3	K	34,34|68	n	0	G	5|5	G	14|14	n	0	n	0	n	0	n	0	n	0	G
1810	Pepper1.55ch02	19088576	T	C/T	T	7|7	Y	12,24|36	Y	8,7|15	T	4|4	C	6|6	T	13|13	T	20|22	T	14|14	T	29|29	Y	16,21|37	T	7|7	C	4|4	T	4|4	Y	21,38|59	n	0	C	6|6	T	2|2	n	0	T	5|5	n	0	T	14|14	n	0	Y
1811	Pepper1.55ch02	19088616	A	G/A	A	5|5	R	15,6|21	R	7,5|12	A	2|2	G	3|3	A	7|7	R	11,2|13	A	8|8	A	17|17	R	12,9|21	A	4|4	G	2|2	A	2|2	R	26,12|38	n	0	G	4|4	A	2|2	n	0	A	3|3	n	0	A	9|9	n	0	R
1812	Pepper1.55ch02	19214678	C	A/C	C	19|19	C	2|2	A	3|3	A	8|8	A	5|5	C	3|3	M	7,7|14	C	14|14	C	25|25	M	30,15|45	C	19|19	n	0	n	0	M	33,12|45	C	3|3	C	8|8	C	4|4	n	0	N	0|1	A	2|2	C	18|18	n	0	C
1813	Pepper1.55ch02	19214757	G	T/G	G	9|9	n	0	N	0|1	T	4|4	T	3|3	G	2|2	K	3,3|6	G	6|6	G	15|15	K	8,15|23	G	14|14	n	0	n	0	K	6,17|23	G	1|1	G	5|5	G	2|2	n	0	n	0	n	0	G	9|9	n	0	G
1814	Pepper1.55ch02	19430336	A	G/A	n	0	A	3|3	A	11|11	n	0	G	6|6	n	0	G	2|2	A	14|14	A	12|12	R	9,10|19	A	2|2	G	2|2	G	2|2	R	9,10|19	n	0	n	0	A	1|1	A	2|2	G	6|6	G	1|1	A	1|1	n	0	G
1815	Pepper1.55ch02	19553418	C	A/C	C	4|4	n	0	A	2|2	C	4|4	A	2|2	A	4|4	A	2|2	C	6|6	C	2|2	M	5,6|11	n	0	n	0	n	0	A	12|12	M	6,4|10	C	2|2	C	5|5	n	0	n	0	n	0	C	9|9	n	0	A
1816	Pepper1.55ch02	19556264	T	G/T	T	12|12	T	12|12	T	3|3	K	8,11|19	G	4|4	T	7|7	T	14|17	T	24|24	T	6|6	K	10,18|28	T	7|7	n	0	n	0	T	26|26	N	0|2	K	6,3|9	T	7|7	n	0	T	5|5	n	0	T	6|6	n	0	G
1817	Pepper1.55ch02	19556378	C	G/C	C	10|10	C	17|17	C	3|3	S	5,6|11	N	0|2	C	8|8	C	9|11	C	19|19	C	4|4	S	6,13|19	C	6|6	n	0	n	0	C	16|16	G	3|3	S	6,2|8	C	8|8	n	0	C	4|4	N	0|1	C	3|3	n	0	N
1818	Pepper1.55ch02	21477389	A	G/A	A	24|24	A	24|24	G	5|5	R	4,3|7	G	15|15	N	0|2	R	6,4|10	A	10|10	A	14|14	R	8,3|11	N	0|1	A	1|3	A	4|4	R	14,19|33	A	2|2	R	6,10|16	A	8|8	A	13|13	A	20|20	G	7|7	A	10|10	n	0	A
1819	Pepper1.55ch02	21477522	G	C/G	C	4|4	C	3|3	n	0	S	1,3|4	G	8|8	S	1,1|2	C	4|4	C	5|5	C	4|4	G	5|5	G	4|5	n	0	n	0	S	9,4|13	S	2,3|5	S	2,3|5	n	0	C	1|1	n	0	G	3|3	C	3|3	n	0	G
1820	Pepper1.55ch02	21868511	T	C/T	C	10|10	T	1|1	n	0	T	6|6	T	3|3	Y	15,7|22	C	17|17	C	24|24	C	7|7	C	6|6	Y	4,6|10	C	2|2	T	2|2	Y	28,43|71	Y	4,9|13	T	1|1	T	5|5	n	0	T	1|3	T	14|14	C	4|4	N	0|2	C
1821	Pepper1.55ch02	21868622	A	C/A	C	11|11	A	1|1	n	0	A	10|10	A	4|4	M	7,19|26	C	15|15	C	28|28	C	10|10	M	1,6|7	M	7,4|11	C	2|2	A	3|3	M	54,32|86	M	13,6|19	A	1|1	A	4|4	n	0	M	2,2|4	A	15|15	C	6|6	C	2|2	C
1822	Pepper1.55ch02	21947396	G	A/G	A	26|26	G	17|21	R	6,1|7	A	24|25	G	7|7	R	31,8|39	A	13|13	A	3|3	R	13,4|17	R	21,21|42	R	13,8|21	A	2|2	R	8,2|10	R	25,12|37	R	5,5|10	R	6,11|17	G	4|4	G	8|10	A	32|32	G	21|21	A	14|14	n	0	R
1823	Pepper1.55ch02	21949904	G	A/G	A	15|15	A	7|7	G	12|13	G	5|5	G	10|10	G	5|5	A	9|9	A	5|5	G	2|2	R	8,8|16	A	8|8	R	5,1|6	A	1|1	G	9|9	R	3,11|14	n	0	G	7|7	R	4,1|5	R	7,2|9	G	14|14	R	3,7|10	n	0	n
1824	Pepper1.55ch02	23210480	G	A/G	G	3|3	n	0	A	6|6	A	13|13	A	11|11	n	0	A	9|9	n	0	G	5|5	R	6,1|7	n	0	R	8,1|9	G	4|4	R	17,4|21	A	43|43	R	10,3|13	n	0	n	0	A	2|2	A	4|4	G	4|4	A	4|4	N
1825	Pepper1.55ch02	23477405	T	A/T	T	5|5	T	4|4	A	1|1	n	0	n	0	n	0	W	11,4|15	T	18|18	T	13|13	W	10,6|16	T	3|3	n	0	n	0	W	20,16|36	n	0	T	4|4	T	7|7	n	0	A	2|2	A	5|5	T	3|3	n	0	A
1826	Pepper1.55ch02	23494275	A	G/A	A	9|9	A	1|1	A	2|3	A	3|3	G	2|2	G	2|2	N	0|10	A	1|1	A	12|12	R	5,7|12	A	6|6	A	8|8	A	1|1	A	2|3	A	1|2	n	0	A	3|3	A	1|1	A	3|3	n	0	n	0	n	0	n
1827	Pepper1.55ch02	23494312	G	A/G	G	11|11	G	1|1	R	1,2|3	G	3|3	A	3|3	A	2|2	R	4,4|8	G	2|2	G	13|13	R	7,6|13	G	4|4	n	0	G	1|1	R	1,1|2	R	1,1|2	G	2|2	G	3|3	G	1|1	G	3|3	n	0	n	0	G	1|1	n
1828	Pepper1.55ch02	23519548	C	G/C	C	18|18	C	10|10	S	4,1|5	S	9,4|13	G	17|17	G	5|5	S	6,6|12	C	57|57	C	30|30	S	21,12|33	C	11|11	S	17,6|23	n	0	S	31,18|49	G	12|12	S	4,11|15	C	15|15	C	21|21	S	11,3|14	G	20|20	C	28|28	n	0	S
1829	Pepper1.55ch02	23519907	T	C/T	T	2|2	T	6|6	T	3|3	Y	3,3|6	C	5|5	T	1|1	Y	5,2|7	T	3|3	T	2|2	Y	8,8|16	T	2|2	T	3|3	n	0	Y	6,1|7	C	1|1	T	5|6	n	0	T	2|2	T	2|2	n	0	T	1|1	C	1|1	T
1830	Pepper1.55ch02	23520935	T	G/T	n	0	n	0	n	0	K	8,11|19	G	6|6	T	4|4	K	3,2|5	T	40|40	T	22|22	K	10,23|33	n	0	n	0	n	0	K	7,3|10	K	5,3|8	G	2|2	T	4|4	n	0	G	2|2	n	0	T	3|3	n	0	n
1831	Pepper1.55ch02	23538185	T	A/T	T	5|5	T	6|6	W	2,1|3	n	0	A	20|20	A	6|6	W	8,22|30	T	7|7	T	8|8	W	6,4|10	T	2|2	n	0	A	2|2	W	3,2|5	A	3|3	W	6,2|8	T	24|24	T	8|8	W	3,4|7	n	0	T	22|22	T	12|12	W
1832	Pepper1.55ch02	23538301	A	G/A	A	5|5	A	3|3	R	1,1|2	n	0	G	15|15	G	3|3	R	19,7|26	A	6|6	A	8|8	R	2,4|6	A	2|2	n	0	G	1|1	R	1,4|5	G	3|3	R	2,5|7	A	16|16	A	8|8	R	4,3|7	n	0	A	18|18	A	7|7	R
1833	Pepper1.55ch02	23738523	C	A/C	C	7|7	C	8|8	M	4,1|5	M	3,2|5	A	5|5	M	7,2|9	M	5,3|8	C	8|8	C	6|6	M	9,18|27	C	5|5	n	0	C	2|2	A	14|14	M	2,7|9	N	0|1	C	2|2	n	0	C	1|2	N	0|2	C	9|9	n	0	C
1834	Pepper1.55ch02	23738633	G	A/G	G	8|8	G	7|7	R	4,1|5	R	3,2|5	A	3|3	R	6,1|7	R	4,3|7	G	7|7	G	5|5	R	10,17|27	G	4|4	n	0	n	0	A	10|10	R	2,7|9	A	2|2	G	2|2	n	0	G	1|2	A	2|2	G	8|8	n	0	G
1835	Pepper1.55ch02	23769990	A	G/A	A	6|6	A	16|16	G	4|4	R	4,4|8	G	10|10	A	11|11	R	8,4|12	A	22|22	A	6|6	A	9|9	n	0	G	5|5	n	0	G	24|24	G	1|1	n	0	A	9|9	A	6|6	G	2|2	G	2|2	A	4|4	n	0	n
1836	Pepper1.55ch02	23770073	C	T/C	C	5|5	C	15|15	T	4|4	Y	3,4|7	T	9|9	C	12|12	Y	6,3|9	C	21|21	C	6|6	C	9|9	n	0	T	5|5	n	0	T	24|24	T	2|2	n	0	C	10|10	C	6|6	T	2|2	T	2|2	C	4|4	n	0	N
1837	Pepper1.55ch02	23877994	A	T/A	A	7|7	A	11|11	A	2|3	W	1,5|6	T	5|5	A	4|4	W	4,4|8	A	5|5	A	6|6	W	8,8|16	A	8|8	W	4,2|6	n	0	W	17,8|25	A	3|3	W	2,3|5	A	5|5	A	4|4	W	1,2|3	T	4|4	A	8|8	T	2|2	W
1838	Pepper1.55ch02	24646378	G	T/G	G	4|4	G	2|2	G	4|4	G	1|2	n	0	T	8|8	G	22|22	G	4|4	G	16|16	K	15,11|26	G	3|3	n	0	G	11|11	G	32|39	G	4|4	n	0	G	9|9	n	0	T	8|8	n	0	n	0	n	0	n
1839	Pepper1.55ch02	25425583	G	T/G	N	0|2	T	4|4	G	1|1	G	1|2	K	4,3|7	K	1,3|4	G	1|3	G	1|1	K	6,11|17	G	5|5	N	0|1	n	0	n	0	K	6,10|16	K	2,6|8	n	0	G	1|3	T	7|7	G	7|8	G	3|4	N	0|2	K	2,2|4	K
1840	Pepper1.55ch02	26030351	A	G/A	A	12|12	A	15|15	R	9,3|12	R	9,2|11	G	11|11	R	9,19|28	R	7,15|22	A	13|13	A	10|10	R	21,11|32	R	5,5|10	n	0	A	3|3	R	20,22|42	A	7|7	R	2,12|14	A	12|12	A	5|5	A	23|23	G	3|3	A	3|3	A	2|2	R
1841	Pepper1.55ch02	26066310	T	C/T	T	26|29	N	0|2	n	0	Y	2,2|4	T	6|7	T	25|27	N	0|1	n	0	T	17|18	T	27|29	Y	4,14|18	n	0	n	0	Y	10,41|51	T	1|3	C	7|7	Y	4,7|11	T	12|15	T	25|26	n	0	T	17|20	n	0	T
1842	Pepper1.55ch02	26066382	C	T/C	Y	4,27|31	C	4|4	n	0	Y	3,2|5	Y	3,6|9	Y	6,26|32	C	2|2	n	0	T	18|20	Y	8,28|36	Y	6,14|20	n	0	n	0	Y	22,40|62	C	2|2	C	9|9	Y	9,7|16	Y	4,10|14	T	24|26	n	0	Y	5,17|22	n	0	Y
1843	Pepper1.55ch02	26198073	A	G/A	A	3|3	A	2|2	A	1|1	G	2|2	n	0	R	1,2|3	R	5,9|14	A	6|6	A	3|3	R	4,6|10	A	10|10	n	0	n	0	R	5,5|10	n	0	A	1|1	R	9,2|11	A	5|5	A	7|7	G	4|4	A	8|8	n	0	R
1844	Pepper1.55ch02	26273471	T	C/T	T	6|6	n	0	n	0	T	1|1	N	0|1	C	3|3	T	10|12	T	9|9	T	12|12	Y	3,7|10	T	2|3	C	3|3	C	2|2	Y	4,4|8	n	0	n	0	T	4|5	T	2|2	n	0	C	3|3	T	2|2	n	0	C
1845	Pepper1.55ch02	26273580	A	T/A	A	6|6	n	0	n	0	A	1|1	N	0|1	T	3|3	W	9,3|12	A	9|9	A	12|12	W	8,5|13	A	2|3	T	3|3	N	0|1	W	5,3|8	n	0	n	0	A	2|3	A	2|2	n	0	T	3|3	A	2|2	n	0	T
1846	Pepper1.55ch02	26273964	C	G/C	C	9|9	n	0	C	4|4	S	4,1|5	G	4|4	S	4,6|10	S	14,10|24	C	17|18	C	11|11	S	17,4|21	S	6,1|7	n	0	G	7|7	S	17,19|36	N	0|1	C	10|12	G	3|3	C	2|2	C	6|6	G	2|2	C	2|2	n	0	C
1847	Pepper1.55ch02	26340075	T	C/T	T	2|2	T	10|10	n	0	C	12|13	C	19|19	T	6|6	Y	12,10|22	T	2|2	T	6|6	T	11|11	T	14|14	C	4|4	T	2|2	T	7|7	T	1|1	n	0	T	6|6	n	0	T	8|8	C	12|12	T	16|16	T	1|1	T
1848	Pepper1.55ch02	26378552	C	T/C	C	3|3	n	0	C	2|3	C	1|1	T	5|5	n	0	N	0|10	C	2|2	C	4|4	Y	9,10|19	C	1|2	n	0	C	1|1	Y	5,2|7	C	2|2	N	0|2	C	2|2	C	2|2	C	2|2	N	0|1	n	0	n	0	Y
1849	Pepper1.55ch02	26378553	C	A/C	C	3|3	n	0	C	2|3	C	1|1	A	5|5	n	0	M	6,4|10	C	2|2	C	4|4	M	10,9|19	C	1|2	n	0	C	1|1	M	2,5|7	C	2|2	N	0|2	C	2|2	C	2|2	C	2|2	N	0|1	n	0	n	0	M
1850	Pepper1.55ch02	26498618	C	T/C	T	11|11	T	10|10	C	6|6	Y	2,5|7	C	6|6	Y	12,4|16	Y	3,5|8	T	20|20	n	0	Y	9,20|29	N	0|1	n	0	C	7|7	Y	15,22|37	n	0	T	3|3	Y	4,7|11	T	8|8	T	13|13	C	1|1	T	14|14	n	0	Y
1851	Pepper1.55ch02	26498643	G	C/G	C	11|11	C	10|10	G	6|6	S	2,5|7	G	6|6	S	11,4|15	S	3,5|8	C	19|19	n	0	S	9,20|29	N	0|1	n	0	G	7|7	S	13,21|34	n	0	C	3|3	S	4,6|10	C	8|8	C	11|11	n	0	C	13|13	n	0	S
1852	Pepper1.55ch02	26498703	A	T/A	T	11|11	T	9|9	A	6|6	W	2,6|8	A	6|6	W	10,4|14	W	3,4|7	T	18|18	n	0	W	7,18|25	N	0|1	n	0	A	6|6	W	12,21|33	n	0	T	3|3	W	4,7|11	T	7|7	T	14|14	n	0	T	13|13	n	0	W
1853	Pepper1.55ch02	26498756	G	A/G	A	12|12	A	10|10	G	6|6	R	5,2|7	G	6|6	R	4,12|16	R	5,3|8	A	17|17	n	0	R	20,9|29	N	0|1	n	0	G	7|7	R	23,14|37	n	0	A	3|3	R	7,4|11	A	9|9	A	15|15	G	1|1	A	15|15	n	0	R
1854	Pepper1.55ch02	26498793	G	A/G	A	12|12	A	9|9	G	6|6	R	5,2|7	G	6|6	R	4,12|16	R	5,3|8	A	17|17	n	0	R	19,8|27	N	0|1	n	0	G	7|7	R	24,13|37	n	0	A	3|3	R	7,4|11	A	9|9	A	15|15	G	1|1	A	14|14	n	0	R
1855	Pepper1.55ch02	28290140	G	A/G	N	0|1	A	2|2	n	0	A	2|2	G	3|3	G	1|1	n	0	A	4|4	A	15|15	G	4|4	A	9|9	G	2|2	G	4|4	R	10,8|18	n	0	n	0	A	3|3	A	3|3	G	2|2	G	2|2	A	9|9	n	0	A
1856	Pepper1.55ch02	29090265	C	T/C	n	0	n	0	n	0	Y	6,3|9	n	0	C	2|2	Y	1,3|4	C	6|6	C	5|5	Y	6,3|9	C	2|2	T	3|3	n	0	C	3|3	N	0|1	n	0	n	0	n	0	C	8|8	n	0	C	2|2	n	0	N
1857	Pepper1.55ch02	29101660	C	T/C	C	3|3	C	5|5	n	0	C	2|3	T	5|5	T	2|2	n	0	C	2|2	C	5|5	Y	1,8|9	C	1|1	n	0	n	0	Y	3,5|8	n	0	n	0	C	5|5	C	3|3	T	4|4	N	0|1	C	3|3	n	0	N
1858	Pepper1.55ch02	29445802	G	T/G	T	17|17	T	9|9	G	7|7	K	4,3|7	G	16|16	T	9|10	K	9,4|13	T	13|13	T	14|14	K	3,10|13	T	3|3	n	0	T	1|1	K	6,12|18	G	6|7	G	1|1	T	1|1	T	3|3	K	1,3|4	n	0	T	15|15	K	2,1|3	K
1859	Pepper1.55ch02	29446198	A	G/A	A	16|16	A	12|12	A	6|6	R	2,8|10	G	12|12	N	0|1	R	9,11|20	A	14|14	A	35|35	R	15,6|21	A	3|3	n	0	G	6|6	R	6,22|28	R	6,4|10	G	2|2	A	8|8	A	1|1	A	2|2	G	8|8	A	14|14	n	0	R
1860	Pepper1.55ch02	29600939	G	A/G	G	19|19	G	9|9	G	5|6	R	8,6|14	A	5|5	G	8|10	G	4|4	G	12|12	G	8|8	R	10,5|15	G	5|5	A	4|4	N	0|2	R	20,8|28	G	9|9	N	0|1	G	4|4	n	0	A	9|9	N	0|1	G	25|25	R	2,4|6	G
1861	Pepper1.55ch02	29601566	C	T/C	C	1|1	C	7|7	N	0|2	C	2|2	T	4|4	Y	9,8|17	C	3|3	C	10|10	C	19|19	Y	3,16|19	n	0	n	0	n	0	Y	1,8|9	C	2|2	n	0	C	15|15	n	0	C	2|3	N	0|2	C	4|4	n	0	Y
1862	Pepper1.55ch02	29617576	T	C/T	T	2|2	n	0	n	0	Y	3,8|11	C	8|8	Y	11,7|18	Y	5,2|7	T	35|35	T	25|25	Y	29,11|40	T	13|13	N	0|1	C	3|3	Y	24,16|40	Y	2,5|7	T	5|5	T	12|12	T	2|2	Y	6,10|16	C	10|10	n	0	n	0	Y
1863	Pepper1.55ch02	32492829	T	A/T	A	30|30	n	0	A	2|2	T	9|9	T	8|8	A	2|2	W	3,4|7	A	12|12	A	11|11	W	11,14|25	A	5|5	n	0	A	1|1	W	14,12|26	A	3|3	W	10,4|14	A	9|9	A	5|5	W	9,5|14	n	0	A	12|12	T	1|1	W
1864	Pepper1.55ch02	33515559	T	C/T	T	9|9	T	2|2	T	1|1	T	3|3	n	0	n	0	T	7|7	T	2|2	T	1|1	Y	3,6|9	n	0	n	0	T	3|3	T	1|1	Y	3,1|4	T	1|1	T	5|5	n	0	Y	4,1|5	n	0	T	5|5	n	0	N
1865	Pepper1.55ch02	33515590	C	T/C	Y	5,10|15	C	3|3	N	0|2	Y	1,4|5	n	0	n	0	Y	8,6|14	C	4|4	n	0	Y	6,9|15	n	0	n	0	C	1|3	C	1|1	C	7|7	C	1|1	Y	2,7|9	n	0	C	8|8	n	0	C	8|8	n	0	C
1866	Pepper1.55ch02	35088513	A	C/A	A	1|1	n	0	A	1|1	n	0	C	4|4	A	1|2	M	4,4|8	A	4|4	A	3|3	A	3|4	A	1|1	n	0	n	0	M	6,8|14	A	2|2	n	0	A	2|2	A	6|6	A	1|2	n	0	A	8|8	n	0	M
1867	Pepper1.55ch02	35251082	G	C/G	G	4|4	G	4|4	G	1|3	n	0	C	5|5	n	0	S	3,5|8	n	0	G	6|6	C	4|4	G	4|4	G	2|2	n	0	G	12|12	G	3|4	n	0	G	3|3	G	3|3	C	2|2	C	2|2	G	7|7	C	2|2	n
1868	Pepper1.55ch02	35315200	C	T/C	C	11|11	C	6|6	T	2|2	Y	1,2|3	T	7|7	T	9|9	Y	5,9|14	C	12|12	C	10|10	C	4|5	n	0	C	11|11	T	2|2	C	15|16	C	4|4	Y	1,2|3	C	6|6	C	7|7	Y	6,4|10	T	21|21	C	13|13	n	0	Y
1869	Pepper1.55ch02	35315239	T	C/T	T	8|8	T	5|5	C	2|2	Y	1,1|2	C	5|5	C	5|5	Y	7,2|9	T	8|8	T	5|5	T	3|4	n	0	T	6|6	C	1|1	T	10|11	T	2|2	Y	1,1|2	T	3|3	T	4|4	Y	2,3|5	C	7|7	T	8|8	n	0	Y
1870	Pepper1.55ch02	35315346	T	C/T	T	8|8	T	3|3	n	0	Y	4,1|5	N	0|1	C	3|3	T	8|9	T	4|4	T	5|5	Y	4,3|7	T	7|7	n	0	T	6|6	Y	4,5|9	Y	5,4|9	n	0	T	2|2	T	9|9	Y	3,7|10	C	2|2	T	7|7	n	0	T
1871	Pepper1.55ch02	35830925	G	A/G	G	6|6	n	0	n	0	G	9|9	n	0	n	0	G	5|5	G	16|16	G	12|12	R	10,5|15	G	2|2	n	0	n	0	R	6,11|17	G	2|2	A	6|6	n	0	n	0	n	0	A	2|2	G	5|5	n	0	G
1872	Pepper1.55ch02	35830974	A	C/A	A	6|6	A	5|5	A	5|5	M	9,3|12	N	0|1	n	0	A	8|10	A	19|19	A	15|15	M	13,12|25	A	3|3	n	0	n	0	M	12,12|24	A	2|3	M	5,6|11	A	4|4	A	2|2	C	3|3	N	0|1	A	10|10	N	0|1	A
1873	Pepper1.55ch02	35831024	A	C/A	A	13|13	A	11|11	A	13|15	M	12,5|17	C	12|12	M	16,5|21	M	14,4|18	A	37|37	A	24|24	M	31,20|51	A	17|17	n	0	n	0	M	34,32|66	M	4,2|6	M	21,6|27	A	20|20	A	4|4	C	12|12	C	14|14	A	20|20	C	14|14	M
1874	Pepper1.55ch02	35831117	C	T/C	C	9|9	C	6|6	Y	8,2|10	Y	9,3|12	T	10|10	Y	13,7|20	Y	8,2|10	C	20|20	C	16|16	Y	19,13|32	C	15|15	n	0	n	0	Y	26,21|47	Y	2,1|3	Y	19,6|25	C	14|14	C	2|2	T	10|10	T	14|14	C	14|14	T	11|11	Y
1875	Pepper1.55ch02	35831188	T	C/T	C	8|8	C	21|21	n	0	Y	2,7|9	n	0	Y	17,23|40	Y	12,20|32	C	7|7	C	14|14	Y	4,10|14	C	17|17	n	0	n	0	Y	25,7|32	n	0	T	10|10	C	9|9	C	8|8	n	0	T	5|5	C	15|15	n	0	n
1876	Pepper1.55ch02	35831190	A	C/A	A	8|8	A	21|21	n	0	M	2,7|9	n	0	M	17,25|42	M	12,20|32	A	7|7	A	14|14	M	4,11|15	A	17|17	n	0	n	0	M	25,8|33	n	0	C	10|10	A	9|9	A	8|8	n	0	C	5|5	A	15|15	n	0	n
1877	Pepper1.55ch02	35831214	A	C/A	A	9|9	A	23|23	n	0	M	2,7|9	n	0	M	18,27|45	M	12,21|33	A	8|8	A	14|14	M	4,10|14	A	19|19	n	0	n	0	M	26,7|33	n	0	C	10|10	A	9|9	A	8|8	n	0	C	5|5	A	14|14	n	0	n
1878	Pepper1.55ch02	36271113	T	A/T	T	9|9	T	20|20	A	2|2	T	4|5	n	0	n	0	W	5,9|14	T	17|17	T	5|5	W	9,10|19	n	0	A	8|8	A	2|2	W	32,11|43	A	3|3	W	3,6|9	T	8|8	T	5|5	A	9|9	n	0	T	7|7	T	2|2	A
1879	Pepper1.55ch02	36271210	G	A/G	G	15|15	G	21|21	R	2,3|5	G	8|9	n	0	n	0	R	4,11|15	G	16|16	G	3|3	R	8,7|15	n	0	A	14|14	A	2|2	R	24,9|33	A	6|6	G	10|12	G	14|14	G	5|5	A	17|17	n	0	G	9|9	G	1|1	A
1880	Pepper1.55ch02	36271339	G	C/G	G	4|4	G	11|11	S	3,2|5	C	1|1	C	2|2	n	0	S	7,2|9	G	13|13	G	4|4	S	11,9|20	n	0	n	0	C	1|1	S	12,30|42	n	0	S	2,5|7	n	0	G	2|2	C	1|1	n	0	G	5|5	G	1|1	C
1881	Pepper1.55ch02	46403892	G	A/G	A	12|12	A	6|6	R	7,1|8	G	8|9	G	8|8	R	4,9|13	R	9,7|16	A	5|5	A	20|20	R	4,7|11	A	11|11	n	0	n	0	R	17,9|26	G	2|2	A	5|5	n	0	n	0	R	6,4|10	G	4|4	A	10|10	R	3,3|6	A
1882	Pepper1.55ch02	51508573	A	G/A	G	25|25	G	16|16	n	0	R	8,16|24	A	10|10	A	7|7	R	7,16|23	G	5|5	G	14|14	A	14|16	G	2|2	n	0	n	0	A	14|14	n	0	n	0	G	13|13	G	13|13	A	2|2	A	28|28	G	8|8	n	0	A
1883	Pepper1.55ch02	51508607	C	T/C	T	21|21	T	15|15	n	0	Y	6,15|21	C	11|11	C	4|4	Y	4,15|19	T	3|3	T	11|11	C	9|11	N	0|1	n	0	n	0	C	10|10	n	0	n	0	T	7|7	T	11|11	C	2|2	C	18|18	T	5|5	n	0	C
1884	Pepper1.55ch02	51508657	T	C/T	C	20|20	C	10|10	Y	6,2|8	Y	4,1|5	T	17|17	C	4|4	Y	3,8|11	C	13|13	C	52|52	Y	25,8|33	C	12|12	n	0	n	0	Y	25,24|49	Y	5,10|15	n	0	C	3|3	C	7|7	Y	8,8|16	T	9|9	C	17|17	n	0	Y
1885	Pepper1.55ch02	51520092	T	C/T	C	5|5	C	4|4	Y	5,3|8	Y	3,2|5	T	6|6	Y	3,10|13	Y	3,11|14	C	12|12	C	18|18	C	10|10	C	10|10	Y	3,6|9	C	3|3	Y	8,17|25	Y	2,1|3	T	7|7	C	11|11	C	8|8	Y	11,3|14	T	2|2	C	2|2	n	0	Y
1886	Pepper1.55ch02	51735402	C	A/C	A	7|7	N	0|1	C	2|2	C	5|5	C	2|2	C	3|3	M	5,6|11	n	0	A	3|3	M	9,2|11	A	10|10	n	0	n	0	M	4,11|15	n	0	n	0	n	0	n	0	C	1|1	C	5|5	A	4|4	n	0	C
1887	Pepper1.55ch02	51784920	C	T/C	T	6|6	T	1|1	n	0	C	1|1	C	1|1	n	0	T	2|2	T	5|5	T	9|9	C	2|2	T	1|1	T	1|1	C	1|1	Y	6,3|9	n	0	T	2|2	n	0	T	1|1	T	1|1	n	0	n	0	n	0	n
1888	Pepper1.55ch02	51790450	G	C/G	C	3|3	C	4|4	C	3|3	S	6,2|8	n	0	C	3|3	S	2,3|5	C	3|3	C	5|5	G	10|12	N	0|2	G	1|1	n	0	G	11|13	G	1|2	N	0|1	N	0|1	C	4|4	G	1|3	G	4|4	N	0|1	n	0	N
1889	Pepper1.55ch02	51804756	T	C/T	C	27|27	C	6|6	C	11|11	C	15|15	T	5|5	n	0	Y	6,7|13	N	0|1	C	21|21	T	7|7	C	12|12	C	6|6	n	0	T	16|18	T	8|10	n	0	C	24|24	C	16|16	Y	2,2|4	T	4|4	C	24|24	n	0	T
1890	Pepper1.55ch02	52241913	G	T/G	T	6|6	T	3|3	K	2,3|5	n	0	G	7|7	n	0	T	5|5	T	7|7	T	6|6	G	8|10	T	6|6	n	0	G	1|1	K	8,5|13	T	5|5	G	1|3	N	0|2	n	0	K	4,2|6	G	2|2	N	0|1	n	0	G
1891	Pepper1.55ch02	52318977	G	A/G	A	4|4	A	5|5	G	2|2	G	2|2	n	0	A	2|2	G	1|2	A	6|6	A	6|6	R	2,4|6	n	0	n	0	n	0	R	2,7|9	A	7|7	n	0	A	2|2	A	7|7	A	4|4	G	5|5	A	6|6	n	0	G
1892	Pepper1.55ch02	52319106	G	A/G	A	5|5	A	6|6	G	2|2	G	3|3	n	0	R	2,1|3	G	3|4	A	8|8	A	7|7	R	4,7|11	n	0	n	0	n	0	R	4,10|14	A	6|6	n	0	A	3|3	A	8|8	A	4|4	G	5|5	A	6|6	n	0	G
1893	Pepper1.55ch02	52324827	A	G/A	G	5|5	G	3|3	A	8|8	R	12,3|16	A	9|9	R	2,2|4	R	9,8|17	G	24|24	G	16|16	R	8,6|14	N	0|2	n	0	G	3|3	A	11|12	R	1,6|7	R	9,6|15	N	0|1	n	0	R	5,5|10	A	13|13	G	7|7	G	3|3	R
1894	Pepper1.55ch02	52324923	A	G/A	G	5|5	G	5|5	A	16|16	A	19|23	A	17|17	A	3|3	R	11,9|20	G	20|20	G	18|18	R	7,9|16	G	2|2	n	0	G	5|5	A	14|15	G	8|8	R	5,13|18	N	0|1	n	0	R	8,6|14	A	21|21	G	16|16	G	2|2	R
1895	Pepper1.55ch02	52324957	G	A/G	A	5|5	A	2|2	G	9|9	G	9|11	G	8|8	G	2|3	R	5,6|11	A	21|21	A	12|12	R	6,4|10	N	0|1	n	0	A	3|3	G	10|11	A	5|5	R	7,4|11	N	0|1	n	0	R	3,4|7	G	14|14	A	8|8	A	2|2	R
1896	Pepper1.55ch02	52325090	G	C/G	n	0	n	0	n	0	G	4|4	G	3|3	n	0	S	3,4|7	C	19|19	C	4|4	C	2|2	n	0	n	0	n	0	G	8|8	n	0	n	0	n	0	n	0	N	0|2	n	0	n	0	C	2|2	C
1897	Pepper1.55ch02	52332958	C	T/C	n	0	T	4|4	n	0	Y	2,2|4	n	0	N	0|1	Y	1,2|3	T	9|9	T	4|4	Y	6,7|13	N	0|1	C	3|4	C	2|2	T	9|9	C	1|2	C	2|3	N	0|1	n	0	C	1|2	n	0	T	8|8	C	3|3	T
1898	Pepper1.55ch02	52333014	A	G/A	n	0	G	5|5	n	0	R	2,2|4	n	0	N	0|1	A	1|2	G	8|8	G	4|4	R	7,7|14	G	3|3	A	2|3	A	2|2	R	2,12|14	A	1|2	A	2|2	N	0|1	n	0	A	1|2	n	0	G	8|8	A	3|3	G
1899	Pepper1.55ch02	52335615	T	C/T	C	3|3	n	0	n	0	Y	7,1|8	n	0	n	0	Y	4,2|6	C	4|4	C	8|8	C	7|7	C	5|5	n	0	n	0	Y	12,11|23	C	3|3	n	0	N	0|2	N	0|1	n	0	n	0	N	0|2	N	0|1	Y
1900	Pepper1.55ch02	52335724	T	C/T	C	3|3	n	0	n	0	Y	7,1|8	n	0	n	0	Y	5,3|8	C	5|5	C	9|9	Y	8,1|9	C	8|8	n	0	n	0	Y	12,11|23	C	3|3	n	0	C	2|2	C	2|2	n	0	n	0	C	2|2	N	0|1	Y
1901	Pepper1.55ch02	52336226	T	C/T	n	0	n	0	T	2|2	n	0	n	0	T	3|3	Y	2,1|3	C	8|8	C	1|1	Y	2,4|6	C	3|3	n	0	C	2|2	Y	3,1|4	T	1|1	Y	3,1|4	C	1|1	C	1|1	C	2|2	T	1|1	C	1|1	n	0	T
1902	Pepper1.55ch02	52338105	A	C/A	n	0	n	0	n	0	A	4|4	n	0	n	0	C	10|10	C	5|5	C	6|6	M	4,2|6	C	5|5	n	0	n	0	M	8,5|13	A	1|2	C	3|3	C	5|5	n	0	A	3|3	A	5|5	n	0	n	0	n
1903	Pepper1.55ch02	52338284	C	T/C	T	14|14	T	19|19	Y	3,8|11	Y	17,6|23	C	20|20	T	7|7	Y	4,5|9	T	10|10	T	42|42	Y	22,6|28	T	15|15	n	0	T	3|3	N	0|1	C	5|5	C	12|12	T	13|13	T	5|5	T	17|17	n	0	T	4|4	n	0	C
1904	Pepper1.55ch02	52339996	T	C/T	C	10|10	C	14|14	T	1|1	C	6|6	T	3|3	C	3|3	Y	5,8|13	C	6|6	C	7|7	Y	6,10|16	C	8|8	T	4|4	C	4|4	Y	2,10|12	n	0	n	0	C	7|7	C	8|8	T	4|4	T	3|3	C	4|4	n	0	T
1905	Pepper1.55ch02	52340156	A	G/A	G	5|5	n	0	A	1|1	n	0	n	0	n	0	G	2|2	G	4|4	G	4|4	R	7,3|10	n	0	A	2|2	n	0	R	1,2|3	A	1|1	n	0	G	1|1	n	0	A	1|1	A	2|2	n	0	G	4|4	N
1906	Pepper1.55ch02	52340401	A	T/A	T	5|5	n	0	A	1|1	n	0	n	0	n	0	T	2|2	T	3|3	T	4|4	W	7,3|10	n	0	A	2|2	T	2|2	W	1,2|3	A	1|1	n	0	N	0|1	n	0	A	1|1	A	1|1	n	0	T	7|7	n
1907	Pepper1.55ch02	52346676	A	T/A	T	5|5	T	7|7	T	1|1	W	2,1|3	n	0	T	2|2	n	0	T	18|18	T	15|15	T	1|1	T	11|11	n	0	n	0	W	8,3|11	n	0	T	2|2	T	1|1	n	0	T	7|7	n	0	T	5|5	A	2|2	T
1908	Pepper1.55ch02	52346787	G	A/G	A	5|5	A	10|10	A	1|1	R	1,1|2	n	0	A	3|3	N	0|1	A	12|12	A	17|17	A	1|1	A	7|7	n	0	n	0	R	3,8|11	n	0	A	2|2	A	2|2	n	0	A	7|7	n	0	A	6|6	G	3|3	A
1909	Pepper1.55ch02	52373091	T	C/T	C	9|9	N	0|1	C	5|5	Y	4,1|5	T	5|5	N	0|1	T	1|3	C	5|5	C	13|13	Y	3,7|10	C	2|2	n	0	n	0	Y	20,11|31	Y	5,2|7	C	2|2	C	4|4	C	15|15	Y	6,2|8	T	3|3	C	6|6	n	0	C
1910	Pepper1.55ch02	52373334	A	G/A	G	17|17	G	9|9	G	3|3	R	2,10|12	A	11|11	R	1,5|6	G	3|3	G	9|9	G	18|18	R	9,3|12	G	9|9	n	0	G	2|2	R	15,29|44	G	22|24	A	5|5	G	22|22	G	5|5	G	28|30	A	1|1	G	18|18	n	0	R
1911	Pepper1.55ch02	52381395	G	A/G	A	47|47	A	55|55	G	10|10	A	10|10	G	13|13	G	13|13	G	10|10	A	34|34	A	34|34	R	25,55|80	A	6|6	n	0	n	0	R	28,18|46	R	19,15|34	G	12|12	A	6|6	A	25|25	R	8,8|16	G	4|4	A	49|49	R	25,5|30	R
1912	Pepper1.55ch02	52383908	T	C/T	C	4|4	C	3|3	Y	4,3|7	n	0	T	5|5	C	5|5	Y	8,3|11	C	3|3	C	4|4	C	12|12	C	3|3	n	0	n	0	Y	10,4|14	N	0|1	n	0	n	0	N	0|2	n	0	T	1|1	C	9|9	n	0	T
1913	Pepper1.55ch02	52880444	G	C/G	n	0	C	2|2	n	0	C	4|4	G	2|2	n	0	G	5|5	C	5|5	C	11|11	S	2,2|4	n	0	n	0	n	0	S	4,3|7	G	1|1	C	2|2	C	7|7	C	2|2	G	3|3	n	0	C	3|3	n	0	n
1914	Pepper1.55ch02	52880561	A	T/A	n	0	T	3|3	n	0	T	7|7	A	3|3	n	0	A	10|10	T	12|12	T	20|20	W	2,3|5	n	0	n	0	n	0	W	7,3|10	A	2|2	T	3|3	T	13|13	T	4|4	A	3|3	n	0	T	4|4	n	0	n
1915	Pepper1.55ch02	52881016	T	C/T	C	46|46	C	38|38	Y	10,30|40	T	22|22	T	38|38	C	18|18	C	28|28	C	83|83	C	44|44	Y	50,11|61	C	44|44	Y	3,10|13	Y	11,13|24	Y	62,57|119	T	34|34	Y	14,10|24	C	21|21	C	30|30	Y	28,8|36	T	8|8	C	41|41	n	0	Y
1916	Pepper1.55ch02	52949028	A	G/A	G	15|15	G	9|9	R	5,3|8	G	1|1	A	2|2	A	3|3	R	9,8|17	G	14|14	G	12|12	R	6,5|11	n	0	n	0	n	0	R	5,10|15	R	3,3|6	N	0|1	G	2|2	G	6|6	R	1,6|7	A	2|2	G	3|3	n	0	R
1917	Pepper1.55ch02	52962004	A	C/A	A	20|20	A	7|7	A	4|4	M	7,13|20	N	0|1	M	8,12|20	M	30,8|38	A	5|5	A	3|3	M	6,6|12	n	0	A	3|3	C	4|4	M	6,10|16	M	6,10|16	A	10|10	A	27|27	A	10|10	M	7,2|9	C	21|21	A	3|3	N	0|1	C
1918	Pepper1.55ch02	52962143	T	C/T	T	15|15	T	6|6	T	2|2	Y	7,2|9	C	2|2	Y	9,7|16	Y	5,17|22	T	9|9	T	3|3	Y	5,7|12	n	0	C	2|2	C	2|2	Y	10,10|20	Y	5,5|10	T	9|9	T	11|11	T	7|7	Y	2,5|7	C	15|15	n	0	N	0|1	N
1919	Pepper1.55ch02	52962197	T	C/T	T	3|3	T	15|15	C	1|1	C	7|7	C	14|14	C	1|1	Y	11,7|18	T	12|12	T	12|12	T	1|1	T	2|2	n	0	n	0	Y	5,20|25	Y	2,5|7	n	0	T	5|5	n	0	n	0	n	0	T	10|10	n	0	Y
1920	Pepper1.55ch02	52971790	C	T/C	C	8|8	C	1|1	N	0|1	n	0	T	2|2	C	1|2	C	3|3	C	3|3	C	19|19	C	8|9	C	5|5	C	2|3	n	0	Y	6,9|15	N	0|1	N	0|1	C	8|8	C	2|2	C	4|5	n	0	n	0	n	0	N
1921	Pepper1.55ch02	53246753	A	G/A	G	7|7	G	3|3	n	0	n	0	A	3|3	n	0	R	1,2|3	G	2|2	G	5|5	A	3|4	n	0	n	0	n	0	R	1,1|2	n	0	R	2,1|3	G	2|2	n	0	n	0	n	0	n	0	G	2|2	n
1922	Pepper1.55ch02	53257310	A	G/A	N	0|1	n	0	N	0|1	G	8|8	A	3|3	A	4|5	R	2,3|5	G	4|4	G	3|3	R	4,4|8	N	0|1	n	0	A	4|4	R	5,4|9	N	0|1	G	3|3	G	6|6	n	0	N	0|1	n	0	G	2|2	N	0|1	G
1923	Pepper1.55ch02	53257347	A	G/A	G	1|1	n	0	G	1|1	G	7|7	A	2|2	R	2,1|3	R	2,1|3	G	4|4	G	3|3	R	4,4|8	G	1|1	n	0	A	4|4	R	7,5|12	G	2|2	G	3|3	G	5|5	n	0	G	1|1	n	0	G	2|2	G	1|1	G
1924	Pepper1.55ch02	53257356	A	C/A	C	1|1	n	0	C	1|1	C	7|7	A	2|2	M	2,1|3	M	2,1|3	C	5|5	C	3|3	M	4,4|8	C	1|1	n	0	A	4|4	M	7,7|14	C	2|2	C	3|3	C	5|5	n	0	C	1|1	n	0	C	2|2	C	1|1	C
1925	Pepper1.55ch02	53257366	C	A/C	N	0|1	n	0	N	0|1	A	7|7	C	2|2	M	2,2|4	C	2|3	A	5|5	A	3|3	M	4,4|8	N	0|1	n	0	C	4|4	M	7,7|14	A	2|2	A	3|3	A	5|5	n	0	N	0|1	n	0	A	2|2	N	0|1	A
1926	Pepper1.55ch02	53266029	T	C/T	C	12|12	C	8|8	Y	5,1|6	Y	6,5|11	T	13|13	T	8|9	Y	5,9|14	C	5|5	C	17|17	T	12|14	C	6|6	T	6|6	T	11|12	Y	8,7|15	Y	8,2|10	n	0	C	6|6	N	0|1	n	0	T	3|3	C	12|12	T	3|3	Y
1927	Pepper1.55ch02	53266826	A	G/A	n	0	G	6|6	A	6|7	R	4,3|7	A	8|8	n	0	R	1,6|7	G	4|4	G	10|10	R	19,20|39	G	10|10	A	1|1	n	0	R	5,16|21	A	3|4	n	0	G	11|11	G	2|2	A	1|1	n	0	G	2|2	n	0	A
1928	Pepper1.55ch02	53267020	T	G/T	n	0	G	6|6	T	6|7	K	3,4|7	T	7|7	n	0	K	8,1|9	G	4|4	G	14|14	K	23,18|41	G	11|11	T	1|1	n	0	K	14,6|20	K	2,2|4	n	0	G	11|11	G	3|3	T	2|2	n	0	G	2|2	n	0	T
1929	Pepper1.55ch02	53267315	T	G/T	G	2|2	G	3|3	K	2,10|12	K	5,9|14	T	2|2	T	1|1	T	13|14	G	11|11	G	24|24	K	29,8|37	G	11|11	G	3|3	T	1|1	K	7,29|36	G	13|14	K	9,4|13	G	10|10	G	6|6	K	6,13|19	T	2|2	G	6|6	n	0	G
1930	Pepper1.55ch02	53272092	T	C/T	C	8|8	n	0	T	3|3	Y	5,2|7	T	5|5	Y	2,3|5	Y	12,4|16	C	9|9	C	9|9	Y	18,11|29	C	2|2	T	4|4	N	0|1	Y	5,13|18	T	3|3	Y	3,2|5	C	11|11	n	0	Y	3,4|7	n	0	C	16|16	n	0	T
1931	Pepper1.55ch02	53373702	A	C/A	A	12|12	A	7|7	M	7,2|9	M	3,2|5	C	8|8	n	0	A	3|3	A	5|5	A	9|9	C	5|5	A	1|1	n	0	n	0	M	4,3|7	A	2|2	A	2|3	A	6|6	A	4|4	N	0|1	n	0	A	3|3	n	0	A
1932	Pepper1.55ch02	53373989	C	T/C	C	16|17	C	8|8	C	7|8	Y	3,2|5	T	8|8	C	2|2	Y	3,2|5	C	5|5	C	8|8	T	6|6	C	1|1	n	0	n	0	Y	4,2|6	C	4|5	Y	2,2|4	C	7|7	C	4|4	N	0|1	n	0	C	2|2	n	0	C
1933	Pepper1.55ch02	53373990	C	T/C	C	17|17	C	8|8	C	7|8	Y	3,2|5	T	8|8	C	2|2	Y	3,2|5	C	5|5	C	8|8	T	6|6	C	1|1	n	0	n	0	Y	4,2|6	C	4|5	Y	2,2|4	C	7|7	C	4|4	N	0|1	n	0	C	2|2	n	0	C
1934	Pepper1.55ch02	53374073	T	A/T	T	16|16	n	0	A	4|4	T	4|4	n	0	n	0	A	14|14	T	17|17	T	52|52	W	34,26|60	T	16|16	n	0	n	0	W	15,27|42	n	0	n	0	T	2|2	n	0	n	0	n	0	T	5|5	n	0	N
1935	Pepper1.55ch02	53632266	G	A/G	n	0	G	9|9	G	1|1	G	5|5	n	0	G	3|3	G	2|3	G	7|7	G	10|10	R	3,9|12	G	10|10	n	0	G	1|1	G	3|3	n	0	G	14|14	G	11|11	G	2|2	G	4|5	n	0	G	3|3	n	0	n
1936	Pepper1.55ch02	53733788	T	G/T	T	8|8	n	0	G	4|4	G	3|3	G	5|5	G	3|3	K	5,3|8	T	1|1	T	8|8	K	8,9|17	T	2|2	n	0	n	0	K	17,7|24	n	0	K	4,1|5	n	0	n	0	T	3|3	n	0	T	1|1	n	0	G
1937	Pepper1.55ch02	53733914	A	T/A	A	15|15	n	0	T	7|7	T	6|6	T	10|10	T	5|5	W	6,10|16	n	0	A	16|16	W	17,14|31	A	3|3	n	0	n	0	W	12,30|42	n	0	W	2,8|10	n	0	n	0	A	6|6	n	0	A	2|2	n	0	T
1938	Pepper1.55ch02	53738000	T	C/T	T	13|13	n	0	T	1|1	C	2|2	C	2|2	n	0	C	3|3	T	26|26	T	11|11	Y	6,8|14	T	1|1	C	1|1	T	1|1	Y	11,50|61	n	0	n	0	T	4|4	n	0	n	0	n	0	T	1|1	n	0	n
1939	Pepper1.55ch02	53738142	T	A/T	T	20|20	n	0	A	2|2	A	2|2	A	3|3	n	0	A	2|2	T	32|32	T	11|11	W	11,12|23	n	0	n	0	T	1|1	W	13,63|76	A	2|2	n	0	n	0	n	0	n	0	n	0	n	0	n	0	N
1940	Pepper1.55ch02	53738155	G	A/G	G	17|17	n	0	A	2|2	A	2|2	A	2|2	n	0	A	2|2	G	24|24	G	11|11	R	7,13|20	n	0	n	0	G	1|1	R	12,51|63	A	2|2	n	0	n	0	n	0	n	0	N	0|1	n	0	n	0	A
1941	Pepper1.55ch02	53848498	T	A/T	T	3|3	T	7|7	T	7|7	n	0	A	4|4	N	0|1	T	2|2	T	1|1	T	7|7	T	5|5	T	3|3	n	0	T	2|2	W	4,1|5	T	3|4	N	0|1	T	2|2	T	1|1	N	0|1	N	0|1	T	1|1	n	0	T
1942	Pepper1.55ch02	53971093	T	C/T	C	69|69	C	26|26	T	8|8	Y	12,22|34	T	9|9	Y	34,21|55	Y	27,34|61	C	83|83	C	87|87	Y	44,80|124	n	0	C	11|11	n	0	Y	51,56|107	Y	23,15|38	T	2|2	C	38|38	C	47|47	Y	7,28|35	T	4|4	C	62|62	Y	3,7|10	Y
1943	Pepper1.55ch02	53971968	C	T/C	T	9|9	T	3|3	C	5|6	Y	4,3|7	C	6|6	n	0	Y	2,7|9	T	3|3	T	21|21	Y	10,5|15	T	10|10	n	0	N	0|1	Y	7,9|16	Y	2,9|11	C	6|6	T	5|5	T	5|5	Y	2,11|13	C	2|2	T	7|7	n	0	Y
1944	Pepper1.55ch02	53971994	A	G/A	G	8|8	G	4|4	R	5,2|7	R	4,4|8	A	5|5	n	0	R	2,6|8	G	3|3	G	20|20	R	10,4|14	G	9|9	n	0	G	1|1	R	6,8|14	R	2,10|12	A	6|6	G	4|4	G	5|5	R	2,11|13	A	2|2	G	7|7	n	0	R
1945	Pepper1.55ch02	53972119	C	T/C	T	7|7	T	3|3	C	5|6	Y	4,4|8	C	4|4	n	0	Y	3,7|10	N	0|1	T	19|19	Y	10,3|13	T	10|10	n	0	N	0|1	Y	7,7|14	Y	2,10|12	C	6|6	T	5|5	T	5|5	T	11|11	C	2|2	T	5|5	n	0	Y
1946	Pepper1.55ch02	53972161	A	G/A	A	7|7	A	5|5	R	2,5|7	R	4,5|9	G	4|4	n	0	R	7,3|10	A	2|2	A	18|18	R	4,10|14	A	10|10	n	0	A	1|1	R	6,6|12	A	10|12	G	5|5	A	4|4	A	5|5	A	11|11	N	0|2	A	5|5	n	0	A
1947	Pepper1.55ch02	54511294	T	G/T	T	5|5	T	3|3	K	6,1|7	T	5|5	G	12|12	N	0|2	K	5,5|10	T	9|9	T	12|12	K	9,8|17	T	13|13	K	5,1|6	n	0	K	8,16|24	T	4|5	G	8|8	T	10|10	n	0	K	3,5|8	N	0|2	T	2|2	n	0	T
1948	Pepper1.55ch02	54511342	C	A/C	C	5|5	C	3|3	M	4,2|6	C	5|5	A	10|10	A	2|2	M	7,5|12	C	9|9	C	14|14	M	7,7|14	C	12|12	M	3,2|5	n	0	M	8,14|22	M	2,4|6	A	7|7	C	8|8	n	0	M	3,4|7	A	2|2	C	1|1	n	0	C
1949	Pepper1.55ch02	54511443	C	T/C	C	2|2	C	1|1	T	4|4	C	3|3	T	6|6	T	2|2	Y	5,6|11	C	5|5	C	8|8	Y	5,7|12	C	10|10	Y	1,3|4	n	0	Y	10,6|16	Y	2,2|4	T	6|6	C	6|6	n	0	Y	4,3|7	T	2|2	n	0	n	0	C
1950	Pepper1.55ch02	54511512	C	G/C	C	5|5	C	2|2	S	5,2|7	C	5|5	G	14|14	G	2|2	S	7,6|13	C	8|8	C	13|13	S	10,7|17	C	13|13	S	5,1|6	n	0	S	8,17|25	S	2,4|6	G	8|8	C	8|8	n	0	S	3,5|8	G	2|2	C	2|2	n	0	C
1951	Pepper1.55ch02	54603408	A	G/A	A	1|1	A	4|4	n	0	G	22|22	G	9|9	G	5|5	R	6,13|19	A	8|8	A	13|13	R	5,18|23	A	2|2	A	2|2	n	0	R	11,24|35	R	2,16|18	A	3|3	n	0	A	3|3	R	4,3|7	G	10|10	A	11|11	G	7|7	R
1952	Pepper1.55ch02	59906030	T	G/T	N	0|1	T	2|2	n	0	n	0	G	11|11	T	4|4	K	6,1|7	G	3|3	K	12,9|21	T	10|11	G	11|12	n	0	n	0	K	4,1|5	n	0	T	1|1	T	1|1	n	0	n	0	n	0	G	3|3	G	2|2	K
1953	Pepper1.55ch02	60016205	T	A/T	T	4|4	W	5,1|6	T	1|1	A	2|2	A	1|1	n	0	A	4|4	A	4|4	W	6,3|9	W	15,4|19	T	4|5	n	0	n	0	W	8,14|22	W	2,2|4	A	6|6	n	0	n	0	n	0	A	2|2	A	2|2	n	0	A
1954	Pepper1.55ch02	60016212	T	C/T	T	4|4	Y	5,1|6	T	1|1	C	2|2	N	0|1	n	0	C	4|4	C	4|4	Y	6,2|8	Y	15,4|19	T	4|4	n	0	n	0	Y	8,14|22	Y	2,2|4	C	6|6	n	0	n	0	n	0	C	2|2	C	2|2	n	0	C
1955	Pepper1.55ch02	60016816	C	A/C	A	10|10	C	13|14	n	0	n	0	A	6|6	n	0	C	21|24	C	15|16	A	18|20	M	11,39|50	C	34|34	C	1|1	C	8|8	M	33,8|41	C	11|11	M	3,2|5	C	2|2	C	4|4	A	6|6	n	0	C	15|15	M	9,5|14	A
1956	Pepper1.55ch02	60025705	A	G/A	A	1|2	G	5|5	n	0	G	6|6	n	0	n	0	A	1|1	N	0|1	G	3|3	R	5,3|8	G	2|2	n	0	n	0	A	1|3	n	0	A	3|3	A	3|3	n	0	A	2|2	n	0	A	2|2	n	0	N
1957	Pepper1.55ch02	60297222	T	A/T	W	6,6|12	T	1|2	A	5|5	n	0	T	3|3	A	8|8	T	10|11	T	1|1	A	10|11	T	3|3	T	4|4	n	0	N	0|1	W	3,5|8	T	4|4	W	3,1|4	A	2|2	A	8|8	T	6|6	T	4|4	W	4,2|6	n	0	W
1958	Pepper1.55ch02	60297545	G	T/G	K	5,4|9	n	0	n	0	G	2|2	G	2|2	T	5|5	T	7|7	K	5,2|7	K	3,4|7	K	2,3|5	K	4,2|6	n	0	T	2|2	K	5,3|8	G	1|1	G	1|1	T	2|2	n	0	K	1,1|2	n	0	n	0	T	4|4	T
1959	Pepper1.55ch02	60298344	T	A/T	W	3,4|7	T	6|6	N	0|1	T	22|22	T	11|11	A	4|4	T	18|22	W	5,4|9	W	7,7|14	W	14,5|19	T	6|6	n	0	N	0|2	W	13,4|17	A	8|8	T	9|9	A	5|5	n	0	W	6,1|7	n	0	W	12,12|24	W	9,2|11	W
1960	Pepper1.55ch02	60298406	T	C/T	Y	5,8|13	T	9|9	C	2|2	T	37|37	T	22|22	C	7|7	T	30|36	Y	10,5|15	Y	9,12|21	Y	24,9|33	T	12|12	n	0	C	4|4	Y	26,7|33	C	14|14	T	17|17	C	6|6	n	0	Y	10,3|13	n	0	Y	21,22|43	Y	14,2|16	Y
1961	Pepper1.55ch02	60318141	C	T/C	C	8|8	C	2|2	n	0	C	2|2	C	4|4	n	0	C	6|6	n	0	C	5|6	C	4|4	C	2|2	n	0	n	0	C	6|6	C	2|2	n	0	n	0	C	8|8	C	1|1	C	6|6	C	15|15	n	0	n
1962	Pepper1.55ch02	60318185	C	T/C	C	13|13	C	2|2	n	0	C	2|2	C	7|7	n	0	C	6|6	n	0	C	6|6	C	6|6	T	4|4	n	0	n	0	C	6|6	N	0|2	n	0	n	0	C	13|13	C	1|1	C	11|11	Y	7,17|24	n	0	n
1963	Pepper1.55ch02	60318274	C	T/C	C	10|10	n	0	n	0	C	1|1	Y	4,2|6	n	0	C	3|3	C	1|1	C	4|4	C	6|6	N	0|2	n	0	n	0	C	3|3	C	5|6	n	0	n	0	C	8|8	C	1|1	C	7|7	Y	3,10|13	n	0	C
1964	Pepper1.55ch02	60318278	G	A/G	G	10|10	n	0	n	0	G	1|1	R	2,4|6	n	0	G	3|3	G	1|1	G	5|5	G	6|6	N	0|2	n	0	n	0	G	3|3	G	5|6	n	0	n	0	G	8|8	G	1|1	G	6|6	R	10,3|13	n	0	G
1965	Pepper1.55ch02	60318912	G	A/G	n	0	G	1|1	n	0	G	8|8	G	6|6	n	0	G	15|15	G	8|8	R	6,1|7	R	14,30|44	R	12,3|15	G	2|2	A	7|7	R	22,15|37	n	0	A	4|4	R	4,2|6	n	0	n	0	G	1|1	n	0	n	0	G
1966	Pepper1.55ch02	60318926	C	T/C	n	0	C	1|1	n	0	C	8|8	C	6|6	n	0	C	17|17	C	8|9	Y	1,6|7	Y	31,11|42	Y	3,12|15	C	2|2	T	10|10	Y	16,23|39	n	0	T	4|4	Y	2,4|6	n	0	n	0	C	1|1	n	0	n	0	C
1967	Pepper1.55ch02	60337051	C	T/C	C	4|4	n	0	C	10|10	n	0	T	10|10	C	1|1	Y	2,11|13	Y	11,13|24	Y	13,6|19	T	10|10	C	2|2	n	0	n	0	Y	10,12|22	C	6|6	T	2|2	C	3|3	n	0	n	0	Y	8,9|17	Y	5,11|16	n	0	n
1968	Pepper1.55ch02	60337103	C	A/C	C	3|3	n	0	C	12|12	n	0	A	10|10	C	2|2	M	13,2|15	M	12,10|22	M	6,12|18	A	10|10	C	2|2	n	0	n	0	M	15,10|25	C	6|6	n	0	n	0	n	0	n	0	M	8,7|15	M	13,4|17	n	0	n
1969	Pepper1.55ch02	60337225	T	C/T	T	2|2	n	0	T	3|3	C	3|3	n	0	T	11|11	Y	5,2|7	T	2|2	Y	5,11|16	C	1|1	T	3|3	n	0	n	0	Y	6,8|14	T	1|2	C	3|3	T	2|2	T	9|9	C	2|2	C	1|1	T	1|1	n	0	Y
1970	Pepper1.55ch02	60337594	T	A/T	T	2|2	n	0	n	0	A	2|2	n	0	T	2|2	W	5,2|7	T	2|2	W	6,2|8	N	0|1	T	3|3	n	0	n	0	W	6,8|14	T	1|2	A	3|3	T	2|2	n	0	A	2|2	A	2|2	T	2|2	n	0	W
1971	Pepper1.55ch02	60363286	G	A/G	A	9|9	n	0	n	0	A	19|19	A	20|20	G	14|14	R	8,2|10	R	17,20|37	R	29,4|33	R	9,6|15	R	8,4|12	n	0	G	2|2	R	38,28|66	A	2|2	n	0	n	0	G	6|6	R	2,4|6	G	1|1	G	2|2	n	0	n
1972	Pepper1.55ch02	60363333	A	C/A	C	7|7	n	0	n	0	C	14|14	C	20|20	A	12|12	C	6|6	M	14,16|30	M	4,27|31	M	3,6|9	M	4,6|10	n	0	A	1|1	M	21,34|55	N	0|1	n	0	n	0	A	4|4	M	3,3|6	n	0	A	1|1	n	0	n
1973	Pepper1.55ch02	60419833	T	A/T	W	4,9|13	A	7|7	n	0	A	7|7	A	2|2	T	10|10	A	22|22	n	0	T	4|4	T	19|19	A	4|4	n	0	T	33|33	A	4|4	n	0	T	14|14	T	2|2	n	0	W	6,8|14	n	0	T	5|5	n	0	W
1974	Pepper1.55ch02	60571959	G	A/G	A	2|2	n	0	n	0	G	3|3	G	1|1	A	3|3	G	4|5	R	1,2|3	R	2,1|3	R	4,5|9	A	2|2	n	0	n	0	G	1|1	G	4|5	G	3|4	A	6|6	n	0	G	1|1	n	0	R	2,1|3	n	0	G
1975	Pepper1.55ch02	60925995	T	A/T	W	39,15|54	T	5|5	A	8|8	T	19|19	T	27|27	A	19|19	W	5,10|15	T	13|13	W	20,22|42	W	6,8|14	n	0	A	6|6	n	0	W	45,24|69	W	13,16|29	W	8,10|18	A	12|12	A	10|10	W	5,12|17	T	7|7	W	6,19|25	A	2|2	A
1976	Pepper1.55ch02	63248878	G	A/G	G	13|13	n	0	n	0	G	3|3	A	5|5	G	4|4	A	9|9	G	10|10	R	9,2|11	G	7|8	A	18|18	n	0	n	0	A	37|37	G	1|1	n	0	n	0	n	0	G	3|3	n	0	R	6,9|15	n	0	R
1977	Pepper1.55ch02	63249276	A	G/A	A	8|8	A	6|6	A	8|8	A	1|1	G	10|10	n	0	G	2|2	A	15|15	A	6|6	A	14|14	A	4|4	n	0	A	4|4	n	0	n	0	A	5|5	A	8|8	A	12|12	G	7|7	A	2|2	A	7|7	A	3|3	R
1978	Pepper1.55ch02	63349462	A	G/A	R	6,14|20	R	13,10|23	n	0	A	13|16	G	9|9	A	3|4	G	10|10	R	11,10|21	G	13|13	R	22,22|44	G	5|5	G	3|3	n	0	G	36|36	G	4|4	R	5,2|7	A	1|1	A	7|7	R	3,14|17	R	2,4|6	R	10,8|18	n	0	R
1979	Pepper1.55ch02	63349729	C	T/C	C	5|5	C	1|1	n	0	C	1|2	n	0	C	3|3	T	8|8	N	0|1	Y	2,5|7	Y	6,2|8	N	0|2	n	0	n	0	T	13|13	n	0	N	0|2	C	2|2	n	0	C	4|4	n	0	n	0	n	0	C
1980	Pepper1.55ch02	63593804	T	C/T	Y	12,6|18	C	11|11	n	0	T	2|2	T	15|15	C	13|13	T	30|30	Y	7,10|18	Y	3,9|12	T	17|17	Y	6,4|10	T	3|3	n	0	T	30|30	Y	2,4|6	n	0	n	0	n	0	n	0	T	3|3	N	0|1	n	0	n
1981	Pepper1.55ch02	63641347	C	T/C	T	7|7	C	11|12	C	1|1	Y	5,3|8	n	0	n	0	C	1|1	C	14|14	Y	5,2|7	Y	2,8|10	C	1|1	n	0	C	2|2	C	12|12	C	2|2	C	2|2	n	0	n	0	Y	4,6|10	C	6|6	C	10|10	n	0	n
1982	Pepper1.55ch02	63641473	A	G/A	R	3,6|9	A	1|2	G	17|17	R	2,7|9	A	12|12	n	0	A	6|6	R	10,5|15	A	6|6	R	9,11|20	A	1|1	n	0	A	2|2	A	27|27	R	2,16|18	R	2,2|4	n	0	n	0	n	0	A	1|1	R	14,8|22	A	1|1	G
1983	Pepper1.55ch02	63641506	T	G/T	T	3|4	T	1|2	G	17|18	K	3,1|4	T	12|12	N	0|1	T	5|5	K	5,1|6	K	3,5|8	K	8,9|17	T	1|1	n	0	T	2|2	T	28|28	G	17|18	K	2,2|4	G	3|3	n	0	n	0	T	2|2	K	8,10|18	n	0	G
1984	Pepper1.55ch02	63641552	C	T/C	C	3|4	C	1|2	T	9|10	T	3|3	C	6|6	N	0|1	C	3|3	Y	1,3|4	Y	3,2|5	Y	6,6|12	C	1|1	n	0	C	2|2	C	17|17	T	9|10	C	2|3	T	5|5	n	0	n	0	C	2|2	Y	5,2|7	n	0	Y
1985	Pepper1.55ch02	63642169	C	T/C	Y	14,7|21	C	8|8	Y	2,6|8	Y	8,4|12	C	19|19	T	26|26	C	53|53	Y	10,8|18	Y	6,4|10	T	33|36	n	0	n	0	n	0	C	26|26	Y	4,15|19	n	0	n	0	n	0	C	7|7	n	0	Y	10,24|34	T	3|3	C
1986	Pepper1.55ch02	63642477	A	G/A	G	9|9	G	2|2	n	0	n	0	n	0	G	2|2	A	2|2	R	5,3|8	A	10|11	R	9,5|14	A	1|1	n	0	n	0	A	20|20	N	0|1	n	0	N	0|1	n	0	n	0	n	0	N	0|1	n	0	N
1987	Pepper1.55ch02	63642577	C	A/C	C	2|2	n	0	n	0	C	2|2	C	3|3	n	0	C	6|6	M	2,5|7	C	1|1	M	5,2|7	n	0	C	1|1	n	0	C	4|4	n	0	n	0	n	0	A	2|2	C	1|1	n	0	M	3,2|5	C	1|1	n
1988	Pepper1.55ch02	63642700	C	T/C	C	4|5	T	6|6	C	1|1	n	0	C	3|3	T	2|2	C	6|6	C	8|10	C	10|11	T	11|12	n	0	C	2|2	n	0	C	18|18	T	12|12	C	2|2	n	0	n	0	n	0	n	0	T	7|7	N	0|1	n
1989	Pepper1.55ch02	63642755	C	T/C	Y	3,2|5	T	5|5	C	2|2	n	0	C	4|4	T	2|2	C	8|8	C	13|15	C	15|17	Y	3,20|23	n	0	C	2|2	n	0	C	27|27	T	17|17	C	3|3	n	0	n	0	n	0	n	0	T	9|9	C	1|3	n
1990	Pepper1.55ch02	63647103	T	C/T	C	1|1	n	0	n	0	C	3|3	T	7|7	C	4|4	T	10|10	Y	2,1|3	T	8|9	C	4|4	C	2|2	n	0	n	0	T	7|7	Y	1,2|3	Y	5,1|6	C	5|5	n	0	Y	2,3|5	T	1|1	C	3|3	n	0	Y
1991	Pepper1.55ch02	63647456	T	G/T	T	1|1	K	8,14|22	n	0	K	4,15|19	T	21|21	G	6|6	T	37|37	K	14,10|24	K	7,14|21	T	3|4	K	16,12|28	T	5|5	G	7|7	T	24|24	T	26|26	T	6|6	G	40|40	n	0	K	18,11|29	K	7,2|9	G	13|13	n	0	G
1992	Pepper1.55ch02	63647874	T	C/T	C	2|2	T	4|4	C	3|3	Y	7,6|13	n	0	C	5|5	T	11|11	Y	3,2|5	T	13|13	Y	3,3|6	T	1|1	n	0	n	0	T	4|4	n	0	n	0	C	8|8	n	0	Y	5,5|10	C	5|5	Y	6,3|9	n	0	Y
1993	Pepper1.55ch02	63647906	C	T/C	T	4|4	C	6|6	T	6|6	Y	10,13|23	n	0	T	9|9	C	17|17	Y	5,5|10	C	26|26	Y	6,5|11	C	2|2	n	0	n	0	C	9|9	n	0	n	0	T	14|14	n	0	Y	10,7|17	T	7|7	Y	6,10|16	n	0	Y
1994	Pepper1.55ch02	63647907	A	G/A	G	4|4	A	6|6	G	6|6	R	10,13|23	n	0	G	9|9	A	17|17	R	5,5|10	A	26|26	R	6,5|11	A	2|2	n	0	n	0	A	8|8	n	0	n	0	G	14|14	n	0	R	10,7|17	G	7|7	R	6,10|16	n	0	R
1995	Pepper1.55ch02	63649087	T	C/T	Y	10,4|14	T	6|7	n	0	Y	8,7|15	n	0	C	9|9	T	10|10	Y	5,4|9	C	11|11	C	10|11	n	0	n	0	C	4|4	n	0	N	0|2	Y	4,2|6	n	0	N	0|1	N	0|1	C	4|4	n	0	T	10|10	Y
1996	Pepper1.55ch02	63649115	C	A/C	M	10,2|12	C	3|4	n	0	M	9,4|13	n	0	A	9|9	C	8|8	M	5,3|8	A	11|11	A	10|11	n	0	n	0	A	4|4	n	0	A	3|3	M	4,2|6	n	0	A	1|1	A	1|1	A	4|4	n	0	C	6|6	M
1997	Pepper1.55ch02	63649137	A	G/A	R	7,10|17	A	3|4	A	3|3	R	6,9|15	A	3|3	G	9|9	A	16|16	R	3,5|8	G	12|12	R	8,10|18	A	6|6	n	0	R	1,4|5	A	8|8	R	5,2|7	R	2,4|6	n	0	N	0|1	A	10|11	R	5,4|9	n	0	A	6|6	R
1998	Pepper1.55ch02	63649175	G	A/G	R	16,9|25	A	2|2	G	6|6	R	15,5|20	G	7|7	A	16|16	G	21|21	A	10|10	R	19,5|24	R	15,16|31	R	12,11|23	n	0	R	6,2|8	G	25|25	R	5,23|28	R	9,2|11	n	0	A	2|2	G	18|20	R	7,8|15	n	0	n	0	R
[truncated: 15,429 more rows]
[truncated: 160 more columns]
