# Supplementary material for: Identification of QTLs Controlling α-Glucosidase Inhibitory Activity in Pepper (Capsicum annuum L.) Leaf and Fruit Using Genotyping-by-Sequencing Analysis
Source: Genes (Basel). 2020 Sep 23;11(10):1116. doi: 10.3390/genes11101116 (PMC7650571; doi:10.3390/genes11101116)
Supplement: Supplementary file 1 [file genes-11-01116-s001.zip › Table S4. Detailed map information consisting of 763 SNPs in an F2 population from Capsicum annuum ‘M5’ × ‘AG13-3’.xlsx]

## Sheet: Sheet1
Table S4. Detailed map information consisting of 763 SNPs in an F2 population from Capsicum annuum ‘M5’ x 'AG13-3'.
No.	Locus (SNP)	Chromosome	Position (cM)	Segregation of genotypes							Genotype of F2 individuals
				A	H	B	Missing data	X2	Df	Significance	1	2	3	4	5	6	7	8	9	10	11	12	13	14	15	16	17	18	19	20	21	22	23	24	25	26	27	28	29	30	31	32	33	34	35	36	37	38	39
1	C01_657666	1	0	24	33	32	7	7.38	2	**	A	H	B	B	H	B	A	H	H	A	B	-	B	H	A	B	H	B	H	H	A	-	A	-	B	A	H	B	B	A	A	A	H	B	A	H	B	B	H
2	C01_2463437	1	4.493	29	34	28	5	5.84	2	*	A	A	B	H	A	-	H	A	H	A	B	-	B	H	A	B	H	B	B	A	A	H	A	A	B	A	H	B	B	A	A	A	H	B	B	H	A	B	H
3	C01_1619132	1	7.527	23	37	28	8	2.8	2	-	A	H	B	H	H	B	H	H	H	A	-	H	B	H	A	H	H	B	B	H	A	B	A	-	B	A	H	B	B	H	H	A	H	B	-	H	H	B	H
4	C01_2000068	1	10.145	21	35	31	9	5.62	2	*	A	H	B	H	H	-	H	H	H	A	B	-	B	H	A	-	B	B	B	A	A	-	A	A	B	A	H	B	B	H	-	A	H	B	A	H	H	B	H
5	C01_5108803	1	12.779	23	35	33	5	7.04	2	**	A	H	-	H	H	B	H	H	H	A	B	B	B	H	A	A	H	B	B	H	A	B	A	-	B	A	H	B	B	H	A	A	B	B	-	H	H	B	H
6	C01_5108780	1	13.388	22	35	35	4	8.93	2	**	A	H	-	H	H	B	H	H	H	A	B	B	B	H	A	H	H	B	B	H	A	B	A	-	B	A	H	B	B	H	A	A	B	B	-	H	H	B	H
7	C01_3810312	1	15.704	24	40	31	1	3.4	2	-	A	H	B	H	H	B	H	H	H	A	B	B	B	H	A	A	A	B	B	H	A	A	A	A	B	A	H	B	B	H	A	A	H	B	H	H	H	B	H
8	C01_3810251	1	16.174	24	40	31	1	3.4	2	-	A	H	B	H	H	B	H	H	H	A	B	B	B	H	A	H	A	B	B	H	A	A	A	A	B	A	H	B	B	H	A	A	H	B	H	H	H	B	H
9	C01_6113973	1	18.063	21	36	35	4	8.61	2	**	A	H	B	H	H	B	H	H	H	A	B	B	-	H	A	B	H	B	B	A	A	B	A	A	B	A	H	B	B	H	-	A	H	B	B	H	H	B	H
10	C01_5418294	1	19.801	22	35	35	4	8.93	2	**	A	-	B	A	H	B	H	H	A	A	B	B	-	H	A	H	H	B	B	H	A	-	A	A	B	A	H	B	B	H	-	A	H	B	B	H	H	B	H
11	C01_3810143	1	24.702	26	30	33	7	10.55	2	***	A	B	B	B	B	B	H	A	H	A	B	B	-	A	A	A	-	B	B	A	A	-	A	-	B	A	A	B	B	H	B	A	H	B	H	A	H	B	H
12	C01_12125395	1	35.241	22	37	30	7	3.97	2	-	A	-	H	H	A	B	H	H	H	A	H	B	-	B	-	H	H	B	B	A	A	-	A	-	B	A	A	B	B	A	B	A	H	H	B	H	-	B	H
13	C01_253618665	1	36.501	30	38	22	6	3.6	2	-	H	A	-	A	A	H	H	H	A	A	B	H	-	H	H	H	B	B	B	B	H	-	A	-	H	A	H	H	H	H	-	-	H	A	A	B	H	H	H
14	C01_253618595	1	37.219	32	36	22	6	5.82	2	*	H	A	-	A	A	H	H	H	A	A	B	H	-	H	H	H	B	B	B	B	H	-	A	-	H	A	H	H	H	H	-	-	H	A	A	B	H	A	H
15	C01_253618602	1	37.733	31	37	22	6	4.64	2	*	H	A	-	A	A	H	H	H	A	A	B	H	-	H	H	H	B	B	B	B	H	-	A	-	H	A	H	H	H	H	-	-	H	A	A	B	H	A	H
16	C01_253618560	1	38.093	30	38	22	6	3.6	2	-	H	A	-	A	A	H	H	H	A	A	B	H	-	H	H	H	B	B	B	B	H	-	A	-	H	A	H	H	H	H	-	-	H	A	A	B	H	H	H
17	C01_12317941	1	39.808	28	32	26	10	5.72	2	*	A	H	A	A	A	B	H	H	H	A	A	-	-	B	A	H	H	B	-	A	A	-	A	A	B	A	A	-	B	H	A	A	H	H	B	A	A	B	H
18	C01_271492529	1	46.387	35	37	19	5	8.8	2	**	B	A	-	A	A	H	H	H	A	A	B	-	-	H	H	-	A	B	B	H	B	B	A	A	A	A	H	B	A	H	A	A	H	A	A	B	A	H	H
19	C01_270547839	1	48.296	30	39	22	5	3.26	2	-	B	A	H	A	A	B	H	H	A	A	H	-	B	H	H	H	A	B	H	H	B	-	A	-	H	A	A	B	H	H	H	A	H	A	A	B	H	H	H
20	C01_271747093	1	51.919	29	50	16	1	3.82	2	-	H	A	H	A	A	H	H	H	A	A	H	H	B	H	A	B	A	B	H	H	H	H	A	-	H	A	H	H	A	H	A	A	H	A	A	B	B	H	H
21	C01_271747013	1	53.313	29	46	20	1	1.8	2	-	H	A	B	A	A	H	H	H	A	A	H	H	B	H	A	B	A	B	H	H	H	H	A	-	H	A	H	B	A	H	A	A	H	A	A	B	B	H	H
22	C01_12841061	1	53.488	33	44	17	2	5.83	2	*	A	A	H	H	A	H	H	H	H	A	A	A	A	B	H	A	A	H	H	A	A	H	A	-	B	A	H	-	B	A	B	A	A	H	H	H	H	H	H
23	C01_269188561	1	55.842	29	39	21	7	2.8	2	-	H	A	-	A	A	H	H	H	A	A	H	-	B	H	-	B	B	B	A	H	A	-	A	-	H	A	H	B	A	H	H	A	H	A	A	B	B	H	H
24	C01_272099361	1	59.304	30	40	23	3	2.87	2	-	H	A	B	A	A	H	H	H	A	A	B	-	B	H	H	H	A	B	H	-	A	B	A	-	B	A	H	B	A	H	H	A	H	A	A	B	H	H	H
25	C01_25657091	1	63.147	27	32	30	7	7.22	2	**	H	B	A	H	A	B	A	H	A	A	-	-	B	B	H	A	-	B	B	B	A	-	A	-	B	H	H	B	H	H	A	H	H	A	B	H	A	A	B
26	C01_271764429	1	64.843	35	33	24	4	9.98	2	***	B	A	B	A	A	H	H	H	A	A	A	B	B	H	B	H	A	B	H	H	H	H	A	A	H	A	H	B	A	H	H	A	H	A	A	B	H	H	A
27	C01_20033476	1	67.996	29	31	31	5	9.33	2	***	H	H	-	H	A	B	A	A	A	A	B	A	-	B	H	A	B	B	A	B	A	H	H	-	B	H	A	B	H	A	A	H	H	A	B	A	A	A	B
28	C01_245229440	1	73.911	21	35	33	7	7.29	2	**	H	B	-	H	A	B	A	H	A	A	H	-	B	B	A	A	-	B	H	B	A	-	H	-	B	H	A	B	H	H	-	H	H	A	A	H	A	A	B
29	C01_35269008	1	80.006	26	31	33	6	9.8	2	***	B	H	A	B	A	B	A	H	A	A	B	B	-	B	H	A	A	B	-	B	A	B	H	-	B	H	A	A	H	B	-	H	B	A	A	H	A	A	B
30	C01_271944899	1	81.653	18	41	29	8	3.16	2	-	-	A	H	H	H	H	A	H	A	H	H	-	-	H	B	A	B	B	B	A	-	-	A	-	B	A	B	-	A	H	A	H	H	H	B	B	H	H	A
31	C01_31837153	1	83.677	23	33	33	7	8.19	2	**	B	H	H	A	H	B	A	H	A	A	B	-	-	B	-	A	H	B	H	B	A	B	H	-	B	H	A	-	H	B	A	H	H	A	A	H	A	A	B
32	C01_44191140	1	95.181	21	35	36	4	10.15	2	***	H	-	H	H	H	B	A	B	A	H	B	H	B	H	A	A	H	B	H	B	A	-	H	-	B	A	A	B	H	B	A	B	H	A	A	H	A	H	B
33	C01_61797403	1	102.36	24	34	32	6	6.8	2	**	A	A	H	H	-	B	A	H	A	H	B	A	-	H	A	A	A	B	H	-	A	H	A	-	H	H	A	B	H	B	A	B	B	A	-	H	A	H	B
34	C01_103003311	1	105.81	25	35	34	2	7.85	2	**	H	A	A	H	H	B	H	H	A	H	B	A	A	H	A	A	H	B	A	B	A	H	A	-	H	H	A	B	H	B	A	B	B	A	H	H	A	B	B
35	C01_130844486	1	108.89	25	38	32	1	4.83	2	*	H	A	B	H	H	B	A	H	A	H	B	A	A	H	A	A	H	B	A	B	A	H	A	B	H	H	A	-	H	B	A	H	B	A	A	H	A	B	B
36	C01_156514436	1	110.485	26	34	35	1	9.38	2	***	H	A	B	H	B	B	A	H	A	H	B	H	A	H	A	A	H	A	A	B	A	H	A	-	B	H	A	B	H	B	A	B	B	A	A	H	A	B	B
37	C01_161154225	1	112.209	23	39	31	3	3.8	2	-	H	A	B	-	B	B	A	H	A	H	B	A	A	H	A	A	H	H	A	-	A	H	A	H	H	H	A	B	H	B	A	H	B	A	H	H	A	B	B
38	C01_156552202	1	113.615	25	34	29	8	4.91	2	*	H	A	B	H	A	B	A	H	A	H	B	-	A	H	A	-	-	H	A	-	A	A	A	H	H	H	A	-	A	B	A	H	B	A	A	H	A	B	B
39	C01_156562028	1	116.338	27	35	33	1	7.34	2	**	H	A	H	H	H	B	A	H	A	H	B	B	A	H	A	A	H	B	A	B	A	H	A	H	H	A	A	B	H	B	A	A	B	A	A	H	A	B	B
40	C01_156562077	1	117.64	30	32	33	1	10.31	2	***	H	A	H	H	H	B	A	H	A	H	B	B	A	H	A	A	H	B	A	B	A	H	A	H	H	A	A	B	H	B	A	A	B	A	A	H	A	B	B
41	C01_161568352	1	123.098	29	33	27	7	6.03	2	**	H	A	H	H	H	B	A	H	A	H	-	-	A	H	A	-	H	H	A	B	A	A	A	A	A	H	A	B	H	B	A	H	B	A	H	H	A	B	B
42	C01_161568445	1	124.282	30	30	28	8	9	2	**	H	A	H	H	H	B	A	H	A	H	-	-	A	H	A	-	H	H	A	B	A	A	A	A	A	H	A	B	H	B	A	H	B	A	B	H	A	B	B
43	C01_173696918	1	131.105	23	32	32	9	7.94	2	**	B	H	B	A	H	B	A	H	A	A	B	A	A	H	-	-	B	H	A	H	A	A	A	-	H	A	A	B	H	B	-	H	B	A	H	H	A	B	B
44	C01_169503637	1	134.177	23	38	31	4	4.17	2	-	B	H	B	A	H	B	A	H	A	A	B	A	-	H	-	H	B	B	A	B	-	-	A	A	B	H	A	B	H	B	A	H	B	A	H	H	H	B	B
45	C01_169503699	1	134.72	25	38	30	3	3.65	2	-	B	H	B	A	H	B	A	H	A	A	B	A	-	H	-	H	B	B	A	B	-	A	A	A	B	H	A	B	H	B	A	H	B	A	H	H	H	B	B
46	C01_170255892	1	138.733	23	35	33	5	7.04	2	**	B	A	B	A	H	B	A	H	A	A	B	-	A	H	B	-	-	H	A	-	A	A	A	-	H	H	A	B	H	B	A	H	B	A	B	H	H	B	B
47	C01_177158840	1	142.071	24	30	32	10	9.35	2	***	B	-	B	A	H	-	A	H	A	A	-	A	A	H	B	B	B	A	A	B	A	-	A	-	A	B	A	B	H	B	-	H	B	A	B	H	A	B	H
48	C01_178242968	1	144.961	25	30	31	10	8.7	2	**	-	H	B	A	B	B	A	H	A	A	H	-	A	H	-	B	-	A	A	B	A	-	A	-	H	B	A	B	H	B	A	H	B	A	A	H	-	H	H
49	C01_210757268	1	150.113	22	33	33	8	8.25	2	**	B	H	-	A	B	B	A	H	A	A	-	-	A	H	H	-	A	A	-	B	A	B	-	B	H	B	A	B	H	H	A	A	B	A	B	H	H	H	H
50	C01_217739824	1	155.171	26	36	30	4	4.7	2	*	B	H	A	A	H	B	A	H	A	A	A	B	-	H	B	H	A	A	A	-	A	-	A	B	H	H	A	B	H	H	H	H	B	A	B	A	H	H	H
51	C01_217739777	1	155.963	26	34	32	4	7.04	2	**	B	H	A	A	H	B	A	H	A	A	A	B	-	H	B	H	A	A	A	-	A	-	A	B	H	H	A	B	H	H	H	H	B	A	B	A	B	H	H
52	C01_217739797	1	156.313	26	33	33	4	8.41	2	**	B	H	A	A	H	B	A	H	A	A	A	B	-	H	B	H	A	A	A	-	A	-	A	B	H	H	A	B	H	H	H	H	B	A	B	A	B	H	H
53	C01_217806845	1	160.835	27	33	30	6	6.6	2	**	B	B	-	A	-	B	A	H	A	A	A	-	A	H	A	H	A	A	A	H	A	B	A	-	H	A	A	-	H	B	B	B	B	A	A	H	B	H	H
54	C01_219504227	1	164.46	26	35	30	5	5.2	2	*	B	H	A	A	H	B	A	H	A	A	A	A	A	H	B	H	A	-	H	A	A	A	A	-	H	H	A	B	H	H	B	H	B	A	-	H	B	H	H
55	C01_220099825	1	168.161	31	31	26	8	8.25	2	**	B	H	A	A	A	B	A	B	A	A	A	-	A	H	B	H	A	A	H	-	A	-	A	-	H	H	A	B	H	H	B	A	B	A	-	H	H	H	A
56	C01_222185987	1	176.709	31	35	28	2	6.32	2	**	B	H	H	H	B	B	A	B	A	A	A	A	-	B	B	B	A	A	-	A	A	A	A	B	H	B	A	B	H	H	A	H	H	A	H	H	H	A	A
57	C01_222174921	1	180.685	29	34	29	4	6.26	2	**	B	H	H	B	B	B	A	B	A	A	A	A	-	B	H	B	A	A	H	H	H	H	A	-	H	B	A	B	H	H	H	H	A	A	H	H	-	A	A
58	C01_222174861	1	182.07	27	30	32	7	10.01	2	***	B	B	H	B	B	B	A	B	A	A	A	A	-	B	H	B	-	A	H	H	H	-	A	-	H	B	A	B	H	B	H	H	A	A	H	H	-	A	A
59	C01_222076262	1	186.105	30	31	28	7	8.28	2	**	B	-	H	H	B	B	A	B	A	A	A	-	-	B	H	B	A	A	H	H	B	-	A	-	H	B	A	B	H	H	-	H	H	A	H	H	H	A	A
60	C02_100600591	2	0	30	33	29	4	7.37	2	**	A	A	H	B	B	-	H	A	A	H	A	A	-	H	H	B	A	A	B	B	A	A	H	B	A	A	B	H	B	H	B	B	H	B	A	A	H	H	H
61	C02_100600805	2	1.421	32	34	27	3	7.26	2	**	A	A	H	B	B	-	H	A	A	H	A	A	A	H	H	B	A	A	H	B	A	A	A	B	A	A	B	H	B	H	B	B	H	B	A	A	H	H	H
62	C02_53971093	2	4.649	31	36	24	5	5.04	2	*	A	A	B	H	B	H	H	A	A	H	-	A	-	H	H	B	A	A	H	B	A	H	H	B	A	A	B	H	B	H	A	B	H	B	A	A	H	H	H
63	C02_100749826	2	6.171	33	37	21	5	6.34	2	**	A	A	-	H	B	H	H	A	A	H	A	A	-	H	H	H	A	A	A	B	A	H	H	-	A	A	B	H	B	H	H	B	A	B	A	A	H	H	H
64	C02_26030351	2	8.896	35	36	23	2	8.21	2	**	A	A	H	H	B	H	H	A	A	H	H	-	A	H	A	H	A	A	A	B	A	A	H	-	A	A	B	B	B	H	B	B	H	B	A	A	H	H	H
65	C02_73393646	2	11.213	34	31	23	8	10.43	2	***	A	A	-	H	B	B	H	A	A	A	B	B	A	H	A	H	A	A	A	-	A	-	H	-	A	A	B	H	B	H	B	B	H	B	A	A	H	H	H
66	C02_17385485	2	13.927	32	38	24	2	4.81	2	*	A	A	H	B	B	A	H	A	A	H	H	B	A	H	H	H	-	A	A	B	A	H	A	B	A	A	B	A	B	H	B	B	H	B	A	A	H	H	H
67	C02_17385554	2	15.283	33	36	25	2	6.51	2	**	A	A	H	B	B	A	H	A	A	H	B	B	A	H	H	H	-	A	A	B	A	H	A	B	A	A	B	A	B	H	B	B	H	B	A	A	A	B	H
68	C02_11691871	2	19.229	30	40	21	5	3.11	2	-	A	A	H	A	B	H	A	A	A	H	B	B	A	H	H	H	H	A	A	B	A	-	H	-	A	A	B	H	B	H	H	B	H	B	-	A	H	H	H
69	C02_11691951	2	20.052	32	38	21	5	5.13	2	*	A	A	H	A	B	H	A	A	A	H	B	B	A	H	H	H	H	A	A	B	A	-	H	-	A	A	B	H	B	A	H	B	H	B	-	A	H	H	H
70	C02_117827311	2	27.003	28	40	26	2	2.17	2	-	H	A	B	A	B	H	H	A	A	H	A	-	B	H	H	H	H	A	A	B	A	B	B	-	H	A	B	H	H	H	A	B	H	B	A	A	H	H	H
71	C02_195489	2	32.463	26	41	23	6	0.91	2	-	-	H	-	H	B	H	H	A	A	H	H	B	B	H	-	H	B	A	A	B	B	-	A	-	H	A	B	H	H	A	A	B	H	B	A	A	A	H	H
72	C02_195445	2	32.754	24	40	23	9	0.59	2	-	-	H	-	H	B	H	H	A	A	H	H	B	B	H	-	H	B	A	A	B	B	-	A	-	H	A	B	H	H	A	A	B	H	B	-	A	A	H	H
73	C02_195576	2	33.609	25	37	26	8	2.25	2	-	-	H	-	H	B	-	H	A	A	H	H	B	B	H	-	H	B	A	A	B	B	-	A	-	H	A	B	B	H	A	A	B	H	B	-	A	A	H	H
74	C02_834359	2	37.059	28	36	24	8	3.27	2	-	H	-	H	B	B	A	A	A	A	H	A	-	A	H	A	B	H	A	-	-	H	A	H	-	H	A	B	B	H	B	A	B	H	B	A	A	A	H	H
75	C02_1064205	2	41.229	28	36	25	7	3.45	2	-	H	H	H	H	B	A	B	A	A	H	H	B	B	H	B	B	A	A	A	B	A	-	H	-	H	A	B	B	H	H	A	B	H	B	-	A	A	H	H
76	C02_1064281	2	44.064	24	35	30	7	4.87	2	*	H	B	B	H	B	H	B	A	A	H	B	B	B	H	B	B	A	A	A	B	H	-	H	-	H	A	B	B	H	H	A	B	H	B	-	A	H	H	H
77	C02_121116118	2	49.846	19	46	25	6	0.84	2	-	H	B	H	A	B	A	H	A	A	H	H	B	-	H	H	-	A	A	H	B	H	H	H	H	B	A	B	H	H	H	-	B	B	B	-	A	H	H	H
78	C02_121116121	2	49.882	20	46	25	5	0.56	2	-	H	B	H	A	B	A	H	A	A	H	H	B	A	H	H	-	A	A	H	B	H	H	H	H	B	A	B	H	H	H	-	B	B	B	-	A	H	H	H
79	C02_4321556	2	60.728	29	28	29	10	10.47	2	***	H	A	A	H	-	-	B	A	A	H	-	-	A	B	B	-	-	A	A	-	B	B	A	A	H	A	B	B	H	H	B	B	B	B	-	A	A	H	H
80	C02_63649175	2	67.534	31	36	22	7	5.07	2	*	H	A	B	H	B	A	B	A	H	H	H	-	H	B	H	H	-	A	B	H	-	-	H	-	H	A	B	H	H	H	B	B	B	B	A	H	A	H	H
81	C02_63649187	2	68.29	32	34	23	7	6.78	2	**	H	A	B	H	B	A	B	A	H	H	H	-	H	B	B	H	-	A	B	H	-	-	H	-	H	A	B	H	H	H	B	B	B	B	A	H	A	H	H
82	C02_63649137	2	72.511	28	32	27	9	6.1	2	**	H	B	B	H	B	A	B	H	A	H	B	-	H	B	H	H	-	-	B	H	-	B	H	-	H	A	B	B	H	H	B	B	B	B	A	H	-	H	H
83	C02_63349462	2	77.603	30	35	25	6	5	2	*	H	H	-	A	B	A	B	H	B	H	B	B	-	B	B	H	A	A	H	H	H	-	H	-	H	A	B	A	H	H	B	B	B	B	A	H	A	H	H
84	C02_130414888	2	81.483	29	40	21	6	2.53	2	-	A	A	A	-	B	A	B	H	H	H	H	B	H	B	H	H	A	A	B	H	H	-	H	-	H	A	B	B	H	A	H	B	B	B	A	H	-	H	H
85	C02_138424025	2	85.854	28	34	25	9	4.36	2	-	A	-	-	H	B	A	B	H	H	H	B	H	-	B	H	H	A	A	B	B	H	B	-	B	A	A	B	A	H	H	A	H	B	H	A	H	-	B	H
86	C02_139084203	2	91.432	31	37	21	7	4.78	2	*	B	H	A	B	B	A	B	H	H	H	A	B	-	B	A	A	A	A	A	-	H	A	H	B	A	A	B	A	H	H	A	B	A	H	A	H	A	H	H
87	C02_139559869	2	94.647	34	42	17	3	7.09	2	**	H	B	A	A	B	A	A	H	H	B	H	A	A	H	H	A	A	A	A	H	A	B	H	-	A	A	B	H	H	A	A	B	H	H	A	H	A	H	H
88	C02_141512217	2	100.908	26	46	20	4	0.78	2	-	H	B	A	B	B	A	H	H	H	H	H	-	A	H	H	A	A	A	H	-	H	B	H	B	A	H	B	H	H	H	H	B	B	H	A	H	A	H	H
89	C02_141512127	2	102.28	27	49	17	3	2.42	2	-	H	H	A	B	B	A	H	H	H	H	H	-	A	H	H	A	A	A	H	-	H	B	H	B	A	H	B	H	H	H	H	B	B	H	A	H	A	H	H
90	C02_144932097	2	106.522	28	43	22	3	1.3	2	-	H	B	A	B	B	A	A	H	H	H	H	H	A	H	H	A	A	A	A	H	H	-	H	-	A	A	B	B	H	B	H	B	A	H	A	H	-	H	A
91	C02_146274737	2	110.027	31	40	21	4	3.74	2	-	A	H	A	B	B	A	H	H	H	A	B	-	A	H	A	H	A	A	H	A	B	H	H	-	A	H	B	B	B	H	H	B	A	A	A	A	A	H	A
92	C02_146277533	2	112.867	28	40	21	7	2.01	2	-	H	H	A	B	B	A	H	A	H	A	B	H	A	H	A	-	-	A	H	H	H	-	B	B	A	H	B	B	B	H	B	B	H	A	A	H	A	H	A
93	C02_146399665	2	115.992	31	39	20	6	4.29	2	-	A	H	-	B	B	A	H	H	H	A	B	-	A	B	B	B	A	A	B	A	H	A	-	B	A	-	B	B	B	H	H	B	H	A	A	H	A	A	A
94	C02_146399845	2	117.871	32	38	20	6	5.38	2	*	H	H	-	B	B	A	H	H	H	A	B	-	A	B	B	B	A	A	H	A	H	A	-	B	A	-	B	B	B	H	H	B	H	A	A	H	A	A	A
95	C02_145881853	2	121.852	31	44	20	1	3.06	2	-	H	H	A	B	B	A	H	H	H	A	B	A	A	H	H	H	A	A	H	A	H	B	H	B	A	H	B	B	B	B	H	B	H	A	A	H	H	H	A
96	C02_147008878	2	125.889	28	38	20	10	2.65	2	-	A	H	A	B	B	H	H	H	H	A	-	-	A	H	-	-	A	A	A	-	A	-	H	-	A	H	B	B	B	B	B	B	H	A	B	H	-	H	A
97	C02_147058016	2	130.344	31	36	24	5	5.04	2	*	H	A	A	B	B	H	H	H	H	A	B	B	A	H	B	H	A	-	H	-	A	-	A	-	A	A	B	B	B	B	B	B	H	A	B	H	-	H	A
98	C02_152677871	2	134.572	31	30	25	10	8.7	2	**	H	H	A	B	H	-	H	H	A	A	B	A	A	H	-	B	A	-	A	B	A	-	H	-	H	H	B	B	B	B	-	H	H	A	B	B	A	-	A
99	C02_153515310	2	139.3	29	37	25	5	3.53	2	-	H	H	-	B	B	H	H	H	H	A	B	-	A	H	A	B	A	A	A	-	A	A	-	B	H	A	B	B	B	B	A	H	H	A	B	B	H	H	A
100	C02_155657149	2	143.007	26	40	20	10	1.26	2	-	H	A	A	H	A	H	H	H	H	A	B	B	-	H	-	H	A	A	H	B	A	-	H	-	H	H	B	-	B	H	A	H	H	A	B	B	H	H	A
101	C02_152064513	2	145.782	29	38	22	7	3	2	-	B	H	A	B	A	B	H	H	H	A	B	H	A	H	H	H	A	A	B	B	H	-	H	-	A	H	B	-	B	H	A	-	H	A	B	B	-	H	A
102	C02_154672265	2	149.988	25	33	29	9	5.44	2	*	B	H	A	B	A	-	B	H	H	A	B	B	A	H	-	H	-	A	B	B	B	-	A	B	H	H	B	B	B	H	A	H	H	A	B	B	H	H	A
103	C02_158345053	2	153.883	31	34	22	9	6.01	2	**	H	A	A	B	H	B	H	H	H	A	B	-	-	A	B	A	A	A	B	-	B	-	H	-	H	H	B	B	B	H	A	H	H	A	-	B	B	H	A
104	C02_156945960	2	156.835	28	35	24	9	3.69	2	-	H	H	A	B	A	B	A	B	H	A	B	-	-	A	H	H	B	A	B	-	H	H	H	-	H	H	B	B	B	H	-	H	B	A	B	B	H	H	A
105	C02_162160754	2	162.436	33	35	24	4	7.02	2	**	H	B	A	B	A	B	A	H	H	A	-	B	A	A	B	H	H	A	B	B	H	-	H	H	H	H	B	B	B	H	H	H	H	A	B	B	H	H	A
106	C02_162299273	2	164.501	35	35	19	7	9.81	2	***	H	H	A	H	A	B	A	H	H	A	B	-	-	A	B	A	A	A	-	-	H	A	H	H	A	A	B	B	B	H	H	H	H	A	B	B	A	H	A
107	C02_162424577	2	166.959	29	37	25	5	3.53	2	-	H	B	A	B	H	B	A	H	H	A	B	-	A	A	B	A	B	A	B	B	H	-	H	B	H	H	B	B	B	H	A	H	H	A	B	B	H	H	A
108	C02_162160464	2	169.178	27	31	29	9	7.28	2	**	H	B	A	H	-	B	A	H	H	A	B	-	-	A	-	H	B	-	B	B	H	-	B	-	H	H	B	H	B	B	B	-	B	A	B	B	B	H	A
109	C02_161841231	2	171.191	28	37	27	4	3.54	2	-	B	H	A	H	B	B	A	H	H	A	B	H	-	A	H	H	B	A	B	B	B	-	H	-	H	H	B	B	B	H	B	B	H	A	B	B	A	H	A
110	C02_161916585	2	173.999	29	32	30	5	8.03	2	**	B	B	A	H	H	B	A	H	H	A	B	-	A	A	H	H	H	A	B	B	B	-	A	-	B	H	B	B	B	H	B	B	H	A	B	B	B	H	A
111	C02_161913544	2	176.893	29	33	28	6	6.42	2	**	H	H	A	H	B	B	A	H	B	A	-	H	A	A	H	B	H	A	B	B	B	-	H	-	H	B	B	B	B	H	B	H	A	A	B	B	H	H	A
112	C02_164638094	2	182.53	33	31	25	7	9.63	2	***	A	A	A	H	H	B	A	A	H	A	-	A	H	A	B	H	H	A	B	-	B	-	B	-	H	B	B	B	H	A	H	-	H	A	B	B	H	H	H
113	C02_166403642	2	186.818	31	32	27	6	7.87	2	**	A	B	A	B	H	B	A	H	H	A	A	-	-	A	B	B	A	-	B	B	B	A	B	B	H	B	B	B	H	A	H	H	A	A	B	B	H	H	H
114	C02_166806245	2	189.351	31	32	28	5	8.21	2	**	A	H	A	B	A	B	A	H	H	A	H	A	B	A	-	A	H	A	B	B	B	-	B	B	B	H	B	B	H	H	H	A	H	A	B	B	H	H	H
115	C02_167440025	2	191.427	28	34	28	6	5.38	2	*	A	H	A	H	H	B	A	H	H	A	A	A	-	A	B	A	H	A	B	B	B	-	B	B	B	H	B	B	H	A	B	H	H	A	B	B	H	H	H
116	C02_167440103	2	192.249	28	33	29	6	6.42	2	**	A	B	A	H	H	B	A	H	H	A	A	A	-	A	B	A	H	A	B	B	B	-	B	B	B	H	B	B	H	H	B	H	H	A	B	B	H	H	H
117	C02_166559579	2	194.103	29	30	31	6	10.09	2	***	A	B	A	B	-	B	A	H	H	A	H	A	B	A	B	B	-	A	B	B	B	-	B	-	B	A	B	B	H	H	B	-	H	A	B	B	B	H	H
118	C02_166560908	2	195.763	24	36	28	8	3.27	2	-	A	H	-	H	H	B	A	B	H	A	H	A	B	A	B	B	H	-	B	B	B	-	B	-	B	H	B	B	H	H	H	H	H	A	B	B	H	H	H
119	C02_168481008	2	200.171	25	32	33	6	8.93	2	**	A	B	-	H	B	B	A	H	H	A	A	-	B	A	B	-	A	A	B	B	H	-	B	B	B	B	B	B	H	H	A	H	H	A	B	B	H	H	H
120	C02_169424213	2	204.592	29	35	29	3	5.69	2	*	A	B	A	H	H	B	A	H	A	A	H	A	B	A	B	H	A	A	B	-	H	B	B	-	B	H	B	B	H	B	A	B	B	A	B	B	H	H	H
121	C02_170895395	2	210.609	30	32	25	9	6.66	2	**	A	-	A	A	B	B	A	H	A	A	H	-	B	H	B	A	A	A	B	-	H	A	B	-	B	H	B	B	H	H	-	H	H	A	B	B	H	A	H
122	C03_10368307	3	0	16	36	34	10	9.81	2	***	B	B	-	B	H	A	H	B	B	H	A	-	-	H	-	H	A	H	A	B	B	-	A	-	H	H	H	H	H	B	B	-	B	A	-	H	B	H	A
123	C03_2331882	3	10.829	29	32	32	3	9.24	2	***	H	H	B	H	A	A	H	B	B	H	A	A	A	H	B	A	H	H	B	H	B	B	A	-	H	H	H	A	H	B	B	B	B	A	-	A	H	A	A
124	C03_2331888	3	12.602	25	33	33	5	8.27	2	**	H	H	B	H	A	A	H	B	B	H	A	-	A	H	B	-	H	H	B	H	B	B	A	-	H	H	B	A	H	B	B	B	B	A	-	A	H	A	A
125	C03_10366320	3	18.19	23	37	30	6	3.93	2	-	H	H	B	B	B	A	H	B	B	H	A	-	A	H	B	A	H	H	H	-	B	B	-	-	H	A	B	-	H	H	B	H	B	A	A	A	H	A	A
126	C03_10022430	3	22.393	30	34	28	4	6.35	2	**	H	A	-	A	B	A	H	B	B	H	A	B	-	H	B	A	H	B	H	B	B	B	A	B	H	A	H	A	H	H	B	H	B	A	A	A	B	A	A
127	C03_10022558	3	23.622	30	36	27	3	4.94	2	*	H	A	-	A	B	A	H	B	B	H	A	B	-	H	B	A	H	B	H	B	B	B	A	B	H	A	H	A	H	H	B	H	B	A	A	A	H	A	A
128	C03_10022409	3	24.216	30	38	26	2	3.79	2	-	H	A	-	A	B	A	H	B	B	H	A	B	A	H	B	A	H	B	H	B	B	B	A	B	H	A	H	A	H	H	B	H	B	A	A	A	H	A	A
129	C03_10027482	3	27.016	25	39	26	6	1.62	2	-	H	H	B	H	B	A	H	B	B	H	A	H	-	H	B	A	H	B	H	B	B	-	A	-	H	H	H	-	H	H	B	A	B	A	-	A	H	A	A
130	C03_5887839	3	28.986	28	42	24	2	1.4	2	-	H	H	B	H	B	A	H	B	B	H	A	-	A	H	B	A	H	H	H	B	B	B	A	-	H	H	A	A	H	A	B	B	B	A	A	A	H	A	A
131	C03_10983092	3	31.795	28	39	24	5	2.21	2	-	H	B	-	H	H	A	H	B	B	H	-	A	-	H	B	A	B	H	A	B	B	-	A	B	H	H	H	A	H	H	B	H	B	A	A	A	H	A	A
132	C03_11959800	3	35.336	29	38	23	6	2.98	2	-	H	A	B	A	H	A	H	B	B	H	A	A	-	H	B	A	B	A	H	B	B	-	A	-	H	H	H	A	H	H	B	-	B	A	A	A	A	H	A
133	C03_15023856	3	42.594	27	36	27	6	3.6	2	-	H	H	B	H	H	A	H	B	B	H	A	B	A	H	B	A	H	B	H	B	B	-	A	-	B	B	H	A	H	H	B	H	-	A	B	A	B	H	A
134	C03_15915984	3	48.728	27	31	29	9	7.28	2	**	B	H	B	B	H	A	H	B	B	H	A	-	-	B	H	A	B	B	-	-	B	-	A	-	B	B	A	A	H	H	B	B	B	A	H	A	H	H	A
135	C03_19250590	3	54.32	35	33	21	7	10.35	2	***	B	A	A	A	H	A	H	H	B	H	A	A	-	B	A	A	A	B	B	-	H	B	A	-	B	B	H	A	H	A	B	-	B	A	H	A	H	H	A
136	C03_21251312	3	60.735	31	33	23	9	6.54	2	**	B	H	H	H	H	A	B	A	H	H	A	B	-	B	A	A	A	B	B	B	H	B	A	-	B	-	H	A	A	B	-	B	B	A	H	H	A	A	A
137	C03_20979355	3	64.578	35	35	20	6	9.44	2	***	H	H	H	H	B	A	H	A	H	H	A	B	A	B	A	A	H	B	B	-	A	-	A	-	B	B	A	A	A	H	B	H	B	A	-	H	A	H	A
138	C03_20693182	3	67.571	29	42	23	2	1.83	2	-	H	H	H	H	H	A	H	A	H	H	A	B	A	B	A	A	H	B	B	B	A	B	A	B	B	B	H	A	A	H	-	H	B	A	A	H	A	H	A
139	C03_23086851	3	74.068	27	30	30	9	8.59	2	**	H	A	-	B	B	A	H	A	B	H	A	-	B	B	A	A	H	B	-	B	H	-	A	-	B	B	H	A	A	B	B	A	B	A	B	H	A	H	A
140	C03_23707129	3	77.008	27	33	28	8	5.52	2	*	H	H	H	B	B	A	H	A	H	H	A	H	-	B	A	A	-	B	B	B	H	B	A	H	B	B	H	A	A	H	B	H	B	A	B	H	A	H	A
141	C03_25050781	3	83.441	23	31	32	10	8.58	2	**	B	B	-	B	B	A	H	A	B	H	B	H	-	B	-	-	H	B	B	B	H	B	A	-	B	B	A	A	A	B	B	H	B	A	H	H	A	H	A
142	C03_31514175	3	90.399	32	31	24	9	8.66	2	**	A	H	-	B	B	A	A	A	H	B	-	A	-	B	A	A	A	-	B	B	H	B	A	-	B	-	H	A	A	H	B	H	H	A	A	H	A	H	H
143	C03_33147019	3	99.499	24	34	32	6	6.8	2	**	H	A	H	H	B	A	A	A	H	B	B	-	A	B	-	A	B	B	B	B	H	B	H	B	B	B	H	H	H	H	H	A	A	A	-	H	H	A	H
144	C03_33146980	3	101.326	29	33	31	3	7.92	2	**	H	A	H	A	B	A	A	A	H	H	B	A	A	B	-	A	B	B	B	B	H	B	H	B	B	B	H	B	H	H	A	A	A	A	A	H	H	A	H
145	C03_33146909	3	101.935	29	35	30	2	6.15	2	**	H	A	H	A	B	A	A	A	H	H	B	A	A	B	-	A	B	B	B	B	H	B	H	B	B	B	H	H	H	H	A	A	A	A	A	H	H	A	H
146	C03_37907547	3	108.694	30	34	26	6	5.73	2	*	H	H	H	H	-	A	A	A	A	H	B	A	-	B	A	A	B	B	B	-	H	B	A	-	B	B	A	A	H	H	H	A	H	H	A	B	H	A	A
147	C03_57025551	3	113.357	27	30	29	10	7.95	2	**	A	H	A	-	B	A	A	A	H	H	B	-	-	B	-	A	B	B	B	B	H	-	H	-	B	B	H	B	H	-	A	A	H	H	-	B	A	A	H
148	C03_57025485	3	113.786	26	31	29	10	6.91	2	**	H	H	A	-	B	A	A	A	H	H	B	-	-	B	-	A	B	B	B	B	H	-	H	-	B	B	H	B	H	-	A	A	H	H	B	B	A	A	H
149	C03_57025499	3	114.058	25	30	32	9	9.51	2	***	H	H	A	-	B	A	A	A	H	H	B	-	-	B	-	A	B	B	B	B	H	-	H	-	B	B	H	B	H	-	A	A	H	H	B	B	A	A	H
150	C03_36024989	3	118.239	25	35	29	7	4.42	2	-	H	B	H	H	-	A	A	A	H	H	B	-	A	B	A	A	H	B	B	B	-	-	B	-	B	B	A	B	H	H	H	A	B	H	-	B	A	A	H
151	C03_36025077	3	118.293	24	35	29	8	4.25	2	-	H	B	H	H	-	A	A	A	H	H	B	-	A	B	A	A	H	B	B	B	-	-	B	-	B	B	A	B	H	H	H	A	B	H	-	B	A	A	H
152	C03_96906670	3	124.103	22	32	33	9	8.86	2	**	B	B	A	A	B	A	A	H	H	H	B	A	B	B	A	-	B	-	B	B	B	-	B	-	B	B	A	H	H	H	A	A	H	H	-	B	H	H	H
153	C03_178076050	3	127.022	23	41	29	3	2.08	2	-	H	H	-	H	B	A	A	H	H	H	B	A	-	B	A	A	H	-	B	B	B	B	B	A	B	B	H	H	H	H	A	A	H	H	H	B	B	H	H
154	C03_97433435	3	129.739	22	37	29	8	3.34	2	-	A	B	-	H	B	A	A	H	H	A	B	A	H	B	A	A	A	B	B	B	B	-	B	-	B	B	-	H	H	B	B	A	H	H	-	B	-	H	H
155	C03_97752949	3	131.432	20	39	30	7	3.61	2	-	H	H	-	H	B	A	A	H	H	H	B	A	-	B	A	A	H	B	B	B	B	-	B	-	B	B	H	H	H	H	-	A	H	H	B	B	A	H	H
156	C03_97752786	3	133.352	16	37	33	10	8.4	2	**	H	B	-	B	B	A	A	B	H	H	B	-	-	B	A	A	H	B	B	B	B	-	B	-	B	B	H	H	H	H	-	A	H	H	B	B	H	H	H
157	C03_201107044	3	138.896	29	31	32	4	9.98	2	***	A	A	A	-	B	A	A	B	H	H	B	A	A	B	A	A	H	B	B	B	B	H	B	-	B	B	A	B	H	A	-	A	H	H	B	B	A	H	A
158	C03_204212427	3	143.2	27	34	29	6	5.47	2	*	H	A	A	B	B	H	A	B	H	H	B	H	-	B	A	A	H	-	-	B	B	-	B	A	B	B	H	H	H	H	B	A	A	H	H	B	A	H	A
159	C03_201107434	3	146.395	28	31	27	10	6.72	2	**	H	A	H	-	B	B	A	B	H	H	B	-	A	B	A	A	-	B	-	-	B	A	B	H	B	B	H	A	H	H	H	A	H	H	A	B	A	H	A
160	C03_210915718	3	151.546	24	34	32	6	6.8	2	**	A	A	H	B	B	H	A	B	H	H	B	B	-	B	A	A	-	B	B	-	B	A	B	-	B	B	A	A	H	B	-	H	H	H	B	B	A	H	A
161	C03_210993135	3	156.26	20	42	32	2	4.13	2	-	A	A	A	B	B	B	A	B	H	H	B	B	A	B	A	A	H	B	B	B	B	B	B	-	B	H	H	H	H	A	H	H	H	H	A	B	A	H	A
162	C03_210403588	3	161.545	17	43	34	2	6.83	2	**	H	A	H	B	B	B	A	B	H	H	B	B	-	B	A	A	H	B	B	B	B	H	B	A	B	H	H	H	H	H	H	H	H	H	H	B	A	H	A
163	C03_210403615	3	162.05	17	42	35	2	7.96	2	**	H	A	H	B	B	B	A	B	H	H	B	B	-	B	A	A	H	B	B	B	B	H	B	A	B	H	H	H	H	H	H	H	H	H	H	B	A	H	A
164	C03_220376998	3	175.346	22	37	31	6	4.64	2	*	B	B	-	B	H	B	A	B	A	H	B	A	-	B	A	A	B	B	A	B	B	-	B	A	B	H	B	H	H	H	B	H	H	H	A	H	A	A	H
165	C03_216327839	3	180.144	23	34	30	9	5.28	2	*	B	H	B	B	B	-	A	B	A	H	B	-	-	B	-	A	H	B	B	-	B	B	B	A	B	H	B	A	H	H	-	H	H	H	A	A	A	A	A
166	C03_220620702	3	187.16	29	33	29	5	6.87	2	**	B	H	B	B	B	B	A	B	A	H	A	-	-	B	A	A	A	B	H	B	B	H	B	-	B	A	B	H	H	H	B	H	H	A	A	H	A	A	A
167	C03_227497634	3	198.255	33	32	26	5	9.09	2	**	B	H	A	B	H	B	A	H	H	H	B	-	H	B	H	-	A	-	B	A	B	B	A	-	H	H	B	A	H	H	B	H	H	H	A	A	A	A	H
168	C03_229524261	3	205.957	34	36	21	5	7.68	2	**	B	H	A	B	A	B	A	H	A	H	A	-	H	B	H	A	A	-	H	-	B	H	A	B	H	H	B	H	H	H	A	H	H	H	A	A	A	H	H
169	C03_229524073	3	206.712	32	38	22	4	4.96	2	*	B	H	A	B	A	B	A	H	H	H	A	-	H	B	H	A	A	B	H	-	B	H	A	B	H	H	B	H	H	H	H	H	H	H	A	A	A	H	H
170	C03_235832577	3	212.309	32	32	24	8	8	2	**	-	H	H	B	A	B	A	H	H	A	H	B	-	B	A	A	H	B	H	A	H	-	A	-	A	H	B	A	H	H	-	A	B	H	A	A	A	H	B
171	C03_236019938	3	216.144	23	32	32	9	7.94	2	**	B	A	A	B	B	B	A	H	H	H	H	-	H	B	A	-	H	B	H	-	-	-	H	-	B	B	B	-	H	A	B	H	H	H	A	A	-	H	B
172	C03_236023330	3	219.324	31	32	29	4	8.61	2	**	B	-	A	B	A	B	A	H	A	H	H	-	B	B	A	A	H	B	H	B	A	B	H	-	H	H	B	B	H	H	H	H	A	H	A	A	A	H	B
173	C03_235896851	3	220.696	29	35	24	8	4.25	2	-	-	-	H	B	A	B	A	A	A	H	H	A	-	B	-	A	H	B	H	A	B	-	H	-	H	H	B	-	H	H	H	H	H	H	A	A	A	H	B
174	C03_239791861	3	225.602	30	29	29	8	10.25	2	***	B	H	B	B	A	B	A	H	H	H	B	-	-	B	A	A	H	B	A	H	B	-	A	-	H	H	B	H	H	A	B	B	H	H	A	A	A	B	B
175	C03_239576200	3	231.541	27	41	26	2	1.55	2	-	H	H	B	B	H	B	A	A	H	H	H	A	-	B	A	A	H	B	A	B	H	H	H	B	H	A	B	H	H	H	A	B	H	H	A	A	A	B	B
176	C03_238424072	3	234.561	27	32	28	9	6.1	2	**	H	A	B	A	H	B	A	H	A	H	H	-	-	B	A	A	-	B	A	B	B	-	-	B	B	H	B	H	H	H	H	B	A	B	-	A	A	B	B
177	C03_239611678	3	236.418	32	30	24	10	9.35	2	***	H	H	-	-	A	B	A	H	A	H	B	B	-	B	A	A	A	B	A	A	H	-	-	B	H	-	B	H	H	H	-	B	A	H	A	A	A	B	B
178	C03_240733364	3	240.381	34	34	25	3	8.46	2	**	H	A	A	H	H	B	A	H	H	H	B	-	-	B	A	A	B	-	A	B	H	A	A	B	H	H	B	B	H	A	A	B	H	H	A	A	A	B	B
179	C03_240733486	3	240.796	34	35	24	3	7.84	2	**	H	A	A	H	H	B	A	H	H	H	B	-	-	B	A	A	B	-	A	B	H	A	A	B	H	H	B	B	H	A	A	B	H	H	A	A	A	B	B
180	C03_242934437	3	247.829	23	44	25	4	0.26	2	-	A	A	H	H	H	B	A	H	H	H	B	A	-	B	A	A	A	B	A	A	H	H	B	B	H	H	B	B	H	H	A	B	A	H	B	A	A	B	B
181	C03_245945954	3	251.48	28	30	28	10	7.86	2	**	H	A	A	H	H	B	A	B	H	H	B	-	B	B	A	A	A	-	A	A	A	-	B	-	H	B	-	B	H	A	-	B	H	H	A	A	A	B	B
182	C03_245946024	3	252.597	30	33	25	8	6.07	2	**	H	A	A	H	H	B	A	B	H	H	B	-	B	B	A	A	A	-	A	A	A	-	H	-	H	B	-	B	H	A	-	B	H	H	A	A	A	B	B
183	C03_246525380	3	255.35	32	32	26	6	8.31	2	**	H	A	B	A	A	B	A	H	H	H	-	A	-	B	A	A	-	B	A	A	H	B	B	B	A	H	B	B	H	H	-	B	H	H	H	A	H	H	B
184	C03_249350795	3	258.385	25	37	28	6	3.04	2	-	-	-	B	H	H	B	A	H	H	H	B	-	H	B	A	A	B	B	A	A	H	-	H	-	H	B	B	B	H	H	A	B	H	H	H	A	A	B	B
185	C03_249350604	3	259.056	24	36	30	6	4.4	2	-	-	-	B	H	H	B	A	H	H	H	B	-	H	B	A	A	B	B	A	A	H	-	H	-	H	B	B	B	H	H	A	B	H	H	H	A	A	B	B
186	C03_249876886	3	260.903	28	34	32	2	7.53	2	**	H	A	B	H	H	B	H	H	H	H	B	B	A	B	A	A	-	B	A	A	A	-	H	B	H	H	B	B	H	H	A	B	H	H	H	A	A	B	B
187	C03_250324472	3	263.593	25	35	31	5	5.64	2	*	H	A	H	A	B	B	H	H	A	H	H	-	B	B	A	A	H	B	A	-	H	-	-	B	H	H	B	B	H	B	-	B	H	H	H	A	B	B	B
188	C03_250324538	3	264.144	23	35	31	7	5.49	2	*	H	A	H	A	B	B	H	H	H	H	B	-	B	B	A	A	H	B	A	-	H	-	-	-	H	H	B	B	H	B	-	B	H	H	H	A	B	B	B
189	C03_250324572	3	264.835	24	38	27	7	2.1	2	-	H	A	H	A	-	B	H	H	H	H	B	-	B	B	A	A	H	B	A	-	H	-	-	-	H	H	B	B	H	H	-	B	H	H	H	A	H	B	B
190	C03_250324398	3	265.453	23	38	29	6	2.98	2	-	H	A	H	A	B	B	H	H	H	H	B	-	B	B	A	A	H	B	A	-	H	-	-	B	H	H	B	B	H	H	-	B	H	H	H	A	B	B	B
191	C03_246552673	3	267.434	23	45	25	3	0.18	2	-	H	A	H	H	H	B	H	H	H	H	B	H	-	B	A	A	H	B	A	-	H	H	H	B	H	H	B	B	H	H	A	B	H	H	H	A	H	H	B
192	C03_251780409	3	274.067	25	40	26	5	1.35	2	-	H	A	H	A	H	B	A	B	H	H	B	B	B	B	A	H	-	B	A	B	A	-	H	-	H	H	B	H	H	H	A	B	H	A	B	A	B	H	B
193	C03_251952248	3	276.895	25	38	26	7	1.92	2	-	H	A	B	A	A	B	H	H	H	H	B	-	-	B	-	H	H	B	A	-	A	A	H	-	H	H	B	B	H	H	A	B	H	A	H	A	B	H	B
194	C03_251952131	3	277.338	25	40	24	7	0.93	2	-	H	A	B	A	A	B	H	H	H	H	B	-	-	B	-	H	H	B	A	-	A	A	H	-	H	H	B	B	H	H	A	B	H	A	H	A	B	H	B
195	C03_251673092	3	278.808	24	38	29	5	3.02	2	-	H	A	B	A	H	B	A	H	H	H	-	B	B	B	A	H	H	B	A	B	A	-	H	B	H	A	B	B	H	A	A	B	H	A	H	A	-	H	B
196	C03_251652243	3	280.04	24	38	30	4	3.57	2	-	H	A	H	A	H	B	H	B	H	H	B	-	-	B	A	A	H	B	A	B	A	A	H	B	H	H	B	B	H	H	A	B	H	A	H	A	B	H	B
197	C03_251916592	3	281.817	27	34	26	9	4.17	2	-	H	A	-	A	H	B	H	H	H	H	B	B	-	B	A	A	-	B	A	-	A	-	A	-	H	B	B	B	H	H	A	B	H	A	H	A	B	H	B
198	C03_251681621	3	283.461	25	38	30	3	3.65	2	-	H	A	-	A	H	B	H	H	B	H	B	-	B	B	A	H	-	B	A	A	A	A	H	B	H	B	B	B	H	H	A	B	H	A	A	A	B	H	B
199	C03_251876892	3	284.771	27	36	28	5	3.99	2	-	H	A	B	-	-	B	H	H	H	H	B	B	B	B	A	H	A	B	A	A	A	-	H	-	B	H	B	B	H	H	A	B	H	A	A	A	B	H	B
200	C03_253305778	3	287.535	24	34	33	5	7.59	2	**	H	A	-	A	H	B	H	H	H	H	B	-	B	B	A	B	B	B	A	-	A	B	B	B	H	B	B	B	H	H	A	B	H	A	H	A	B	H	B
201	C03_253198039	3	289.668	31	33	24	8	6.61	2	**	H	A	A	A	A	B	H	H	H	H	B	-	-	B	-	H	-	B	A	-	A	-	A	B	H	B	B	B	H	H	-	B	A	A	H	A	B	A	B
202	C03_255865779	3	292.343	27	34	31	4	6.61	2	**	B	A	-	A	H	B	H	A	H	H	B	B	B	B	-	B	B	B	A	A	A	B	H	-	H	B	B	B	H	H	A	B	H	A	H	A	B	H	B
203	C03_23873024	3	296.164	25	36	30	5	4.52	2	-	H	B	A	A	H	B	A	H	H	H	B	B	B	B	A	B	-	B	A	H	A	H	A	H	H	B	B	B	H	H	-	B	H	A	H	A	B	H	B
204	C03_23873099	3	297.123	27	39	28	2	2.74	2	-	H	B	A	A	H	B	H	H	H	H	B	B	B	B	A	B	-	B	A	H	A	H	A	H	H	B	B	B	H	H	A	B	H	A	H	A	B	H	B
205	C03_254609663	3	299.345	33	32	27	4	9.3	2	***	A	H	A	A	H	B	H	H	H	H	B	-	-	B	A	B	A	B	A	A	A	-	A	-	A	B	B	B	H	H	A	B	H	A	A	A	B	H	B
206	C03_23871887	3	301.471	30	31	29	6	8.73	2	**	A	B	A	A	H	B	H	H	H	H	B	-	-	B	A	B	H	B	-	A	A	-	A	-	A	B	B	B	H	H	A	B	H	A	A	A	B	H	B
207	C04_14237566	4	0	9	53	24	10	9.88	2	***	H	B	H	A	B	A	H	H	B	H	-	B	H	H	H	B	B	-	-	-	H	-	A	-	H	B	B	H	H	H	-	-	H	B	H	H	B	A	H
208	C04_15019203	4	2.087	11	56	22	7	8.66	2	**	H	-	A	A	B	H	H	A	B	H	-	-	B	H	B	-	H	A	B	H	H	A	A	-	H	H	H	H	H	H	H	-	H	B	H	H	A	H	B
209	C04_14275410	4	11.292	11	58	22	5	9.53	2	***	H	H	H	H	B	H	H	H	B	H	-	B	-	H	H	-	H	B	B	H	H	H	H	A	H	A	H	A	H	H	H	B	A	B	H	A	A	H	H
210	C04_16399626	4	26.084	31	34	22	9	6.01	2	**	A	H	A	A	B	A	H	B	B	H	B	-	H	A	H	B	A	H	H	H	A	-	H	B	H	B	A	A	H	A	A	B	A	B	A	A	H	A	H
211	C04_5057890	4	29.566	23	48	18	7	1.11	2	-	H	H	A	H	B	-	B	B	H	H	H	-	A	H	B	B	B	-	B	H	H	A	H	-	H	A	H	A	H	A	B	H	B	A	H	H	H	H	A
212	C04_16028229	4	33.872	30	36	23	7	4.35	2	-	A	H	-	A	B	A	H	H	B	A	B	-	B	A	H	B	A	B	B	B	A	-	H	-	H	H	A	A	H	A	A	B	A	B	A	A	H	A	H
213	C04_16027973	4	34.826	32	36	23	5	5.75	2	*	A	H	A	A	B	A	H	H	B	A	B	-	B	A	B	B	A	B	B	B	A	-	H	-	H	H	A	A	H	A	A	B	A	B	A	A	H	A	H
214	C04_12898068	4	41.376	33	33	20	10	8.58	2	**	A	H	A	B	B	A	H	B	B	A	-	-	-	A	-	-	A	H	B	A	A	A	H	B	H	H	A	A	H	A	-	B	A	B	A	A	H	A	H
215	C04_10420313	4	47.345	35	37	19	5	8.8	2	**	A	H	A	A	B	B	H	B	B	A	A	-	-	A	B	B	A	B	B	-	A	A	-	A	H	H	A	A	H	A	H	B	A	A	A	A	H	H	H
216	C04_135035758	4	51.044	29	31	31	5	9.33	2	***	H	B	H	A	H	A	B	H	B	A	B	-	B	H	A	H	A	B	A	B	A	-	B	-	H	B	B	A	B	A	B	B	H	B	B	A	B	H	H
217	C04_10274682	4	53.334	35	37	20	4	8.41	2	**	A	H	-	A	B	H	H	B	B	A	A	B	-	A	H	B	A	A	B	A	A	A	H	-	H	B	A	-	H	A	H	B	A	A	A	A	B	H	H
218	C04_10257718	4	56.734	32	35	24	5	6.25	2	**	A	H	-	H	B	H	H	B	B	A	A	B	-	A	B	B	A	B	B	A	A	A	H	B	H	H	A	A	H	A	B	B	A	A	A	A	B	B	H
219	C04_47158611	4	58.062	32	34	25	5	6.89	2	**	B	-	H	A	H	A	B	H	H	A	B	H	-	H	A	B	A	B	H	-	A	A	B	-	H	B	H	A	B	A	B	B	A	B	A	A	H	H	H
220	C04_136760374	4	60.492	29	42	22	3	1.92	2	-	H	H	H	A	H	A	B	H	H	H	B	A	-	H	A	B	A	B	H	B	A	-	B	A	H	B	H	A	B	A	B	B	H	B	H	A	H	H	H
221	C04_8003883	4	62.709	36	39	18	3	9.39	2	***	A	H	-	B	B	H	H	B	H	A	A	A	-	A	B	B	A	B	B	H	A	A	H	A	H	H	A	A	H	A	A	H	H	A	A	A	A	H	H
222	C04_158189294	4	63.182	30	38	23	5	3.55	2	-	H	H	H	A	B	A	B	A	H	H	B	-	-	H	A	H	A	B	H	A	A	A	B	-	H	B	H	A	B	A	B	B	H	B	H	A	H	H	A
223	C04_49238445	4	67.347	35	37	19	5	8.8	2	**	H	H	H	A	H	A	B	H	H	H	B	B	A	H	A	H	A	-	H	A	A	-	H	B	B	B	H	A	B	A	A	B	H	B	H	A	H	H	H
224	C04_9889973	4	69.132	33	40	19	4	5.83	2	*	A	H	A	H	B	H	H	B	H	A	A	A	-	A	B	B	A	H	B	H	A	A	H	-	H	A	A	H	H	A	-	H	A	A	A	A	H	H	H
225	C04_172198978	4	72.654	31	35	22	8	5.52	2	*	H	A	H	A	H	-	B	H	H	H	-	B	B	H	-	H	A	B	H	B	A	A	A	-	B	B	A	A	B	A	B	B	H	B	H	A	H	H	B
226	C04_172198985	4	73.653	31	33	24	8	6.61	2	**	H	A	H	A	H	-	B	B	H	H	-	B	B	H	-	H	A	B	H	B	A	A	A	-	B	B	A	A	B	A	B	B	H	B	H	A	H	B	B
227	C04_3017973	4	78.531	31	36	19	10	5.63	2	*	A	B	A	-	B	H	A	B	H	A	A	B	H	A	H	-	B	A	B	B	A	-	-	-	H	H	A	H	H	A	H	H	H	A	A	A	-	H	A
228	C04_192824571	4	80.636	34	36	22	4	7.48	2	**	H	A	A	A	B	A	H	H	H	H	B	-	-	H	A	H	A	B	B	A	A	A	A	-	B	B	H	A	B	A	B	B	A	B	A	A	A	H	B
229	C04_183543351	4	83.912	35	35	22	4	8.93	2	**	H	H	H	H	H	A	H	H	H	H	B	-	B	H	A	B	A	B	B	A	A	A	A	-	B	B	H	A	B	A	B	B	A	B	H	A	A	H	B
230	C04_183543386	4	84.708	33	33	24	6	8.2	2	**	H	B	H	H	H	A	H	H	H	H	B	-	B	H	A	B	-	B	B	A	A	A	A	-	B	B	H	A	B	A	B	B	A	B	H	A	A	H	B
231	C04_188754583	4	89.721	31	37	21	7	4.78	2	*	H	A	B	H	H	A	H	H	H	H	B	-	-	H	A	B	H	B	B	A	A	A	H	A	B	B	A	A	B	A	B	B	H	B	A	A	A	H	B
232	C04_188754651	4	90.525	29	39	23	5	2.65	2	-	H	H	B	H	H	A	H	H	H	H	B	-	B	H	A	B	H	B	B	A	A	A	H	A	B	B	A	A	B	A	B	B	H	B	A	A	A	H	B
233	C04_196895916	4	97.814	35	40	21	0	6.75	2	**	H	H	H	B	B	A	H	H	H	H	H	A	H	H	A	H	A	B	B	A	A	A	H	A	B	B	B	A	B	A	B	B	A	H	A	A	A	H	B
234	C04_196983695	4	101.537	34	36	23	3	7.34	2	**	H	B	B	B	B	A	H	A	H	H	H	B	B	H	A	H	H	B	B	A	A	-	H	-	B	B	H	A	B	A	B	B	H	H	A	A	A	H	B
235	C04_203525953	4	107.372	34	35	23	4	7.89	2	**	A	H	B	B	B	A	H	B	H	H	B	A	-	H	A	H	B	A	B	A	A	A	B	A	B	B	H	A	B	A	-	B	H	H	A	A	A	H	B
236	C04_202739532	4	110.729	33	38	20	5	6.19	2	**	H	H	-	B	B	A	H	H	H	H	B	A	-	H	A	H	A	A	B	A	A	A	H	A	B	B	H	A	B	A	B	B	H	H	A	A	A	H	B
237	C04_202740124	4	113.058	32	40	19	5	5.04	2	*	B	B	H	B	B	A	H	A	H	H	H	-	B	H	A	B	A	A	B	A	A	-	H	A	B	H	H	A	B	A	-	B	H	H	A	A	A	H	B
238	C04_202724437	4	115.877	24	42	22	8	0.27	2	-	A	B	B	B	B	-	H	H	B	H	H	-	B	H	A	H	H	-	B	-	A	-	H	-	B	H	H	A	B	A	B	B	H	H	A	A	A	H	B
239	C04_202724615	4	116.719	26	41	22	7	0.91	2	-	A	B	B	B	B	-	H	H	B	H	H	-	B	H	A	B	H	-	B	-	A	-	H	-	B	H	H	A	B	A	B	B	H	H	A	A	A	H	B
240	C04_203523741	4	121.748	32	31	23	10	8.58	2	**	A	B	H	B	B	A	H	H	H	H	-	-	B	H	A	B	H	A	B	A	A	-	H	A	B	A	H	-	B	A	B	B	-	H	A	A	A	H	B
241	C04_205932259	4	125.077	31	38	25	2	4.21	2	-	A	B	B	B	B	A	H	H	A	H	B	A	B	H	A	B	B	A	B	A	A	-	A	-	B	H	H	A	B	A	B	B	B	H	A	A	A	H	B
242	C04_211832770	4	131.57	30	34	26	6	5.73	2	*	A	H	B	B	B	H	H	H	A	H	H	A	-	H	A	B	H	A	B	-	A	-	H	-	B	H	H	H	B	A	H	B	H	H	A	A	A	H	B
243	C04_211279673	4	134.861	34	33	28	1	9.61	2	***	A	B	B	B	B	B	H	H	A	H	B	A	-	H	A	B	H	A	B	A	A	A	H	A	B	H	A	H	B	A	B	B	H	H	A	A	A	H	B
244	C04_211951327	4	138.235	30	29	29	8	10.25	2	***	A	A	-	B	B	H	B	H	A	B	H	-	-	H	A	B	-	A	B	A	A	A	H	-	B	H	H	H	B	A	B	B	H	H	A	A	A	B	B
245	C04_212818956	4	143.387	31	30	30	5	10.58	2	***	A	B	H	B	B	A	H	H	A	H	A	A	-	H	A	B	B	A	B	-	A	A	H	-	B	H	A	B	B	A	A	B	H	H	A	A	A	H	B
246	C04_212818848	4	145.657	28	32	30	6	7.6	2	**	A	B	H	B	B	A	H	H	A	H	A	A	-	H	-	B	B	A	B	-	A	A	H	-	B	H	A	B	B	A	B	B	H	H	A	A	A	H	B
247	C04_213125637	4	150.033	27	32	29	8	6.64	2	**	A	H	H	B	B	-	H	A	A	A	H	B	B	A	H	B	B	-	B	-	A	-	H	-	B	H	A	B	H	H	A	B	B	H	A	A	A	H	B
248	C04_214241376	4	153.985	29	36	27	4	4.43	2	-	A	H	A	B	B	H	H	A	A	H	H	H	B	A	H	B	B	-	B	-	-	A	A	A	H	A	A	B	A	H	B	B	H	H	A	A	A	H	B
249	C04_215622700	4	156.803	30	33	27	6	6.6	2	**	A	-	A	B	B	H	H	H	A	A	H	A	-	A	A	B	B	A	H	A	A	A	H	A	H	H	A	B	A	H	A	B	H	H	A	A	H	H	B
250	C04_216267389	4	159.164	26	36	25	9	2.61	2	-	A	A	-	B	-	H	H	H	A	A	A	A	B	A	H	B	B	-	B	B	A	-	A	-	H	H	A	B	A	H	H	-	H	H	A	A	H	H	B
251	C04_216258818	4	160.907	29	39	26	2	2.91	2	-	A	A	H	B	B	B	H	H	A	A	H	H	B	A	H	B	H	A	H	H	A	A	H	-	B	H	A	B	A	H	H	B	H	H	A	A	H	H	B
252	C04_216264285	4	164.218	27	35	28	6	4.47	2	-	A	H	H	B	B	B	H	H	A	A	H	-	-	A	B	B	B	A	A	B	A	-	A	B	H	H	-	B	A	B	-	B	H	H	A	A	H	H	B
253	C04_216264211	4	164.42	29	35	28	4	5.28	2	*	A	H	H	B	B	B	H	H	A	A	H	-	A	A	B	B	B	A	A	B	A	-	A	B	H	H	A	B	A	B	-	B	H	H	A	A	H	H	B
254	C04_216562486	4	169.522	28	31	31	6	8.91	2	**	A	H	H	B	B	H	H	B	A	H	B	B	-	A	B	B	B	A	H	A	A	-	A	-	A	H	A	-	A	B	H	B	A	H	A	A	A	H	B
255	C04_216562526	4	169.984	27	30	32	7	10.01	2	***	A	H	H	B	B	H	H	B	A	H	B	B	-	A	B	B	B	A	H	-	A	-	A	-	A	H	A	-	A	B	H	B	A	H	A	A	A	H	B
256	C04_219587261	4	175.721	27	38	27	4	2.78	2	-	A	H	A	H	B	H	H	A	H	H	B	-	B	H	H	B	B	A	H	B	A	-	A	-	A	H	A	B	A	H	H	B	A	H	A	H	H	H	B
257	C05_1152	5	0	25	33	32	6	7.49	2	**	A	B	-	H	H	H	H	B	B	H	A	A	A	H	-	B	H	A	B	A	B	-	A	-	H	A	A	B	H	B	H	B	B	H	A	A	A	H	A
258	C05_1108	5	1.324	24	33	29	10	5.23	2	*	A	B	-	H	H	H	H	B	B	H	A	A	A	H	-	B	H	A	-	A	B	-	-	-	H	A	A	B	H	B	H	B	B	H	A	A	A	H	A
259	C05_1183	5	1.785	27	35	28	6	4.47	2	-	A	B	-	H	H	H	H	B	B	H	A	A	A	H	-	B	H	A	H	A	B	-	A	-	H	A	A	H	H	B	H	B	B	H	A	A	A	H	A
260	C05_30734	5	9.224	23	32	33	8	8.82	2	**	A	B	H	A	-	A	H	B	B	H	H	A	-	H	A	B	B	A	B	H	B	-	H	-	H	A	H	B	H	B	B	B	B	H	B	A	A	H	H
261	C05_5959045	5	15.26	25	31	33	7	9.63	2	***	A	B	B	H	B	A	H	H	H	H	A	A	-	H	B	B	B	A	B	A	B	-	H	-	H	A	B	H	B	B	-	B	B	H	B	H	A	A	A
262	C05_5965366	5	19.315	20	38	33	5	6.19	2	**	A	B	B	H	B	H	H	H	H	H	A	-	A	H	H	B	H	A	A	-	B	B	H	-	H	A	B	B	B	B	H	B	B	H	B	H	A	A	H
263	C05_5892790	5	22.859	23	35	32	6	6.24	2	**	A	B	-	H	B	H	H	A	H	H	A	-	H	H	B	B	H	-	H	A	B	B	H	B	A	A	H	B	B	B	H	B	B	B	B	H	A	A	H
264	C05_5893110	5	25.554	17	44	32	3	5.11	2	*	A	B	B	B	B	A	H	H	H	H	H	A	B	H	H	B	H	A	H	A	B	-	H	B	H	A	B	H	B	B	H	B	B	H	B	H	A	A	H
265	C05_3758734	5	28.516	20	37	32	7	5.76	2	*	A	B	-	A	B	B	H	B	H	H	A	-	A	H	H	-	B	A	H	A	B	-	H	B	H	A	H	H	B	B	B	B	B	H	B	H	A	A	H
266	C05_7383521	5	31.802	16	41	31	8	5.52	2	*	A	B	-	H	-	B	B	H	H	H	H	-	-	H	H	B	H	A	H	-	B	H	B	B	H	A	H	H	B	B	H	B	B	H	B	H	A	A	H
267	C05_9983960	5	39.941	27	35	30	4	5.46	2	*	A	B	B	A	B	B	B	H	H	H	H	A	-	A	H	H	B	A	-	B	B	-	H	H	H	H	H	H	H	B	A	B	B	H	B	H	A	A	A
268	C05_10180277	5	44.721	27	32	28	9	6.1	2	**	A	B	B	A	B	H	B	A	H	H	-	-	-	A	-	H	H	-	B	-	-	B	H	B	H	H	H	A	H	B	A	B	B	H	B	H	A	A	A
269	C05_12482287	5	48.592	27	36	31	2	5.49	2	*	A	B	B	A	B	H	B	A	H	B	A	A	-	A	H	A	H	A	H	B	B	H	B	A	H	H	H	A	H	B	A	B	B	H	B	H	A	A	B
270	C05_14935424	5	52.511	27	29	31	9	10.03	2	***	A	-	B	A	B	A	B	A	H	H	H	-	-	A	B	A	-	A	B	B	B	-	H	-	H	B	A	A	H	H	-	-	B	B	B	H	A	A	H
271	C05_16185997	5	55.394	29	34	32	1	7.86	2	**	A	B	B	A	B	B	B	A	H	H	B	A	A	A	H	A	H	H	H	B	B	H	A	H	H	A	H	H	H	H	A	B	B	B	B	H	A	A	H
272	C05_20020517	5	59.072	30	30	31	5	10.58	2	***	A	B	B	A	B	H	B	A	H	H	B	-	-	A	H	A	B	H	A	B	B	A	A	-	B	A	H	H	H	H	A	B	A	B	B	H	A	A	H
273	C05_20789740	5	61.242	25	34	30	7	5.52	2	*	A	B	B	A	B	H	B	A	H	H	B	-	-	A	A	A	B	A	H	B	B	-	A	-	B	H	H	A	H	H	B	B	H	B	B	H	A	A	H
274	C05_23765131	5	63.138	29	32	32	3	9.24	2	***	A	B	B	A	B	H	B	A	H	H	B	-	A	A	H	A	H	A	H	B	B	-	A	-	B	A	B	A	H	H	B	B	H	B	B	H	H	A	H
275	C05_32334228	5	68.152	28	30	28	10	7.86	2	**	A	B	B	H	-	A	B	A	H	H	H	A	-	A	-	A	-	A	-	-	B	A	A	-	B	H	H	H	H	B	-	H	B	B	B	H	H	A	H
276	C05_137670755	5	72.819	32	33	24	7	7.38	2	**	H	B	B	H	B	H	B	A	A	H	A	-	A	A	A	A	A	B	-	B	B	-	A	-	B	A	H	A	H	H	H	A	H	H	B	H	H	B	H
277	C05_84232933	5	76.667	24	35	33	4	7.02	2	**	A	B	B	H	B	H	B	A	A	H	H	A	-	A	A	A	A	B	B	B	B	H	A	-	B	B	B	H	H	H	B	B	H	H	B	H	B	H	H
278	C05_63517906	5	78.012	26	39	29	2	2.91	2	-	A	B	B	B	B	H	B	A	A	H	B	A	A	A	H	A	A	-	B	B	B	A	A	H	B	A	H	H	H	H	B	H	H	H	B	H	B	H	H
279	C05_157817886	5	79.027	25	35	32	4	6.33	2	**	A	B	B	H	B	H	B	A	A	H	B	A	A	A	H	A	H	B	B	B	B	-	A	-	B	B	H	A	H	H	B	H	H	H	B	H	-	H	H
280	C05_157817868	5	79.46	25	36	31	4	5.13	2	*	A	B	B	H	B	H	B	A	A	H	B	A	A	A	H	A	H	B	B	B	B	-	A	-	B	H	H	A	H	H	B	H	H	H	B	H	-	H	H
281	C05_157817805	5	79.831	25	37	30	4	4.07	2	-	A	B	B	H	B	H	B	A	A	H	B	A	A	A	H	A	H	B	B	B	B	-	A	-	B	H	H	A	H	H	B	H	H	H	B	H	-	H	H
282	C05_70791130	5	81.321	23	39	30	4	3.2	2	-	A	B	B	A	B	H	B	A	A	H	B	-	A	A	H	A	H	B	B	-	B	B	A	-	B	H	H	H	H	H	H	H	H	H	B	H	B	H	H
283	C05_113781429	5	81.917	23	40	32	1	4.07	2	-	A	B	B	H	B	H	B	A	A	H	B	A	A	A	H	A	H	B	B	B	B	A	A	B	B	H	H	H	H	H	H	H	H	H	B	H	H	H	H
284	C05_113781529	5	82.259	23	41	31	1	3.13	2	-	A	B	B	H	B	H	B	A	A	H	H	A	A	A	H	A	H	B	B	B	B	A	A	B	B	H	H	H	H	H	H	H	H	H	B	H	H	H	H
285	C05_105693548	5	83.127	26	39	29	2	2.91	2	-	A	B	B	B	B	H	B	A	A	H	H	A	A	A	H	A	H	B	B	B	B	A	A	-	B	H	H	H	H	H	H	H	H	H	B	H	H	H	H
286	C05_51128898	5	83.697	24	43	28	1	1.19	2	-	A	B	B	H	B	H	B	A	A	H	H	-	A	A	H	A	H	B	B	B	B	H	A	H	B	H	H	H	H	H	A	B	H	H	B	H	H	H	H
287	C05_18015242	5	84.356	24	43	28	1	1.19	2	-	A	B	B	H	B	A	B	A	A	H	H	-	A	A	H	A	H	B	B	B	B	A	A	H	B	H	H	H	H	H	H	H	H	H	B	H	H	H	H
288	C05_18015189	5	84.85	26	40	29	1	2.56	2	-	A	B	B	A	B	A	B	A	A	H	H	-	A	A	H	A	A	B	B	B	B	A	A	H	B	H	H	H	H	H	H	H	H	H	B	H	B	H	H
289	C05_114968984	5	85.858	23	39	29	5	2.65	2	-	A	B	B	A	B	H	B	A	A	H	H	-	A	A	H	A	H	B	B	B	B	B	A	H	B	H	H	H	H	H	-	H	H	H	B	H	A	H	H
290	C05_64941591	5	86.641	27	37	29	3	3.97	2	-	A	B	B	H	B	A	B	A	A	H	H	A	-	A	A	A	H	B	B	B	B	-	A	-	B	A	B	H	H	H	A	H	H	H	B	H	H	H	H
291	C05_131325186	5	88.561	25	34	29	8	4.91	2	*	A	B	B	A	B	A	B	A	A	H	B	-	-	A	H	A	-	B	B	-	B	B	A	-	B	H	H	H	H	A	A	H	H	H	B	H	A	H	H
292	C05_176745804	5	89.275	26	34	29	7	5.16	2	*	A	B	-	-	B	H	B	A	A	H	A	-	A	A	A	-	A	B	B	B	B	B	A	A	B	H	H	H	H	H	-	H	H	H	B	H	A	H	H
293	C05_18015707	5	90.732	20	32	34	10	10.19	2	***	A	B	-	H	B	A	B	A	A	H	H	B	-	A	-	A	B	B	B	-	B	B	-	-	B	H	H	B	H	H	-	H	H	H	B	H	B	H	H
294	C05_203738945	5	95.721	26	37	28	5	3.26	2	-	H	B	B	H	B	H	B	A	H	A	A	-	A	A	A	H	B	B	B	B	B	B	A	-	B	H	H	H	H	H	B	H	A	H	B	H	H	H	H
295	C05_198700490	5	99.112	26	37	27	6	2.87	2	-	H	B	-	H	B	A	B	H	H	A	-	A	A	A	H	H	B	B	H	B	B	-	A	-	B	H	H	A	H	H	H	H	B	H	B	H	A	H	H
296	C05_203360201	5	103.678	22	31	34	9	10.49	2	***	H	B	B	A	B	H	B	H	H	A	H	A	-	A	B	H	B	B	H	-	B	B	A	-	B	H	H	B	H	B	-	H	H	H	B	H	B	H	A
297	C05_223339938	5	114.707	23	38	30	5	3.55	2	-	H	B	B	A	B	H	B	H	H	A	B	A	B	A	A	H	B	B	B	-	B	-	A	B	B	A	B	H	H	H	H	H	H	H	A	H	-	H	H
298	C05_223346570	5	117.342	23	40	27	6	1.47	2	-	H	B	B	A	B	H	B	B	H	A	-	A	-	A	A	-	B	B	B	B	B	-	A	B	B	A	H	H	H	H	H	H	A	H	H	H	B	H	H
299	C05_223379175	5	118.72	23	42	28	3	1.41	2	-	H	B	-	A	B	H	B	H	H	A	H	A	B	A	H	H	B	B	B	B	B	-	A	B	B	A	H	H	H	A	-	B	H	H	H	H	A	H	H
300	C05_224297158	5	121.449	24	36	28	8	3.27	2	-	H	B	A	A	B	H	B	B	H	A	A	A	-	H	H	A	B	A	B	-	B	-	A	-	B	A	A	H	H	H	-	H	H	H	B	H	H	H	B
301	C05_224928120	5	123.39	20	40	31	5	3.99	2	-	H	H	A	A	B	-	B	B	B	A	B	-	H	H	H	H	B	B	B	B	B	B	A	-	B	A	H	H	B	H	H	H	H	H	H	B	B	H	B
302	C05_226051391	5	129.374	24	34	30	8	5.36	2	*	H	B	A	A	H	H	B	B	B	A	B	-	B	H	-	H	B	A	B	-	B	-	A	-	B	A	A	-	B	H	-	-	H	H	B	B	A	H	B
303	C05_226051529	5	129.395	24	34	30	8	5.36	2	*	H	B	A	A	H	H	B	B	B	A	B	-	B	H	A	H	B	A	B	-	B	-	A	-	B	A	A	-	B	H	-	-	H	H	B	B	A	H	B
304	C05_225601783	5	130.124	23	40	31	2	3.45	2	-	H	H	A	A	H	H	B	B	B	A	H	A	B	H	A	H	B	B	B	B	B	B	A	B	B	A	H	B	B	H	-	H	H	H	B	B	A	H	B
305	C05_225601935	5	130.803	24	42	28	2	1.4	2	-	H	H	A	A	H	H	B	B	B	A	H	A	B	H	A	H	B	B	B	B	B	B	A	B	B	A	H	H	B	H	-	H	H	H	H	B	A	H	B
306	C05_226626224	5	133.849	24	38	31	3	4.16	2	-	H	H	A	A	H	H	B	B	B	A	H	-	H	H	A	H	B	B	B	B	B	A	A	-	B	A	H	B	B	H	H	H	H	H	A	B	H	B	B
307	C05_226626237	5	134.059	24	39	29	4	2.67	2	-	H	H	A	A	H	H	B	B	B	A	H	-	H	H	A	H	B	B	B	-	B	A	A	-	B	A	H	B	B	H	H	H	H	H	A	B	H	B	B
308	C05_226626343	5	134.513	25	39	29	3	2.76	2	-	H	H	A	A	H	H	B	B	B	A	H	-	H	H	A	A	B	B	B	B	B	A	A	-	B	A	H	B	B	H	H	H	H	H	A	B	H	H	B
309	C05_226564327	5	136.515	25	35	28	8	3.89	2	-	H	A	A	A	H	H	B	B	B	A	H	-	-	H	A	H	B	A	-	B	B	-	A	-	B	A	A	-	B	B	H	H	H	H	A	B	-	H	B
310	C05_226523366	5	138.208	28	32	31	5	8.21	2	**	A	B	A	A	A	H	B	B	B	A	-	B	-	H	A	A	B	-	B	B	B	-	A	-	B	A	H	H	B	H	H	B	A	H	A	B	A	H	B
311	C05_228910337	5	141.406	24	34	34	4	8.43	2	**	H	H	A	A	H	B	B	B	B	A	B	B	B	H	A	H	B	H	B	B	B	-	A	-	B	A	H	H	B	H	H	B	A	B	H	B	H	H	B
312	C05_231968890	5	145.454	28	39	27	2	2.74	2	-	H	A	A	A	H	H	H	B	B	A	H	A	A	H	A	A	B	A	B	-	B	-	A	B	B	A	A	A	B	H	B	B	A	B	H	B	H	H	B
313	C05_231968871	5	145.702	29	38	27	2	3.53	2	-	H	A	A	A	H	A	H	B	B	A	H	A	A	H	A	A	B	A	B	-	B	-	A	B	B	A	A	A	B	H	B	B	A	B	H	B	H	H	B
314	C05_231590308	5	148.036	25	34	33	4	7.65	2	**	H	A	A	A	A	H	H	B	B	A	B	-	A	H	A	H	B	A	B	B	B	-	A	-	B	A	A	B	B	H	B	B	A	B	H	B	H	H	B
315	C05_231017428	5	150.905	29	31	28	8	7.7	2	**	H	A	-	A	A	H	H	B	B	A	B	-	-	H	A	H	B	A	B	-	B	-	A	-	B	A	A	A	B	H	A	B	A	B	H	B	H	B	B
316	C05_233235463	5	154.658	25	35	32	4	6.33	2	**	H	A	A	A	H	B	H	B	B	A	H	-	B	H	A	H	B	A	B	B	B	-	A	-	B	A	A	A	B	H	A	B	A	B	B	B	H	H	B
317	C05_233241861	5	157.678	30	30	28	8	9	2	**	B	A	-	A	-	H	H	B	B	A	-	A	A	H	A	H	H	A	-	-	B	A	A	B	B	A	A	-	B	H	H	B	A	B	-	B	H	H	B
318	C05_233241876	5	157.879	30	30	30	6	10	2	***	B	A	-	A	-	H	H	B	B	A	-	A	A	H	A	H	H	A	-	-	B	A	A	B	B	A	A	-	B	H	H	B	A	B	B	B	H	H	B
319	C06_586842	6	0	29	30	29	8	8.91	2	**	H	B	A	A	-	A	-	A	A	A	A	-	H	H	H	H	H	B	H	A	A	-	B	-	A	H	H	-	H	A	A	B	B	H	B	A	A	B	B
320	C06_86278	6	3.508	30	33	28	5	6.96	2	**	H	B	A	A	A	H	A	A	A	A	A	B	-	H	H	A	H	H	H	-	A	H	B	A	A	H	H	A	H	A	A	B	B	H	B	A	H	B	B
321	C06_454068	6	6.526	29	32	32	3	9.24	2	***	H	A	A	A	A	A	A	A	A	A	A	B	B	H	H	H	H	H	A	H	A	B	B	-	A	H	H	H	H	A	A	B	B	H	B	A	H	B	B
322	C06_430274	6	8.978	30	37	28	1	4.73	2	*	H	H	A	A	A	H	A	A	A	A	A	B	-	H	H	A	H	H	H	B	A	B	B	A	A	H	H	H	H	A	A	B	B	H	B	A	H	B	B
323	C06_3685120	6	16.774	29	31	32	4	9.98	2	***	H	H	-	A	A	B	A	A	A	A	A	B	B	H	B	A	H	B	H	H	A	-	B	-	A	H	H	B	H	A	A	B	B	H	B	A	A	H	B
324	C06_3685080	6	16.83	30	31	32	3	10.42	2	***	H	H	A	A	A	B	A	A	A	A	A	B	B	H	B	A	H	B	H	H	A	-	B	-	A	H	H	B	H	A	A	B	B	H	B	A	A	H	B
325	C06_2800508	6	19.701	30	30	29	7	9.47	2	***	H	B	A	A	A	B	A	A	A	A	A	-	-	H	A	A	H	H	H	H	A	-	B	-	A	H	B	H	H	A	-	B	B	H	B	A	H	H	B
326	C06_3413966	6	24.222	34	34	26	2	8.55	2	**	A	H	A	A	A	B	A	A	A	A	A	-	B	H	A	B	H	H	H	H	A	A	B	A	A	H	A	H	H	A	A	B	B	H	B	A	H	A	B
327	C06_3414081	6	24.647	34	35	25	2	7.85	2	**	A	H	A	A	A	B	A	A	A	A	A	-	B	H	A	B	H	H	H	H	A	A	B	A	A	H	A	H	H	A	A	B	B	H	B	A	H	A	B
328	C06_3354378	6	26.162	33	33	27	3	8.61	2	**	A	H	A	A	A	B	A	A	A	A	A	-	B	H	A	B	H	H	A	B	A	B	B	A	A	H	H	H	H	A	A	B	B	H	B	A	H	A	B
329	C06_3354268	6	26.823	30	36	27	3	4.94	2	*	A	H	A	A	A	B	A	A	A	A	A	-	B	H	A	B	H	H	A	B	A	B	B	A	A	H	H	H	H	A	A	B	B	H	B	A	H	H	B
330	C06_4749489	6	30.906	27	31	32	6	9.27	2	***	A	B	A	A	A	B	B	A	A	A	A	-	B	H	A	B	H	H	H	B	A	-	B	-	A	H	H	-	B	A	A	B	B	H	B	A	H	H	B
331	C06_4749600	6	31.899	27	31	32	6	9.27	2	***	A	B	A	A	A	B	B	A	A	A	A	-	B	H	A	B	H	H	H	B	A	-	B	-	A	H	H	-	B	A	A	B	B	H	B	A	H	H	B
332	C06_8433656	6	35.752	34	33	29	0	9.9	2	***	A	H	A	A	A	B	B	A	A	A	A	A	B	H	A	B	A	H	H	B	A	A	B	A	A	H	A	H	B	A	A	B	B	H	H	A	H	H	B
333	C06_221921711	6	50.409	18	43	28	7	2.35	2	-	A	H	A	H	H	B	B	H	H	H	A	B	A	B	H	B	B	H	H	-	A	A	B	A	H	H	A	-	B	A	H	B	B	A	-	A	H	H	B
334	C06_221921731	6	52.329	17	45	27	7	2.26	2	-	A	H	A	H	H	B	B	H	H	H	A	B	A	H	H	B	B	A	H	-	A	A	B	H	H	H	A	-	B	A	H	B	B	A	-	A	H	H	B
335	C06_41636636	6	66.294	25	35	26	10	3	2	-	H	B	A	B	H	B	B	H	A	H	-	-	-	A	H	B	B	-	H	H	H	-	B	-	B	H	A	A	B	A	-	B	H	B	A	A	H	H	B
336	C06_40932494	6	70.663	27	41	24	4	1.28	2	-	H	H	-	H	-	B	B	H	A	H	H	B	-	A	A	B	H	A	H	A	H	-	B	A	B	H	H	A	B	A	A	B	H	B	A	A	H	H	B
337	C06_51576303	6	74.927	28	44	23	1	1.04	2	-	H	A	A	H	H	H	B	H	A	H	H	B	A	A	A	B	B	H	H	H	H	A	B	A	B	H	H	A	B	A	H	B	H	B	A	A	H	H	B
338	C06_40916689	6	81.188	25	34	31	6	6.18	2	**	H	A	A	B	H	H	B	H	A	H	B	-	A	A	B	B	B	A	H	H	B	A	B	-	B	H	B	A	B	A	H	B	H	B	A	A	H	H	B
339	C06_40916744	6	82.774	26	34	28	8	4.64	2	*	H	A	A	B	H	A	B	H	A	H	B	-	A	A	B	B	H	A	H	A	H	A	B	-	B	H	B	A	B	A	H	B	H	B	A	A	H	H	B
340	C06_181785470	6	93.49	28	29	31	8	10.43	2	***	B	-	B	-	B	H	B	H	H	H	H	-	-	A	A	-	-	B	B	A	H	A	B	A	B	A	B	A	B	-	A	B	B	B	A	A	B	H	H
341	C06_181785582	6	94.798	26	32	29	9	6.29	2	**	H	-	H	-	B	H	B	H	H	H	H	-	A	A	-	-	-	H	B	A	H	-	B	A	B	A	B	A	B	B	A	B	B	B	-	A	B	H	H
342	C06_181785433	6	95.512	30	32	28	6	7.6	2	**	B	-	H	A	B	H	B	H	H	H	H	-	A	A	-	-	A	H	B	A	H	A	B	A	B	A	B	A	B	-	A	B	B	B	A	A	B	H	H
343	C06_181808260	6	104.238	29	39	24	4	2.67	2	-	B	A	A	H	H	H	B	A	H	H	H	-	-	A	B	-	A	H	B	H	H	A	B	A	B	A	H	H	B	A	H	B	H	B	A	A	H	H	B
344	C06_195702364	6	112.033	31	40	21	4	3.74	2	-	B	A	H	A	A	A	H	H	H	H	H	-	A	A	H	B	A	A	H	H	H	A	B	-	A	A	A	H	B	H	A	B	H	B	A	A	A	B	A
345	C06_195698321	6	118.591	31	32	25	8	7.36	2	**	B	A	H	A	-	A	H	H	H	H	B	B	-	A	B	B	H	A	H	B	H	A	B	A	B	A	H	H	B	H	H	B	H	B	A	A	H	B	H
346	C06_204210743	6	126.21	27	36	29	4	4.43	2	-	B	A	H	A	B	H	H	H	H	H	H	-	-	A	B	B	H	A	A	A	B	A	B	B	H	A	H	H	B	H	B	B	B	B	A	A	H	B	H
347	C06_208033339	6	134.22	28	30	31	7	9.65	2	***	B	A	B	H	A	B	H	H	A	B	H	-	A	H	B	B	B	H	A	B	B	-	B	-	-	A	H	H	B	B	B	-	H	B	A	A	B	H	H
348	C06_209532121	6	140.73	27	38	23	8	2	2	-	B	A	B	-	A	B	H	H	A	H	A	-	A	H	A	B	B	A	H	H	B	A	B	-	H	A	H	H	B	B	B	B	H	B	-	A	H	H	H
349	C06_210076660	6	144.396	28	38	27	3	3.13	2	-	B	A	H	H	B	B	H	H	A	H	A	A	A	H	H	B	B	A	B	A	B	-	B	-	H	A	H	H	B	B	B	B	H	B	A	A	H	H	H
350	C06_209570952	6	147.204	26	34	26	10	3.77	2	-	B	A	B	H	H	B	H	H	A	H	H	-	-	H	-	B	B	A	H	-	B	A	B	-	A	A	H	H	B	B	B	B	H	B	A	A	H	H	H
351	C06_209007678	6	150.629	22	42	25	7	0.48	2	-	B	H	H	A	-	B	H	H	A	H	H	-	A	H	H	B	B	B	H	H	B	-	B	-	A	A	H	H	B	B	B	B	H	B	A	A	-	H	B
352	C06_208110951	6	154.474	24	38	30	4	3.57	2	-	B	H	H	H	B	B	H	H	A	H	-	-	A	H	B	B	B	B	H	A	B	A	B	A	H	-	H	B	B	B	B	B	H	B	A	A	H	H	H
353	C06_211761392	6	158.141	24	39	26	7	1.45	2	-	B	B	B	H	-	B	H	H	A	H	A	-	A	H	-	B	B	A	B	A	B	-	B	-	H	H	H	H	B	B	B	B	B	B	A	A	A	H	H
354	C06_212866635	6	161.962	26	40	24	6	1.2	2	-	B	H	B	H	A	-	H	H	A	H	H	-	-	H	H	B	B	B	A	B	B	-	B	-	H	H	A	H	B	B	B	B	H	B	A	A	A	H	H
355	C06_212945231	6	165.553	28	40	24	4	1.91	2	-	B	B	B	H	A	B	H	A	A	H	H	B	A	H	B	B	B	H	B	H	B	A	B	-	H	H	H	H	B	B	B	B	H	B	A	A	A	H	H
356	C06_214324536	6	170.587	31	39	21	5	4.05	2	-	B	B	-	H	H	B	H	A	A	H	B	-	A	H	A	-	B	-	B	A	B	A	-	B	A	A	H	H	H	B	B	B	H	B	A	A	A	A	H
357	C06_217757533	6	175.45	36	40	17	3	9.58	2	***	B	H	B	B	H	B	H	A	A	H	A	A	-	A	A	H	B	H	A	A	B	A	A	H	A	A	A	B	H	B	A	B	H	B	A	A	A	H	H
358	C06_217756382	6	179.9	30	42	18	6	3.6	2	-	B	H	B	B	A	B	A	A	A	H	H	-	A	H	H	H	-	B	H	H	B	-	A	A	A	A	H	H	H	B	H	B	H	B	A	A	A	H	H
359	C06_217826544	6	183.548	20	43	25	8	0.61	2	-	B	B	-	B	H	B	H	A	A	H	H	-	A	H	H	B	-	H	B	H	B	-	A	-	A	H	H	B	H	B	H	B	H	B	A	A	-	H	H
360	C06_224234442	6	187.343	28	43	19	6	1.98	2	-	B	H	-	B	B	B	A	A	A	H	H	-	H	H	H	H	B	A	H	H	B	A	-	A	A	H	H	H	H	B	A	B	H	B	A	A	A	H	H
361	C06_220427854	6	191.509	28	44	21	3	1.32	2	-	B	H	B	B	H	B	A	A	A	H	-	A	B	H	A	H	B	H	H	-	B	A	A	A	A	H	H	A	H	B	H	B	H	B	A	A	A	H	H
362	C06_225215759	6	193.677	25	46	22	3	0.2	2	-	B	H	B	B	B	B	A	A	A	H	H	-	B	H	H	H	B	A	H	H	B	H	A	A	A	H	A	A	H	B	H	B	H	B	A	A	A	H	H
363	C06_226743685	6	197.185	31	39	22	4	3.89	2	-	B	H	B	B	B	B	A	A	H	H	H	A	-	H	A	A	B	A	H	B	B	A	A	A	A	A	A	A	H	B	H	B	A	B	A	A	A	H	H
364	C06_226743615	6	197.954	30	40	21	5	3.11	2	-	B	H	B	B	B	B	A	A	H	H	H	A	-	H	H	A	B	A	H	-	B	A	A	A	A	A	A	A	H	B	H	B	H	B	A	A	A	H	H
365	C06_226889704	6	200.351	29	42	22	3	1.92	2	-	B	H	B	B	H	B	A	A	H	H	A	A	B	H	H	A	B	-	H	B	B	A	A	A	A	H	H	H	H	B	H	B	A	B	A	A	A	H	H
366	C06_225914038	6	202.679	28	44	22	2	1.15	2	-	B	H	B	B	H	B	A	A	H	H	A	-	A	H	H	A	B	H	B	B	B	A	A	A	A	H	H	A	H	B	-	B	H	B	A	A	A	H	H
367	C06_225914080	6	203.646	28	42	24	2	1.4	2	-	B	H	B	B	H	B	A	A	H	H	A	-	A	H	H	A	B	H	B	B	B	A	A	A	A	H	H	A	H	B	-	B	H	B	A	A	A	H	H
368	C06_226375475	6	209.285	22	38	32	4	4.96	2	*	B	B	B	B	A	B	A	A	H	H	B	-	B	H	B	A	B	H	B	B	B	-	A	A	A	B	H	A	H	B	B	B	H	B	A	A	A	H	H
369	C06_235362010	6	212.957	31	34	23	8	6	2	**	A	A	B	B	H	-	B	A	H	H	A	A	-	H	A	-	B	-	A	H	H	B	A	B	H	H	B	A	A	H	B	B	H	B	A	H	A	H	B
370	C06_227737965	6	213.051	20	37	31	8	4.98	2	*	H	B	-	B	H	B	A	A	H	H	B	-	B	H	B	H	B	-	B	B	H	A	A	-	A	H	H	A	H	B	B	B	H	B	A	-	A	H	H
371	C06_227737977	6	214.969	19	34	33	10	8.33	2	**	H	B	-	B	H	B	A	A	B	H	B	-	B	H	B	H	B	-	B	B	A	A	A	-	-	H	H	-	H	B	B	B	H	B	A	-	A	H	H
372	C06_232031926	6	225.89	20	43	27	6	1.27	2	-	H	A	B	B	H	B	H	A	H	H	H	-	B	H	H	H	B	B	B	A	H	-	A	H	A	H	B	A	H	B	-	B	H	B	A	H	A	B	B
373	C06_231997158	6	231.752	29	37	23	7	3.34	2	-	A	A	-	B	-	B	H	A	H	H	B	-	B	B	H	B	B	B	A	A	H	-	A	-	A	-	B	A	H	B	H	-	H	B	A	H	A	B	A
374	C06_232772189	6	236.664	28	42	22	4	1.48	2	-	H	A	-	B	H	B	H	H	B	H	H	A	B	H	B	H	B	-	B	A	H	A	A	-	H	H	B	A	H	B	-	B	H	B	A	H	A	B	B
375	C06_232772632	6	243.537	23	35	30	8	4.8	2	*	H	A	B	B	H	-	H	A	B	H	B	A	B	H	B	A	B	B	A	H	B	-	A	-	H	B	B	A	H	-	H	B	H	B	-	H	A	B	B
376	C06_232771326	6	252.526	33	33	27	3	8.61	2	**	H	A	B	B	A	B	B	A	H	H	B	A	B	H	A	H	B	A	H	A	A	H	A	-	B	H	B	A	H	B	A	B	H	B	A	B	A	B	B
377	C07_3134895	7	0	32	41	13	10	8.58	2	**	A	B	A	-	H	B	A	A	A	H	H	A	-	H	H	A	A	A	B	H	A	-	B	-	A	H	H	H	B	A	B	A	A	H	A	H	A	A	B
378	C07_3134311	7	28.294	11	56	22	7	8.66	2	**	H	H	H	-	H	B	H	H	H	H	H	-	-	H	H	H	H	A	B	H	A	A	-	B	B	H	H	H	B	B	B	H	A	H	A	H	A	H	B
379	C07_3134309	7	28.871	10	56	22	8	9.82	2	***	H	H	H	-	H	B	H	H	H	H	H	-	-	H	H	H	H	A	B	H	A	A	-	B	B	H	H	H	B	B	B	H	A	H	A	H	A	H	B
380	C07_3134146	7	29.622	12	55	24	5	7.13	2	**	A	H	H	-	H	B	H	H	H	H	H	B	-	H	H	A	H	A	B	H	A	A	-	B	B	H	H	H	B	B	B	H	A	H	A	H	A	H	B
381	C07_3024388	7	35.824	11	57	27	1	9.19	2	**	H	H	H	B	H	B	H	H	H	H	H	A	B	H	H	H	H	H	B	A	H	A	B	-	B	H	H	H	B	B	B	H	H	H	H	H	H	H	B
382	C07_1085405	7	41.758	17	38	35	6	9.38	2	***	A	-	H	-	H	H	H	B	H	B	H	A	B	H	A	-	-	A	B	A	A	-	B	B	B	H	H	H	B	B	B	H	A	H	H	H	A	A	B
383	C07_1085370	7	43.053	18	39	34	5	7.48	2	**	A	-	H	-	A	H	H	B	H	B	H	A	B	H	A	-	-	A	B	A	A	A	B	B	B	H	H	H	B	B	B	H	A	H	A	H	A	A	B
384	C07_2686731	7	45.602	21	39	31	5	4.05	2	-	A	H	B	B	A	B	H	A	H	H	H	A	-	H	-	-	A	H	B	A	A	-	B	-	B	H	B	B	B	B	B	B	H	H	A	H	A	A	B
385	C07_1085307	7	47.198	24	44	24	4	0.17	2	-	A	-	H	-	A	H	H	A	H	H	H	A	H	H	A	-	-	A	B	A	A	A	B	B	B	H	H	H	H	B	B	H	A	H	A	H	A	A	B
386	C07_1085412	7	48.426	24	38	30	4	3.57	2	-	A	-	H	-	A	H	H	A	H	B	H	A	B	H	A	-	-	A	B	A	A	A	B	B	B	H	H	H	B	B	B	H	A	H	A	H	A	A	B
387	C07_1362712	7	49.674	22	41	29	4	2.15	2	-	A	B	H	B	A	B	H	A	H	H	-	-	-	A	A	H	A	H	B	A	A	A	B	H	B	H	H	A	B	B	B	H	H	H	A	H	A	A	B
388	C07_767129	7	51.794	21	36	33	6	6.8	2	**	A	H	-	B	-	B	H	A	B	B	B	A	B	H	A	H	A	B	B	A	-	-	B	-	B	H	B	A	B	B	B	A	H	H	A	H	A	A	B
389	C07_823849	7	53.283	23	39	30	4	3.2	2	-	A	A	-	B	A	H	H	A	H	B	H	-	B	H	A	H	A	H	B	-	A	A	B	-	B	H	H	H	B	B	B	H	H	H	A	H	A	A	B
390	C07_823847	7	53.447	22	40	30	4	2.96	2	-	A	A	-	B	A	H	H	A	H	B	H	-	B	H	A	H	A	H	B	-	A	A	B	-	B	H	H	H	B	B	B	H	H	H	A	H	A	A	B
391	C07_823733	7	53.864	21	41	31	3	3.45	2	-	A	A	B	B	A	H	H	A	H	B	H	-	B	H	A	H	A	H	B	-	A	A	B	-	B	H	H	H	B	B	B	H	H	H	A	H	A	A	B
392	C07_3595394	7	57.032	21	41	31	3	3.45	2	-	A	H	H	B	A	H	H	A	B	B	H	A	-	H	A	A	A	H	B	A	A	A	B	B	B	H	H	B	B	B	-	B	H	B	A	H	A	A	B
393	C07_4369967	7	61.702	32	31	30	3	10.42	2	***	A	H	H	B	A	A	H	A	B	B	A	A	-	H	A	A	A	A	B	A	A	A	A	B	B	H	A	A	B	B	-	H	B	B	A	H	A	A	B
394	C07_4545171	7	62.961	24	32	34	6	9.73	2	***	A	H	H	-	A	H	B	A	B	B	A	-	B	H	A	-	A	H	B	A	B	-	A	B	B	B	A	H	B	B	B	B	H	B	A	H	A	A	B
395	C07_4857401	7	65.747	25	34	31	6	6.18	2	**	A	B	H	B	A	H	B	A	B	B	A	-	-	H	A	A	A	B	B	-	H	A	A	B	H	H	A	B	B	B	-	H	H	B	A	H	A	A	B
396	C07_4762715	7	68.041	24	39	27	6	1.8	2	-	A	A	-	B	A	H	H	A	B	B	A	A	A	H	-	A	A	H	B	-	H	A	A	-	H	H	A	B	B	B	B	B	H	B	A	H	A	A	B
397	C07_5880881	7	69.701	29	37	23	7	3.34	2	-	A	H	A	B	A	B	H	A	B	B	A	-	A	H	A	A	-	B	B	A	A	A	A	B	H	H	A	B	B	B	-	H	H	B	A	H	A	A	B
398	C07_5880840	7	70.286	28	39	23	6	2.16	2	-	A	H	A	B	A	B	H	A	B	B	A	-	A	H	A	A	A	B	B	A	H	A	A	B	H	H	A	B	B	B	-	H	H	B	A	H	A	A	B
399	C07_7472301	7	72.369	31	39	22	4	3.89	2	-	A	H	H	B	A	H	H	A	B	B	A	-	A	H	A	A	A	A	B	A	A	A	A	B	H	H	A	B	H	B	B	H	H	B	A	H	A	A	B
400	C07_7842101	7	74.602	31	35	27	3	6.03	2	**	A	A	A	B	A	H	H	A	B	B	A	A	A	H	A	A	A	B	B	A	B	A	A	-	H	H	A	B	H	B	B	A	H	B	A	H	A	A	B
401	C07_7470617	7	75.701	28	38	27	3	3.13	2	-	A	B	H	B	A	A	H	A	B	B	A	A	B	H	A	-	A	B	B	A	B	A	A	-	H	H	A	B	H	B	B	H	H	B	A	H	A	A	B
402	C07_8194767	7	76.907	22	39	27	8	1.7	2	-	A	H	B	B	A	H	H	A	B	B	A	-	-	H	-	A	A	B	B	-	H	-	A	-	H	H	A	B	H	B	B	A	H	B	-	H	A	A	B
403	C07_8890793	7	80.85	29	40	22	5	2.41	2	-	A	H	-	B	A	A	H	A	B	B	A	H	-	H	A	A	A	B	B	A	B	-	A	B	H	H	A	B	A	H	B	A	H	B	A	H	A	A	B
404	C07_8890555	7	82.145	31	38	23	4	4.17	2	-	A	H	B	B	A	A	H	A	B	B	A	-	H	H	A	A	A	B	B	A	B	A	A	-	H	H	A	B	A	H	B	A	H	B	A	H	A	A	B
405	C07_8581716	7	83.47	30	37	28	1	4.73	2	*	A	B	B	B	A	A	H	A	B	B	A	-	B	H	A	A	A	B	B	A	B	A	A	B	H	H	A	B	H	H	B	A	H	B	A	H	A	A	B
406	C07_9475011	7	87.992	30	31	27	8	7.89	2	**	A	B	B	-	A	A	H	B	B	B	A	B	A	H	A	A	A	-	B	A	B	A	A	-	H	H	H	B	A	A	B	A	H	B	A	H	-	A	B
407	C07_10101080	7	89.455	26	35	25	10	3	2	-	H	B	B	B	A	A	H	H	B	B	A	-	A	H	-	A	A	-	B	A	B	A	-	-	H	H	H	B	A	H	B	A	H	B	A	H	A	A	B
408	C07_10668469	7	90.853	27	33	32	4	7.89	2	**	H	B	B	B	A	A	B	H	B	B	A	B	-	H	A	A	A	B	B	A	B	A	A	-	H	H	H	B	A	H	B	A	H	B	A	H	A	A	B
409	C07_10668523	7	92.262	23	31	34	8	10.43	2	***	H	B	B	B	A	A	B	H	B	B	A	B	-	H	A	A	A	B	B	-	B	-	A	-	H	H	H	B	A	H	B	A	H	B	A	H	-	A	B
410	C07_18245363	7	98.943	23	34	32	7	6.78	2	**	H	B	-	H	H	A	B	H	B	B	A	B	-	H	B	A	A	B	B	-	B	-	A	-	H	H	H	B	A	H	A	A	B	B	-	H	A	A	B
411	C07_19280120	7	101.538	28	29	31	8	10.43	2	***	H	B	B	H	A	A	H	H	B	B	A	-	B	H	A	-	A	H	H	-	B	-	A	-	H	B	H	B	A	H	A	A	B	B	A	H	A	A	B
412	C07_19279045	7	105.302	27	35	30	4	5.46	2	*	H	B	B	H	H	A	H	H	B	B	A	-	B	H	H	A	A	A	B	A	B	-	A	-	H	H	A	B	A	H	A	A	B	B	A	H	A	A	B
413	C07_19278989	7	105.985	28	36	29	3	4.76	2	*	H	B	B	H	H	A	H	H	B	B	A	-	B	H	H	A	A	A	B	A	B	-	A	-	H	H	A	B	A	H	A	A	B	B	A	H	A	A	B
414	C07_19279160	7	106.288	27	37	28	4	3.54	2	-	H	B	B	H	H	A	H	H	B	B	A	-	B	H	H	A	A	A	B	A	B	-	A	-	H	H	A	B	A	H	A	A	B	B	A	H	A	A	B
415	C07_175379806	7	118.141	30	37	26	3	4.23	2	-	H	B	B	H	H	A	H	B	B	B	A	A	A	H	A	A	H	H	H	-	B	A	A	B	H	H	H	H	A	B	A	A	B	B	A	H	A	A	H
416	C07_175000409	7	122.873	31	37	25	3	4.66	2	*	H	B	B	H	H	A	H	B	B	B	A	-	-	H	H	A	H	B	H	A	B	B	A	B	H	H	H	A	A	B	A	A	B	B	A	H	A	A	H
417	C07_174919528	7	126.909	32	30	27	7	10.01	2	***	B	B	B	H	B	A	H	B	B	B	A	H	B	H	H	A	A	-	A	A	B	A	A	-	B	A	B	H	A	B	A	A	-	B	-	B	A	A	H
418	C07_192931430	7	132.049	30	34	27	5	6.01	2	**	H	B	B	H	H	H	A	H	B	H	A	H	-	H	A	A	H	A	-	A	B	B	A	B	B	H	H	B	A	B	-	A	B	B	A	B	B	A	H
419	C07_192931418	7	133.079	32	34	26	4	7.04	2	**	H	B	B	H	H	A	A	H	B	H	A	H	-	H	A	A	H	A	-	A	B	B	A	B	B	H	H	B	A	B	A	A	B	B	A	B	B	A	H
420	C07_192920788	7	138.068	32	38	22	4	4.96	2	*	A	B	B	H	H	A	H	H	B	H	A	A	B	H	H	A	H	H	A	A	B	-	A	-	B	H	B	H	A	B	A	A	B	B	A	H	H	A	H
421	C07_200050087	7	141.349	30	35	21	10	4.86	2	*	H	-	-	A	H	A	A	H	-	A	-	-	-	H	B	A	H	-	A	A	B	B	A	B	B	B	H	H	A	H	-	A	B	B	A	H	B	A	H
422	C07_203699416	7	145.424	23	41	27	5	1.24	2	-	H	B	B	H	H	A	H	H	H	H	H	H	B	H	H	A	H	-	A	A	B	A	H	B	B	B	H	H	A	B	A	-	B	B	A	H	B	A	H
423	C07_205019995	7	148.926	28	37	28	3	3.88	2	-	H	B	-	H	B	A	B	H	H	H	H	-	A	H	H	A	H	A	A	A	B	B	H	B	B	A	H	B	A	H	A	A	B	B	A	B	B	A	H
424	C07_208579093	7	153.934	31	30	30	5	10.58	2	***	H	B	B	B	A	A	H	A	B	H	A	-	-	A	H	B	A	B	A	-	B	A	A	B	B	H	H	B	A	H	A	A	H	B	A	A	B	A	H
425	C07_208795790	7	159.027	27	32	30	7	7.22	2	**	H	B	B	H	A	A	H	H	-	H	B	A	A	A	-	B	H	B	A	A	B	B	A	B	B	H	H	H	A	H	-	A	A	B	A	H	B	A	B
426	C07_208795574	7	159.162	29	32	29	6	7.51	2	**	H	B	B	H	A	A	H	H	-	H	B	A	A	A	-	B	H	B	A	A	B	B	A	B	B	H	H	H	A	H	A	A	A	B	A	H	B	A	B
427	C07_206190269	7	161.389	30	31	30	5	9.24	2	***	H	B	B	H	A	A	H	H	H	H	A	B	-	A	B	H	H	B	A	A	B	B	B	B	B	H	H	H	A	H	A	A	H	B	A	H	B	A	H
428	C07_205910005	7	165.076	29	37	29	1	4.64	2	*	H	B	B	H	A	A	H	H	H	H	A	A	A	A	H	H	H	B	A	-	B	B	H	B	B	H	H	H	A	H	A	A	H	B	A	H	B	A	H
429	C07_205909938	7	165.377	30	36	28	2	5.23	2	*	H	B	B	H	A	A	H	H	H	H	A	A	A	A	H	H	H	B	A	-	B	B	H	B	B	H	H	H	A	H	A	A	H	B	A	H	B	A	H
430	C07_205910074	7	166.019	28	38	29	1	3.82	2	-	H	B	B	H	A	A	H	H	H	H	H	A	H	A	H	H	H	B	A	-	B	B	H	B	B	H	H	H	A	H	A	A	H	B	A	H	B	A	H
431	C07_205918741	7	166.972	26	35	30	5	5.2	2	*	H	B	B	H	A	A	H	H	H	H	H	-	A	A	B	-	B	B	-	A	B	B	H	B	B	A	H	H	A	H	-	A	H	B	A	H	B	A	H
432	C07_209020826	7	172.851	25	32	32	7	8.12	2	**	H	B	-	A	A	A	H	H	H	H	B	B	-	A	H	B	H	B	A	A	B	-	A	-	B	B	H	H	A	H	-	A	H	H	A	H	B	A	H
433	C07_209670122	7	174.677	29	33	29	5	6.87	2	**	H	B	B	H	A	A	H	H	H	H	H	-	-	A	B	A	H	B	A	A	B	B	B	B	B	H	H	A	A	H	A	A	H	H	H	H	B	A	H
434	C07_213712324	7	178.817	28	31	28	9	7.18	2	**	H	B	B	A	A	H	H	A	H	H	H	H	A	A	H	B	A	B	A	A	B	-	H	B	B	H	H	H	A	H	-	A	A	H	-	A	-	A	A
435	C07_212504309	7	180.784	29	33	28	6	6.42	2	**	B	B	-	A	A	B	H	A	A	H	H	-	A	A	B	H	A	-	A	A	B	-	H	-	B	H	H	B	A	H	A	A	H	H	H	H	-	A	H
436	C07_212856414	7	184.723	23	34	33	6	7.6	2	**	H	H	B	-	A	B	H	A	H	H	H	A	H	A	B	-	A	B	-	A	B	B	H	B	B	H	H	A	A	H	A	H	H	H	H	H	B	A	H
437	C07_219605292	7	187.014	21	39	26	10	1.33	2	-	H	H	-	A	-	B	H	A	H	H	H	-	-	A	H	H	A	-	A	-	B	H	H	B	B	H	B	H	A	H	A	H	H	H	H	H	B	A	H
438	C07_219605368	7	187.594	21	39	26	10	1.33	2	-	H	H	-	A	-	H	H	A	B	H	H	-	-	A	H	H	A	-	A	-	B	H	H	B	B	H	B	H	A	H	A	H	H	H	H	H	B	A	H
439	C07_216783065	7	190.051	29	30	28	9	8.4	2	**	H	A	B	A	A	B	A	A	A	H	-	A	-	A	-	A	A	B	A	A	B	-	H	B	B	A	H	-	A	H	A	H	H	H	H	H	B	A	H
440	C07_218112609	7	195.413	28	30	28	10	7.86	2	**	H	H	B	A	H	H	A	A	H	H	H	-	-	A	B	B	A	-	A	B	B	-	A	-	B	A	B	A	A	H	A	H	H	H	H	H	-	A	A
441	C07_221409888	7	199.964	27	36	26	7	3.27	2	-	B	A	-	A	H	A	H	A	H	H	B	A	A	A	H	A	A	A	H	H	B	B	H	-	B	H	H	H	A	H	B	H	H	H	H	B	A	A	H
442	C07_227643111	7	207.543	22	31	33	10	9.51	2	***	B	H	-	H	H	A	H	A	H	H	H	-	-	A	B	A	H	B	B	B	B	A	H	-	B	B	A	B	H	H	B	H	H	H	B	B	A	A	A
443	C07_227643167	7	208.753	24	31	31	10	7.84	2	**	B	H	-	H	H	A	H	A	H	H	A	-	-	A	B	A	H	B	B	B	B	A	H	-	B	B	A	B	H	H	B	H	H	H	B	B	A	A	A
444	C07_227766372	7	213.825	27	39	25	5	1.95	2	-	B	H	-	H	H	B	H	A	H	H	A	-	A	A	B	H	H	A	B	A	A	H	H	A	B	B	A	B	H	H	H	H	H	H	B	H	H	A	H
445	C07_228176966	7	216.875	25	36	27	8	3	2	-	B	-	B	H	-	H	H	A	H	H	H	A	A	A	H	H	A	A	B	B	A	-	-	A	B	B	-	B	H	H	A	A	H	H	B	H	A	A	H
446	C07_227642776	7	218.965	18	42	33	3	5.71	2	*	B	H	B	H	H	H	H	A	H	H	H	A	-	A	H	H	H	H	B	H	H	B	H	-	B	B	A	B	H	H	B	H	B	H	B	H	H	A	H
447	C07_228146737	7	220.45	20	41	28	7	1.99	2	-	B	H	B	H	H	H	H	A	H	H	H	-	-	A	A	-	-	B	B	A	H	-	H	A	B	B	A	B	H	H	B	A	H	H	B	H	H	A	H
448	C07_228036845	7	221.749	19	44	30	3	2.87	2	-	B	H	B	H	H	H	H	A	H	H	B	A	-	A	H	B	H	H	B	H	H	-	B	-	B	B	A	B	H	H	B	A	H	H	B	H	H	A	H
449	C07_228175601	7	224.954	22	34	30	10	5.26	2	*	B	H	-	H	H	B	H	A	H	H	A	-	-	A	A	-	-	-	B	-	H	-	A	B	B	B	A	B	H	H	A	B	H	H	B	H	H	A	H
450	C07_228196687	7	226.794	18	41	33	4	5.98	2	*	B	H	B	B	H	H	H	A	H	H	H	B	H	A	A	H	A	H	B	H	B	-	H	-	B	B	A	B	H	H	H	B	H	H	B	H	H	A	H
451	C07_228196717	7	228.36	17	41	35	3	8.27	2	**	B	H	B	B	B	H	H	A	H	H	B	B	H	A	A	H	A	H	B	H	B	-	H	-	B	B	A	B	H	H	H	B	H	H	B	H	H	A	H
452	C07_230351143	7	235.572	21	42	31	2	3.19	2	-	B	H	B	A	H	A	B	H	H	H	H	A	-	A	H	H	A	H	B	H	H	A	H	B	B	A	A	B	B	H	H	H	B	H	B	H	H	A	B
453	C07_230351271	7	235.669	21	42	32	1	3.82	2	-	B	H	B	A	H	A	B	H	H	H	H	A	B	A	H	H	A	H	B	H	H	A	H	B	B	A	A	B	B	H	H	H	B	H	B	H	H	A	B
454	C07_230339410	7	242.14	24	32	32	8	8	2	**	B	B	-	B	H	B	B	H	H	H	A	-	-	A	A	B	A	H	-	A	H	-	H	-	B	A	A	B	B	H	A	H	H	H	B	H	H	A	B
455	C08_77717680	8	0	25	30	32	9	9.51	2	***	B	H	B	B	H	A	B	H	A	A	B	B	-	H	-	-	B	-	B	B	B	H	H	A	H	A	H	-	A	B	A	A	B	B	A	A	A	H	H
456	C08_96667221	8	3.109	26	32	28	10	5.72	2	*	H	H	B	B	B	H	B	H	A	A	B	-	B	H	-	-	B	-	A	-	B	A	H	A	H	A	H	B	A	B	-	A	B	B	A	A	A	H	H
457	C08_122769590	8	7.672	28	32	34	2	10.34	2	***	H	B	B	A	A	A	B	H	A	A	B	B	A	H	B	B	B	B	H	B	B	-	H	A	H	A	H	B	A	B	H	A	B	B	A	H	B	A	H
458	C08_114144927	8	10.337	29	30	31	6	10.09	2	***	H	A	B	H	H	A	B	H	A	A	B	B	-	H	B	B	B	H	B	B	B	-	H	-	H	A	H	B	A	B	A	A	B	B	A	A	A	A	H
459	C08_122903265	8	13.798	26	38	31	1	4.33	2	-	H	A	B	H	H	H	B	H	A	A	B	B	A	H	B	B	B	H	-	B	B	H	H	A	H	A	A	B	A	B	B	A	B	B	A	H	H	A	H
460	C08_123713812	8	15.81	26	37	29	4	3.72	2	-	H	H	B	H	H	A	B	B	H	A	B	-	A	H	B	B	B	H	A	A	B	H	H	A	H	A	A	B	A	B	A	A	B	B	A	H	H	A	H
461	C08_124071368	8	20.958	24	35	34	3	7.84	2	**	B	H	B	A	B	H	B	B	H	A	B	B	-	H	B	B	B	H	H	B	B	-	H	-	H	A	A	B	A	B	A	A	B	B	A	H	H	A	H
462	C08_124071323	8	21.505	26	33	35	2	10.06	2	***	B	H	B	A	B	H	B	B	H	A	B	B	-	H	B	B	B	H	H	B	B	B	A	-	H	A	A	B	A	B	A	A	B	B	A	H	H	A	H
463	C08_124071361	8	21.581	26	33	34	3	9.22	2	***	B	H	B	A	B	H	B	B	H	A	B	B	-	H	B	B	B	H	H	B	B	-	A	-	H	A	A	B	A	B	A	A	B	B	A	H	H	A	H
464	C08_124071312	8	21.918	26	34	34	2	8.55	2	**	B	H	B	A	B	H	B	B	H	A	B	B	-	H	B	B	B	H	H	B	B	B	A	-	H	A	A	B	A	B	A	A	B	B	A	H	H	A	H
465	C08_124492495	8	25.294	23	30	33	10	10.19	2	***	B	H	B	H	H	A	B	B	H	A	B	-	B	H	B	-	-	A	H	-	B	-	-	-	H	A	A	B	A	B	A	A	B	B	B	H	H	A	H
466	C08_124452973	8	27.37	22	35	35	4	8.93	2	**	B	A	B	H	H	H	B	B	H	A	B	B	B	H	B	B	B	H	H	B	B	-	H	A	H	A	A	B	A	B	A	A	B	B	B	A	H	A	H
467	C08_124491968	8	28.467	23	33	35	5	10.03	2	***	B	A	B	H	H	H	B	B	H	A	B	-	B	H	B	B	-	H	H	-	B	A	H	-	B	A	A	B	A	B	H	-	B	B	B	H	A	A	H
468	C08_124491769	8	30.026	23	34	35	4	9.39	2	***	B	H	B	H	H	H	B	B	H	A	B	H	-	H	B	B	B	-	B	-	B	A	B	A	H	A	A	B	A	B	H	A	B	B	B	H	H	A	H
469	C08_124491649	8	30.145	23	34	36	3	10.35	2	***	B	H	B	H	H	H	B	B	H	A	B	H	-	H	B	B	B	-	B	-	B	A	B	A	H	A	A	B	A	B	H	A	B	B	B	H	H	A	H
470	C08_124412469	8	31.934	20	34	35	7	10.01	2	***	B	H	-	B	H	B	B	B	H	A	B	B	-	H	B	B	-	H	H	B	B	-	H	A	H	A	A	B	A	B	B	A	B	B	B	H	A	A	H
471	C08_127579829	8	36.401	23	33	31	9	6.54	2	**	B	H	B	H	H	H	B	B	A	A	H	-	-	H	B	-	B	B	H	-	H	-	H	A	H	A	A	B	A	H	B	A	B	B	B	A	H	A	H
472	C08_127807146	8	38.119	20	36	34	6	7.96	2	**	B	H	B	H	B	B	B	B	A	A	H	B	-	H	B	B	B	B	H	B	A	-	H	A	H	A	A	B	A	H	-	A	B	B	B	A	H	A	H
473	C08_127632693	8	39.141	22	32	33	9	8.86	2	**	B	B	-	H	-	H	B	B	A	A	H	B	-	H	-	B	B	B	H	-	H	-	H	A	H	A	A	B	A	H	-	A	B	B	B	A	H	A	B
474	C08_127641709	8	40.668	20	36	34	6	7.96	2	**	B	H	B	H	B	H	B	B	A	A	H	B	-	H	B	B	B	B	H	B	H	-	B	-	H	A	A	B	A	H	-	A	B	B	B	A	H	A	H
475	C08_127641680	8	40.981	21	35	34	6	8.2	2	**	B	H	B	H	B	H	B	B	A	A	H	B	-	H	B	B	B	B	H	B	H	-	B	-	H	A	A	B	A	H	-	A	B	B	B	A	H	A	H
476	C08_127641843	8	42.057	21	37	32	6	5.53	2	*	B	H	B	H	H	H	B	B	A	A	H	B	-	H	B	B	B	B	H	B	H	-	H	-	H	A	A	B	A	H	-	A	B	B	B	A	H	A	H
477	C08_127641802	8	42.67	23	35	33	5	7.04	2	**	B	H	B	H	B	H	B	B	A	A	H	B	-	H	B	B	B	B	A	B	H	A	H	-	H	A	A	B	A	H	-	A	B	B	B	A	H	A	H
478	C08_130102868	8	50.293	26	29	31	10	9.7	2	***	B	H	B	B	A	H	B	H	A	A	H	-	-	H	B	B	B	B	H	-	A	-	A	-	H	A	A	-	A	A	B	A	B	B	B	A	H	H	H
479	C08_130672178	8	52.663	30	29	27	10	9.33	2	***	-	A	-	B	H	-	B	H	A	A	B	B	B	H	A	-	A	-	A	B	H	-	A	-	H	A	A	B	A	A	B	A	B	B	-	A	B	H	H
480	C08_132012805	8	56.783	29	31	32	4	9.98	2	***	B	A	B	B	B	B	B	H	A	A	A	-	B	H	B	B	A	B	A	B	H	-	A	A	H	A	A	B	A	A	B	A	B	B	B	A	-	H	H
481	C08_131937502	8	58.134	27	31	30	8	7.89	2	**	B	H	B	B	B	B	B	H	A	A	A	-	-	H	B	B	B	B	A	-	H	A	A	-	H	A	A	B	A	A	B	A	B	B	B	A	-	H	H
482	C08_133161054	8	61.979	29	32	31	4	8.61	2	**	A	H	B	B	H	B	B	H	A	A	A	B	B	H	H	B	B	B	A	H	H	-	A	-	H	A	A	B	A	A	B	A	B	B	B	A	A	H	B
483	C08_133161091	8	62.673	31	33	27	5	7.22	2	**	A	H	B	B	H	-	B	H	A	A	A	B	-	H	H	B	B	H	A	H	H	-	A	-	H	A	A	B	A	A	B	A	B	B	B	A	A	H	B
484	C08_133302445	8	64.042	27	33	27	9	5.07	2	*	A	H	B	B	B	H	B	H	A	A	A	-	-	H	H	B	B	H	A	-	H	B	A	-	H	A	A	B	A	A	B	A	B	B	B	A	A	H	B
485	C08_133688318	8	64.786	30	29	28	9	9.76	2	***	A	H	B	B	H	B	B	H	A	A	A	B	B	H	B	B	-	-	A	A	H	-	A	-	B	A	A	B	A	A	B	A	B	B	B	A	A	H	B
486	C08_132775938	8	66.13	33	33	24	6	8.2	2	**	H	H	B	B	A	H	B	H	A	A	A	B	-	H	-	B	A	-	A	A	H	-	A	A	H	A	A	B	A	A	-	A	B	B	B	A	A	B	B
487	C08_136716531	8	67.299	28	33	26	9	5.16	2	*	A	A	-	B	H	-	B	H	A	A	A	-	B	H	H	B	H	-	A	A	-	B	A	A	H	A	A	B	A	A	B	A	B	B	B	A	-	B	B
488	C08_136937633	8	68.118	33	34	27	2	7.96	2	**	A	B	B	B	H	H	B	H	A	A	A	B	-	H	H	B	H	A	A	H	H	B	A	A	H	A	A	B	A	A	B	A	B	B	B	A	A	B	B
489	C08_134151947	8	69.428	29	37	28	2	4.28	2	-	A	H	B	B	A	H	B	H	A	A	A	B	B	H	H	B	H	B	H	H	H	B	A	A	H	A	A	B	A	A	B	A	B	B	B	A	A	B	B
490	C08_137038128	8	70.565	27	36	24	9	2.79	2	-	A	H	B	B	H	H	B	A	A	A	A	-	-	A	H	-	H	B	B	H	H	-	A	-	H	A	A	B	A	A	-	A	B	B	B	A	A	B	B
491	C08_134164333	8	71.948	29	32	28	7	7.04	2	**	A	H	B	B	A	H	B	H	A	A	A	B	-	H	A	B	B	-	H	H	H	-	A	-	A	A	A	B	A	A	B	A	B	B	B	A	A	B	B
492	C08_136814049	8	72.776	31	32	25	8	7.36	2	**	A	A	B	B	-	H	B	H	A	A	A	-	-	H	A	B	A	A	H	H	H	-	A	-	H	A	A	-	A	A	B	A	B	B	B	A	A	B	B
493	C08_134216949	8	74.406	29	29	29	9	9.67	2	***	-	A	-	B	-	B	B	A	A	A	A	-	-	H	H	B	H	B	B	B	H	-	-	A	H	A	A	B	A	A	B	A	B	B	B	A	A	B	B
494	C08_140448887	8	84.336	31	32	27	6	7.87	2	**	H	H	B	B	H	H	B	H	A	A	A	B	-	H	-	B	A	H	H	H	A	B	A	-	H	A	A	B	H	A	H	A	B	B	B	H	A	B	B
495	C08_140448947	8	85.003	32	31	25	8	8.8	2	**	H	H	-	B	H	H	B	H	A	A	A	B	-	H	-	B	A	H	H	H	A	B	A	-	H	A	A	B	H	A	A	A	B	B	B	H	A	B	B
496	C08_141528087	8	90.566	30	37	23	6	3.93	2	-	H	H	B	B	H	A	B	H	A	A	A	-	H	H	H	B	A	H	A	H	A	A	A	-	-	A	H	B	H	A	H	H	B	B	B	H	A	H	B
497	C08_141876351	8	92.926	33	31	25	7	9.63	2	***	H	A	B	B	-	H	B	H	A	A	A	B	A	B	B	B	A	H	H	-	A	A	A	-	H	A	H	B	H	A	A	A	B	B	B	H	A	H	B
498	C08_142309263	8	95.337	30	32	25	9	6.66	2	**	H	H	B	B	H	H	B	H	A	A	-	-	-	B	A	B	A	B	-	A	H	A	A	-	H	A	H	B	H	A	H	H	B	B	B	H	A	H	B
499	C08_143356924	8	97.527	31	30	28	7	9.65	2	***	H	B	B	B	B	A	B	A	A	A	A	B	B	B	H	B	-	B	-	H	A	A	A	A	H	A	B	B	H	A	-	H	B	B	-	H	A	H	B
500	C08_143357165	8	99.719	29	32	33	2	9.91	2	***	H	H	B	B	B	-	B	A	A	A	A	B	B	B	B	B	A	-	H	H	H	A	A	B	H	A	H	B	H	A	H	B	B	B	B	H	A	H	B
501	C08_143283720	8	102.086	29	34	28	5	5.84	2	*	H	H	B	B	H	H	B	A	A	A	A	-	H	B	B	B	A	H	B	B	H	A	A	B	H	A	H	B	H	A	A	H	B	B	B	H	A	H	B
502	C08_143367325	8	104.668	30	31	26	9	7.55	2	**	B	B	B	B	A	H	B	A	A	A	A	-	H	B	H	B	A	A	H	A	B	-	A	-	B	A	A	B	H	A	H	-	B	B	-	H	A	H	B
503	C08_143367624	8	109.299	31	29	28	8	10.43	2	***	A	B	B	B	H	B	B	A	A	A	A	-	A	B	H	B	A	-	H	-	B	-	A	-	B	A	H	-	H	A	A	H	B	B	B	B	-	B	B
504	C08_143367648	8	109.942	30	30	28	8	9	2	**	A	B	B	B	H	B	B	A	A	A	A	-	A	B	H	B	A	-	H	-	B	-	A	-	B	A	H	-	H	A	A	H	B	B	B	B	-	B	B
505	C09_33292	9	0	30	30	29	7	9.47	2	***	H	H	H	-	B	A	H	H	A	B	A	B	B	H	A	B	A	H	H	B	A	-	A	-	H	H	B	-	A	B	-	B	A	H	H	A	H	H	B
506	C09_583735	9	1.892	31	32	28	5	8.21	2	**	H	H	-	B	B	A	H	H	A	B	A	B	-	H	A	H	A	-	H	H	H	B	A	B	H	H	B	H	A	B	H	B	A	H	A	A	A	H	B
507	C09_2460175	9	5.469	31	32	30	3	9.06	2	**	H	H	H	B	B	A	H	H	A	B	A	H	-	H	A	B	A	A	A	B	H	B	A	-	H	H	B	B	A	B	H	B	B	H	H	A	H	H	B
508	C09_2427818	9	7.899	28	32	31	5	8.21	2	**	B	H	H	B	B	A	H	H	A	B	A	B	B	H	A	B	A	B	H	H	-	B	A	-	B	-	B	B	A	B	H	B	H	H	A	A	-	H	B
509	C09_2442506	9	10.462	29	38	25	4	3.13	2	-	H	H	H	B	B	A	H	H	A	B	A	-	-	H	A	H	A	H	H	H	H	-	A	-	H	H	B	B	A	B	H	B	A	H	H	A	B	H	B
510	C09_2455578	9	12.255	29	36	30	1	5.59	2	*	H	H	H	B	B	A	H	H	A	B	A	A	B	H	A	H	A	H	B	H	H	B	A	B	H	H	B	H	A	B	H	B	H	H	A	A	H	H	B
511	C09_2363467	9	14.4	34	33	26	3	9.22	2	***	H	A	H	-	B	A	H	H	A	B	A	A	-	H	A	A	A	A	H	H	A	B	A	B	H	H	B	B	A	B	A	B	H	H	H	A	H	H	B
512	C09_3012676	9	18.517	33	31	28	4	10.33	2	***	H	H	A	B	B	A	H	H	A	B	A	B	-	H	A	H	A	H	A	H	H	-	A	B	H	H	B	B	A	B	H	B	A	H	B	A	H	H	B
513	C09_3012628	9	19.701	31	32	29	4	8.61	2	**	H	H	A	B	B	A	H	H	A	B	A	B	-	H	A	H	A	H	H	H	H	-	A	B	H	H	B	B	A	B	B	B	H	H	B	A	H	H	B
514	C09_3453616	9	23.233	25	34	36	1	10.22	2	***	H	B	B	B	B	A	H	H	A	B	A	H	B	H	A	H	A	H	B	H	H	H	A	B	B	H	B	B	A	B	B	B	H	H	B	A	H	H	B
515	C09_7272108	9	35.029	24	36	34	2	7.28	2	**	H	B	B	B	B	H	H	H	A	B	A	B	B	H	A	A	A	H	B	B	A	-	A	B	B	B	B	B	A	B	H	H	H	H	B	H	H	H	B
516	C09_7272124	9	36.112	23	36	35	2	8.21	2	**	H	B	B	B	B	B	H	H	A	B	A	B	B	H	A	A	A	H	B	B	A	-	A	B	B	B	B	B	A	B	H	H	H	H	B	H	H	H	B
517	C09_7272058	9	36.777	25	34	33	4	7.65	2	**	H	B	B	B	B	B	H	H	A	B	A	-	B	H	A	A	A	H	-	B	A	-	A	B	B	B	B	B	A	B	A	H	H	H	B	H	H	H	B
518	C09_10356897	9	48.986	24	38	32	2	4.81	2	*	A	B	B	B	B	H	H	H	A	H	A	B	B	H	B	H	B	H	B	-	A	A	A	-	B	H	B	B	H	H	H	A	H	H	B	H	A	A	B
519	C09_10356438	9	54.601	28	30	28	10	7.86	2	**	H	B	B	B	B	H	H	H	A	H	A	-	A	H	A	A	A	-	-	B	A	-	A	-	B	A	B	-	H	A	H	A	B	H	B	H	-	A	B
520	C09_20128064	9	58.615	26	33	34	3	9.22	2	***	H	B	B	B	B	H	H	H	A	H	A	B	-	H	H	H	B	H	B	B	A	A	A	B	B	H	B	B	H	A	A	A	B	H	H	H	B	A	B
521	C09_30434523	9	64.792	22	32	32	10	7.95	2	**	H	B	A	B	B	-	H	H	H	A	H	-	-	H	-	A	B	H	B	B	H	-	A	-	B	H	B	B	H	A	-	A	B	H	-	H	-	A	B
522	C09_28487614	9	69.104	21	33	35	7	10.35	2	***	H	B	-	B	B	B	H	H	H	A	H	-	-	H	H	B	A	H	B	B	H	-	A	B	B	A	B	B	H	A	-	A	B	H	H	H	H	A	B
523	C09_31258781	9	72.786	25	34	27	10	3.86	2	-	H	B	H	B	-	B	H	H	H	A	B	-	A	H	A	H	A	A	B	B	H	-	A	-	B	H	B	B	H	A	-	A	B	H	-	H	H	A	B
524	C09_31258955	9	73.439	24	32	30	10	6.47	2	**	H	B	H	B	-	B	H	H	H	A	B	-	A	H	A	H	-	A	B	B	H	-	A	-	B	H	B	B	B	A	-	A	B	H	-	H	H	A	B
525	C09_150771338	9	78.98	27	30	29	10	7.95	2	**	H	B	H	B	B	-	H	B	H	A	-	B	-	H	A	H	A	A	B	-	H	A	A	B	B	A	H	B	H	H	H	A	A	A	-	H	A	A	H
526	C09_173894263	9	81.435	29	34	30	3	6.74	2	**	H	B	B	B	B	B	H	H	A	A	H	B	-	H	A	A	A	A	B	H	H	A	A	-	B	H	H	B	H	A	H	A	H	A	A	H	A	A	H
527	C09_172496232	9	84.582	24	41	27	4	1.28	2	-	H	B	A	B	B	A	H	H	B	A	H	B	A	H	A	H	A	A	B	H	H	-	A	-	B	H	H	H	H	A	H	-	H	A	H	A	A	A	H
528	C09_144026342	9	86.806	21	38	32	5	5.13	2	*	A	B	-	B	B	-	H	H	H	A	H	B	A	H	A	H	A	-	B	B	H	-	A	-	B	H	A	B	H	A	H	A	H	A	A	H	A	A	H
529	C09_175682906	9	87.927	24	41	28	3	1.65	2	-	H	B	H	B	B	H	H	H	A	A	H	B	A	H	A	H	A	A	B	H	-	B	A	-	B	H	A	B	H	A	H	A	A	A	A	H	A	A	H
530	C09_59536877	9	89.377	22	38	30	6	3.6	2	-	H	B	-	B	B	H	H	H	H	A	H	B	-	H	A	H	A	A	B	H	H	B	A	B	B	H	H	B	H	A	-	A	A	A	H	H	A	A	H
531	C09_59536787	9	90.011	22	38	33	3	5.71	2	*	H	B	-	B	B	H	H	H	H	A	H	B	-	H	A	H	A	A	B	H	H	B	A	B	B	H	H	B	H	A	B	A	A	A	H	H	A	A	H
532	C09_161622714	9	91.638	22	40	29	5	2.41	2	-	H	B	B	-	B	H	H	H	H	A	B	B	-	H	A	H	A	H	B	H	H	-	A	-	B	H	H	B	H	A	B	A	A	A	H	H	A	A	H
533	C09_217741070	9	94.491	24	40	28	4	1.91	2	-	H	B	-	B	B	A	H	H	H	A	A	-	A	H	A	H	A	A	B	H	H	-	A	-	H	H	H	B	H	A	B	A	B	A	A	H	A	A	H
534	C09_217991534	9	96.972	21	46	26	3	0.55	2	-	H	H	B	B	B	A	H	H	A	A	A	B	A	H	A	H	A	H	B	H	H	B	A	-	H	H	H	B	H	A	H	A	H	A	-	H	A	A	A
535	C09_218003284	9	99.814	21	44	28	3	1.32	2	-	-	A	H	B	B	H	H	H	H	A	A	B	-	H	A	H	A	H	B	A	H	H	A	-	A	H	H	B	H	A	H	A	H	A	H	H	A	A	H
536	C09_218003406	9	100.477	21	44	28	3	1.32	2	-	-	A	H	B	B	H	H	H	H	A	A	B	-	B	A	H	A	H	B	A	H	H	A	-	A	H	H	B	H	A	H	A	H	A	H	H	A	A	H
537	C09_223988963	9	104.331	20	36	33	7	7.04	2	**	B	H	H	B	B	A	H	H	B	A	A	B	-	H	A	H	A	B	B	A	A	-	A	-	B	H	B	-	H	A	B	A	H	A	-	H	A	A	H
538	C09_70070394	9	109.139	26	37	26	7	2.53	2	-	H	A	H	B	B	H	H	H	H	A	H	-	A	H	B	A	A	A	B	A	A	-	A	A	H	A	A	-	H	A	H	A	H	A	H	H	A	A	H
539	C09_64873309	9	115.61	29	34	24	9	4.72	2	*	B	H	-	B	B	A	H	H	H	A	B	-	-	H	H	A	A	H	B	A	A	A	A	A	-	H	H	B	H	A	-	A	H	H	H	H	A	A	H
540	C09_233927164	9	119.62	25	34	31	6	6.18	2	**	A	A	B	B	B	H	A	H	H	A	B	A	B	H	B	A	A	-	B	B	H	-	A	-	H	H	H	B	H	A	A	A	A	H	-	B	-	A	B
541	C09_244324848	9	127.64	24	36	31	5	5.04	2	*	B	B	A	B	H	H	A	H	H	A	-	-	A	H	H	-	A	H	B	B	H	B	A	H	H	H	B	B	B	H	B	A	A	H	H	B	A	A	B
542	C09_242996810	9	133.154	25	32	31	8	7.36	2	**	H	B	-	B	A	H	H	H	H	A	B	B	-	A	H	H	A	H	B	B	B	-	A	-	H	H	B	B	A	H	H	A	A	H	H	B	A	A	B
543	C09_244338794	9	137.866	20	36	32	8	6.18	2	**	H	B	A	B	H	H	H	B	H	A	B	-	B	H	H	H	A	H	B	B	A	B	H	-	A	A	B	B	B	H	B	-	A	H	-	B	A	A	B
544	C09_250129643	9	151.559	23	37	32	4	5.28	2	*	H	B	A	B	H	A	H	H	A	B	B	B	A	H	B	B	A	A	B	B	A	-	H	-	A	H	H	A	B	H	B	A	A	H	A	B	A	A	B
545	C09_252447674	9	156.442	19	44	29	4	2.35	2	-	A	B	A	B	H	H	H	B	A	B	B	B	H	H	A	B	H	B	B	B	A	-	H	-	A	H	B	H	B	H	B	H	H	H	A	B	A	A	H
546	C09_251947169	9	160.235	26	38	27	5	2.49	2	-	A	B	A	B	H	A	H	A	A	B	B	A	-	H	A	H	H	B	B	B	A	-	H	-	A	H	B	A	B	H	-	A	H	H	A	B	-	A	H
547	C09_251946986	9	161.05	26	37	29	4	3.72	2	-	A	B	A	B	H	A	H	A	A	B	B	A	-	H	A	H	H	B	B	B	A	-	H	-	A	H	B	A	B	H	-	A	H	H	A	B	A	A	H
548	C09_251684225	9	164.617	18	42	28	8	2.45	2	-	A	B	-	B	H	-	H	H	A	B	-	H	-	H	H	H	H	B	B	-	A	B	H	A	A	H	H	A	B	H	B	A	H	H	H	B	A	A	H
549	C09_251684314	9	165.602	19	44	31	2	3.45	2	-	A	H	A	B	H	H	H	H	A	B	B	-	B	H	H	H	B	B	B	B	A	B	H	A	A	H	H	H	B	H	B	A	H	H	H	B	A	A	H
550	C09_252069901	9	166.871	17	45	31	3	4.31	2	-	A	B	A	B	H	H	H	H	A	B	B	-	B	H	B	H	H	B	B	B	A	-	H	-	A	H	H	H	B	H	B	H	A	H	H	B	A	A	H
551	C09_251544634	9	169.237	19	37	35	5	8.8	2	**	A	B	A	B	H	H	H	H	A	B	B	-	-	H	H	A	H	B	B	B	A	B	H	-	A	H	A	H	B	H	B	A	H	H	B	B	A	A	H
552	C09_251212535	9	170.915	21	37	29	9	3.41	2	-	A	B	A	B	H	H	H	H	A	B	B	-	B	H	B	A	H	-	B	B	A	-	H	B	A	H	A	H	B	H	-	A	A	H	A	B	A	A	H
553	C09_251245304	9	173.226	23	37	31	5	4.58	2	-	A	B	A	B	H	H	H	H	A	B	B	-	B	H	H	A	H	-	-	B	A	B	A	-	A	H	B	H	B	H	B	A	A	H	H	B	A	A	H
554	C09_251092839	9	176.613	26	33	34	3	9.22	2	***	A	B	A	B	H	H	H	H	A	B	B	A	B	H	A	A	H	B	B	B	A	-	A	B	A	H	A	A	B	H	B	A	A	H	B	B	A	A	B
555	C09_251092842	9	177.251	26	33	34	3	9.22	2	***	A	B	A	B	H	H	H	H	A	B	B	A	B	H	A	H	H	B	B	B	A	-	A	B	A	H	A	A	B	H	B	A	A	H	B	B	A	A	B
556	C09_251092705	9	178.918	25	30	31	10	8.7	2	**	A	B	-	B	H	H	H	H	A	B	B	A	-	H	A	B	A	B	-	B	A	-	A	B	A	H	A	A	B	H	B	A	A	H	B	B	A	A	B
557	C10_2979275	10	0	33	31	27	5	10.03	2	***	B	A	B	B	A	H	A	B	B	B	B	-	-	B	H	H	A	B	H	-	B	A	A	A	B	H	H	H	H	B	B	H	A	B	B	H	A	A	H
558	C10_2979338	10	0.591	32	32	27	5	8.56	2	**	B	A	B	B	A	H	A	B	B	B	B	-	-	B	H	H	A	B	H	-	B	A	H	A	B	H	H	H	H	B	B	H	A	B	B	H	A	A	H
559	C10_3197966	10	3.471	29	31	31	5	9.33	2	***	B	A	B	B	A	H	H	B	B	B	B	-	B	B	A	H	A	B	B	B	B	-	B	-	B	H	H	H	H	B	-	-	A	B	H	B	H	A	H
560	C10_3152768	10	5.499	28	32	30	6	7.6	2	**	B	A	B	B	A	H	H	B	B	B	B	-	B	B	H	H	A	-	B	-	B	A	B	-	H	H	H	H	H	B	B	H	A	B	B	H	H	A	H
561	C10_3152534	10	5.957	27	33	32	4	7.89	2	**	B	A	B	B	A	H	H	B	B	B	B	B	B	B	H	H	A	-	B	-	B	A	B	-	H	H	H	H	H	B	B	H	A	B	B	H	H	A	H
562	C10_3197274	10	8.056	29	30	31	6	10.09	2	***	B	A	B	B	A	H	H	B	B	B	B	-	-	B	B	H	A	B	A	B	B	-	B	-	H	H	H	A	H	H	B	-	A	B	B	H	B	A	H
563	C10_3831819	10	9.353	30	31	30	5	9.24	2	***	B	A	B	B	A	H	H	B	B	B	B	B	B	B	H	H	A	B	H	B	B	-	B	-	H	H	H	A	H	B	B	A	A	B	B	A	H	A	H
564	C10_5116737	10	11.677	32	32	30	2	9.66	2	***	B	A	B	B	A	H	H	B	B	B	B	B	-	B	H	B	A	B	H	B	B	A	B	A	H	A	H	A	H	B	B	H	H	B	H	H	H	A	H
565	C10_5101059	10	14.049	29	30	27	10	7.95	2	**	B	A	B	B	A	-	H	B	B	B	B	-	B	B	A	-	A	-	A	B	B	-	B	A	H	A	H	A	H	B	-	A	H	B	B	H	-	A	H
566	C10_5119136	10	15.423	27	33	30	6	6.6	2	**	B	A	B	B	A	B	H	B	B	B	-	B	-	B	H	B	A	B	H	-	B	-	B	-	H	A	H	A	H	B	B	A	B	B	A	H	H	A	H
567	C10_6544013	10	16.946	27	35	33	1	7.34	2	**	B	A	A	B	A	H	H	B	B	B	B	B	-	B	H	B	A	B	H	B	B	H	B	A	H	A	H	A	H	B	B	H	H	B	B	H	H	A	H
568	C10_6173115	10	18.77	27	34	27	8	4.55	2	-	B	A	H	B	A	H	H	B	B	B	B	-	-	B	B	A	A	B	A	-	B	B	B	-	H	A	H	A	H	B	B	H	H	B	-	H	H	A	H
569	C10_7450937	10	21.193	33	33	22	8	8.25	2	**	-	A	H	B	A	H	H	B	-	B	B	B	-	B	H	H	A	B	B	-	B	-	B	-	H	A	A	A	H	B	B	H	H	B	A	A	A	A	H
570	C10_9401582	10	26.551	25	32	31	8	7.36	2	**	B	-	H	B	H	B	H	B	B	B	-	B	B	B	-	A	A	B	A	A	H	-	B	A	H	A	A	H	H	B	-	H	H	B	-	A	A	A	H
571	C10_9401639	10	28.146	29	33	27	7	6.03	2	**	B	A	H	B	H	H	H	B	B	B	-	B	B	B	-	A	A	B	A	A	H	-	B	A	H	A	A	H	H	H	-	H	H	B	-	A	A	A	H
572	C10_9401462	10	28.812	30	32	24	10	6.47	2	**	B	A	A	B	H	H	H	B	B	B	-	B	-	B	-	A	A	B	A	A	H	-	B	A	H	A	A	H	H	H	-	H	H	B	-	A	A	A	H
573	C10_8857385	10	32.913	32	36	26	2	5.91	2	*	B	A	A	B	H	A	H	B	B	B	B	-	-	B	B	A	H	B	H	A	H	A	B	A	H	A	H	A	H	H	A	H	B	B	B	H	A	A	H
574	C10_10698079	10	37.759	29	33	29	5	6.87	2	**	B	A	H	B	A	B	A	B	B	H	H	B	-	B	B	A	H	B	B	A	B	A	B	A	H	A	H	A	H	H	-	H	H	B	A	A	A	A	H
575	C10_10706933	10	41.475	31	33	25	7	6.75	2	**	B	A	A	B	-	H	B	B	B	H	A	B	B	B	H	A	H	-	A	H	H	-	B	-	H	A	H	A	H	H	-	B	H	B	H	A	A	A	H
576	C10_11199748	10	44.111	26	39	28	3	2.51	2	-	B	A	B	B	A	H	B	B	B	H	H	-	B	B	H	A	B	B	A	B	H	-	B	-	B	A	A	A	H	H	H	H	H	B	H	A	A	A	H
577	C10_147183693	10	55.137	27	38	26	5	2.49	2	-	B	A	B	H	H	B	B	B	H	H	B	H	-	H	H	A	B	A	B	-	H	B	B	-	H	A	H	-	H	H	B	H	H	B	B	A	H	A	H
578	C10_96606188	10	57.749	21	36	30	9	4.45	2	-	B	A	B	H	H	B	B	B	H	H	H	-	B	H	H	-	H	H	B	B	H	B	B	-	H	-	H	A	H	H	B	H	H	B	H	A	H	A	H
579	C10_96606333	10	59.896	26	42	24	4	0.78	2	-	B	A	B	H	H	B	H	B	H	H	H	-	B	H	H	-	H	H	B	H	H	B	B	A	H	A	H	A	H	H	B	H	H	B	H	A	H	A	H
580	C10_172742470	10	60.866	27	40	24	5	1.53	2	-	B	A	B	H	B	B	H	B	H	H	H	H	-	H	-	A	B	H	B	H	H	B	B	-	B	A	H	A	H	H	H	H	H	B	H	A	H	A	H
581	C10_143576903	10	62.442	27	47	22	0	0.56	2	-	B	A	B	H	H	B	H	B	H	H	H	A	B	H	H	H	H	H	B	H	H	A	B	A	H	A	H	A	H	H	H	H	H	B	B	A	H	A	H
582	C10_178706050	10	63.297	27	45	20	4	1.11	2	-	B	A	H	H	A	B	H	B	A	H	H	A	-	H	H	H	B	H	B	H	H	-	B	A	H	A	H	A	H	H	H	H	H	B	H	A	H	A	H
583	C10_128705945	10	64.033	28	47	20	1	1.36	2	-	B	A	H	H	A	B	H	B	H	H	H	A	A	H	H	H	H	H	B	H	H	H	B	A	H	A	H	A	H	H	H	H	H	B	B	A	H	A	H
584	C10_148211055	10	65.185	26	44	21	5	0.65	2	-	B	A	H	H	H	B	H	B	B	H	H	-	-	H	H	H	H	H	B	H	H	A	B	A	H	A	H	-	H	H	H	H	H	B	H	A	H	A	H
585	C10_148210919	10	65.358	26	45	20	5	0.8	2	-	B	A	H	H	H	B	H	B	H	H	H	-	-	H	H	H	H	H	B	H	H	A	B	A	H	A	H	-	H	H	H	H	H	B	H	A	H	A	H
586	C10_142016816	10	66.513	27	43	21	5	1.07	2	-	B	A	H	H	H	B	H	B	H	H	H	B	B	H	H	B	B	H	B	A	A	A	B	-	H	A	H	A	H	H	-	H	H	B	H	A	H	A	H
587	C10_87324173	10	68.492	31	42	19	4	3.83	2	-	B	A	A	A	H	B	H	B	H	H	A	-	A	H	H	H	H	-	B	-	H	H	B	A	H	A	H	A	H	H	H	H	H	B	A	A	H	A	H
588	C10_87324219	10	68.94	30	40	21	5	3.11	2	-	B	A	A	A	B	B	H	B	H	H	A	-	-	H	H	B	H	-	B	-	H	H	B	A	H	A	H	A	H	H	H	H	H	B	A	A	H	A	H
589	C10_125420928	10	70.206	33	40	19	4	5.83	2	*	B	A	A	A	H	B	A	B	H	H	A	-	B	H	B	H	H	H	B	H	H	-	B	A	H	A	H	A	H	H	H	H	H	B	A	A	H	A	H
590	C10_64550816	10	71.295	31	40	21	4	3.74	2	-	B	A	A	A	H	B	H	B	H	H	H	B	-	H	B	H	H	H	B	A	H	B	B	-	H	A	H	A	H	H	H	H	H	B	A	A	A	A	H
591	C10_64550776	10	71.622	31	40	21	4	3.74	2	-	B	A	A	A	H	B	H	B	H	H	H	H	-	H	B	B	H	H	B	A	H	B	B	-	H	A	H	A	H	H	H	H	H	B	A	A	A	A	H
592	C10_136696492	10	72.56	29	39	22	6	2.69	2	-	B	A	A	H	H	B	H	B	H	H	B	-	B	H	B	H	H	A	B	-	H	-	B	-	H	A	H	A	H	H	-	H	H	B	A	A	A	A	H
593	C10_75843061	10	76.556	34	31	23	8	10.43	2	***	B	A	A	A	B	B	H	B	H	H	A	-	B	H	A	H	H	A	B	-	H	-	B	-	A	-	H	A	H	H	H	B	H	B	B	A	A	A	H
594	C10_110673865	10	79.311	34	31	22	9	10.49	2	***	B	A	A	A	-	B	B	B	B	A	A	B	-	H	H	B	H	A	B	-	H	-	B	-	H	-	H	A	H	B	H	B	H	B	A	A	H	A	H
595	C10_216675055	10	87.323	32	33	24	7	7.38	2	**	B	H	H	H	B	B	H	B	A	B	H	B	-	H	B	A	A	-	B	B	H	B	-	A	A	A	A	H	H	H	-	H	H	B	A	A	H	H	H
596	C10_213596026	10	90.748	30	33	29	4	7.37	2	**	B	H	H	A	B	B	H	B	H	B	B	B	B	H	A	A	A	H	B	H	H	-	B	-	A	A	H	A	H	B	A	H	H	B	A	A	H	H	H
597	C10_220032303	10	93.748	27	39	25	5	1.95	2	-	B	H	A	A	B	B	H	B	H	B	H	-	B	H	H	A	A	H	B	H	H	-	B	-	A	A	H	A	H	B	H	B	B	B	A	A	H	H	H
598	C10_217953081	10	96.694	25	36	25	10	2.28	2	-	B	H	-	A	B	A	H	B	H	B	H	-	-	H	-	A	-	A	B	B	H	A	B	-	A	H	H	-	H	B	-	H	H	B	A	A	B	H	H
599	C10_218412094	10	101.444	27	37	28	4	3.54	2	-	B	H	B	A	B	H	H	B	H	B	B	-	B	H	B	A	A	B	B	A	H	-	B	-	A	A	H	B	H	B	H	H	B	B	A	A	A	H	H
600	C10_224287277	10	109.006	25	34	33	4	7.65	2	**	B	B	B	B	B	B	H	H	H	A	H	B	B	H	B	A	A	B	B	H	H	-	H	-	H	H	B	H	H	B	-	B	H	B	A	A	B	H	H
601	C10_225413883	10	115.39	30	32	29	5	8.03	2	**	B	B	B	H	B	-	B	H	H	A	H	A	-	H	H	A	-	B	B	H	A	A	H	-	H	A	B	H	H	B	-	B	A	B	A	A	H	H	H
602	C10_225413966	10	116.321	31	30	30	5	10.58	2	***	B	B	B	H	B	-	B	H	H	A	H	A	-	H	H	A	-	B	B	H	A	A	H	-	H	A	B	H	H	B	-	B	A	B	A	A	H	H	H
603	C10_228912759	10	125.344	28	34	30	4	6.35	2	**	H	H	H	H	B	H	H	H	B	A	B	-	B	H	B	A	A	H	B	-	H	A	H	-	H	H	B	H	H	B	H	B	H	B	B	A	H	A	H
604	C10_229280290	10	130.236	28	36	29	3	4.76	2	*	H	B	H	H	B	B	H	H	A	A	B	B	-	H	B	A	A	A	B	H	H	A	H	-	H	B	B	H	H	H	B	B	H	B	B	H	H	A	A
605	C10_229280214	10	131.196	28	38	27	3	3.13	2	-	H	B	H	H	B	B	H	H	A	A	B	B	-	H	B	A	A	A	B	H	H	A	H	-	H	H	B	H	H	H	B	B	H	B	B	H	H	A	A
606	C10_229668084	10	133.839	30	32	31	3	9.06	2	**	H	H	A	A	B	H	H	H	H	A	B	A	-	H	A	A	H	A	B	A	H	-	B	-	H	H	B	H	H	B	B	B	B	B	B	H	H	A	A
607	C10_230100278	10	140.115	30	37	24	5	3.97	2	-	H	H	H	B	B	H	H	H	H	A	B	-	B	H	H	A	H	H	B	A	A	-	H	H	H	H	B	-	H	A	B	B	H	H	B	H	H	A	A
608	C10_230099490	10	142.532	29	38	25	4	3.13	2	-	H	H	H	B	B	H	H	H	H	A	B	-	B	H	A	A	H	A	B	B	H	-	B	H	H	H	B	A	H	H	B	B	H	H	B	H	H	A	A
609	C10_230265355	10	146.069	26	42	25	3	0.89	2	-	H	H	B	B	B	H	H	H	H	A	B	B	B	H	A	A	H	H	B	B	H	A	H	A	H	H	B	H	H	H	B	B	H	H	B	H	H	A	A
610	C10_230265319	10	146.472	27	41	25	3	1.39	2	-	H	H	B	B	B	H	H	H	H	A	B	B	B	H	A	A	H	H	B	B	H	A	H	A	H	H	B	H	H	H	B	B	H	H	B	H	H	A	A
611	C10_231533083	10	150.974	27	39	29	1	3.13	2	-	H	H	B	B	B	H	H	H	H	A	B	H	-	H	H	A	H	H	B	B	H	A	B	A	H	H	B	H	H	H	B	B	H	H	B	H	A	A	A
612	C10_231533043	10	151.372	28	38	29	1	3.82	2	-	H	H	B	B	B	H	H	H	H	A	B	H	-	H	H	A	H	H	B	B	H	A	B	A	H	H	B	H	H	H	B	B	H	H	B	H	A	A	A
613	C10_231409492	10	155.679	32	30	28	6	10.36	2	***	H	A	H	B	B	H	A	H	H	A	B	A	B	H	A	A	-	B	-	B	B	-	A	-	A	H	B	A	H	H	B	B	H	H	B	H	A	A	A
614	C10_233080534	10	163.357	30	30	31	5	10.58	2	***	A	B	H	B	B	A	H	H	H	A	B	-	B	H	H	A	H	H	B	-	H	A	H	-	H	A	B	B	H	H	-	B	H	A	B	B	A	A	A
615	C10_233080454	10	163.446	29	30	30	7	9.47	2	***	A	B	H	B	-	A	H	H	H	A	B	-	B	H	H	A	H	H	B	-	H	A	H	-	H	A	B	B	H	H	-	B	H	A	B	B	A	A	A
616	C10_233080547	10	164.851	28	33	29	6	6.42	2	**	A	B	H	B	B	A	H	H	H	A	B	-	B	H	H	A	H	H	H	-	H	A	H	-	H	A	B	B	H	H	-	B	H	A	B	B	A	A	A
617	C11_866525	11	0	22	54	19	1	1.97	2	-	B	B	B	H	A	H	H	A	H	H	A	H	H	H	H	B	B	B	A	H	B	A	H	H	H	H	A	H	H	A	A	A	H	H	A	A	B	H	H
618	C11_788159	11	10.645	26	36	25	9	2.61	2	-	B	A	B	A	A	A	B	A	H	H	A	-	B	H	-	H	A	B	A	-	H	A	B	-	H	B	A	H	H	A	-	A	H	H	A	A	B	B	B
619	C11_1500916	11	13.664	23	32	33	8	8.82	2	**	B	B	B	H	A	-	B	A	H	H	A	A	-	H	B	-	B	B	A	B	H	A	B	B	H	B	A	H	H	A	-	A	H	H	A	A	B	H	B
620	C11_1612512	11	16.691	26	35	30	5	5.2	2	*	B	B	-	H	A	B	B	A	H	B	A	B	B	H	B	A	H	B	A	B	H	A	H	H	H	B	A	H	H	A	-	A	H	H	A	A	B	H	B
621	C11_1612490	11	17.295	25	36	29	6	3.96	2	-	B	B	-	H	A	B	B	A	H	H	A	B	B	H	B	A	H	B	A	B	H	A	H	H	H	B	A	H	H	A	-	A	H	H	A	A	B	H	B
622	C11_1498281	11	19.409	26	35	30	5	5.2	2	*	B	B	B	H	A	A	B	A	H	H	A	B	-	H	-	-	H	B	A	-	B	A	A	-	H	B	A	H	H	A	A	A	H	H	A	A	B	H	B
623	C11_816134	11	20.873	25	33	30	8	6.07	2	**	B	A	B	H	A	B	B	A	H	H	A	-	B	H	B	-	-	B	A	A	B	-	A	B	H	B	A	-	H	A	A	A	H	H	A	A	B	B	B
624	C11_1589784	11	23.706	24	35	31	6	5.53	2	*	B	H	B	H	A	B	B	A	H	H	A	A	-	H	B	-	A	B	A	H	H	-	B	-	B	B	A	B	H	A	A	A	H	H	A	A	B	H	B
625	C11_1589628	11	24.772	23	33	33	7	8.19	2	**	B	H	B	B	A	B	B	A	H	H	A	A	-	H	B	-	A	B	A	H	H	-	B	-	B	B	A	B	H	A	A	A	H	H	A	A	B	H	B
626	C11_3998044	11	30.574	29	33	30	4	7.37	2	**	B	H	B	H	A	B	B	A	A	H	A	-	B	H	B	A	H	B	A	H	A	-	A	B	A	B	A	H	H	A	A	A	H	H	A	A	B	H	B
627	C11_4996699	11	33.026	31	32	30	3	9.06	2	**	B	H	B	H	A	A	B	A	A	H	A	A	B	H	B	A	B	B	A	A	H	H	A	-	H	B	A	H	H	H	A	A	H	H	A	A	B	H	B
628	C11_5764504	11	34.821	31	29	28	8	10.43	2	***	B	A	B	H	A	B	B	A	A	H	A	A	-	H	B	H	B	-	A	-	H	B	A	-	B	B	A	H	H	H	A	A	H	H	A	A	B	H	B
629	C11_5727865	11	36.506	28	30	32	6	10.36	2	***	B	A	B	H	A	H	B	A	A	H	A	-	-	H	B	H	-	B	A	-	H	A	A	-	B	B	A	B	H	H	A	A	H	H	A	A	B	H	B
630	C11_8027370	11	38.583	26	29	32	9	10.49	2	***	B	-	B	-	A	A	B	A	A	H	A	-	-	H	B	H	A	-	A	B	H	-	A	-	B	B	A	B	H	H	A	A	H	H	-	A	B	H	B
631	C11_8027009	11	39.961	30	35	29	2	6.15	2	**	B	H	B	B	A	H	B	A	A	H	A	-	A	H	B	H	H	B	A	H	A	A	A	-	B	B	A	H	H	H	A	A	H	H	A	A	B	H	B
632	C11_7407683	11	41.524	25	37	31	3	4.66	2	*	B	H	B	B	A	H	B	A	A	H	A	-	-	H	B	H	H	B	A	H	H	H	A	B	B	B	A	H	H	H	A	A	H	H	A	A	B	H	B
633	C11_7407755	11	41.791	23	36	32	5	5.75	2	*	B	H	B	B	A	H	B	A	A	H	A	-	-	H	B	H	H	B	A	H	H	H	A	B	B	B	A	H	H	H	A	A	H	H	A	A	B	H	B
634	C11_9117966	11	45.613	28	34	33	1	8.2	2	**	B	H	B	B	A	H	B	H	A	H	A	B	A	H	B	A	B	B	A	B	H	H	A	B	B	B	A	B	H	H	A	A	H	H	A	A	B	H	B
635	C11_9074126	11	46.682	21	36	29	10	3.77	2	-	B	H	-	B	A	H	B	H	A	H	-	-	-	H	B	B	B	B	A	B	H	-	A	-	B	B	H	B	H	H	-	A	H	H	-	A	B	B	B
636	C11_9062970	11	48.101	21	32	33	10	8.98	2	**	B	B	B	B	A	H	B	H	A	H	A	B	-	H	B	B	H	B	-	-	H	-	A	B	B	B	A	B	H	H	A	A	H	H	-	A	B	H	B
637	C11_9073372	11	50.917	28	29	30	9	9.76	2	***	B	B	B	B	A	A	B	H	A	H	A	-	-	H	B	H	B	B	A	H	B	B	A	B	B	B	A	B	H	H	A	A	H	H	A	A	B	H	B
638	C11_8543033	11	52.958	28	30	28	10	7.86	2	**	B	B	B	B	-	H	B	H	A	H	A	-	B	H	-	A	B	B	A	A	H	-	A	-	B	-	A	B	H	H	-	A	H	H	-	A	B	A	B
639	C11_12924924	11	58.023	26	37	28	5	3.26	2	-	H	H	B	B	A	H	B	H	A	H	A	B	B	H	B	H	H	B	A	A	H	B	A	-	B	B	A	B	H	H	H	A	B	H	A	A	B	H	B
640	C11_14664763	11	60.931	30	33	27	6	6.6	2	**	H	B	B	H	A	B	H	A	A	H	A	-	H	H	-	A	A	B	A	A	H	-	A	-	B	B	A	B	B	H	-	A	H	B	A	A	B	A	H
641	C11_19981651	11	65.445	31	30	26	9	8.95	2	**	H	B	B	B	A	H	H	H	A	H	A	-	B	H	B	H	B	-	A	A	H	A	-	-	B	B	A	B	B	B	A	A	H	B	-	A	B	A	H
642	C11_19981551	11	68.088	26	32	31	7	7.58	2	**	H	B	B	B	A	H	H	H	A	B	A	-	B	H	B	H	H	B	A	A	H	A	-	-	B	B	A	B	B	B	H	A	H	B	-	A	B	A	H
643	C11_19981574	11	69.592	22	36	31	7	5.07	2	*	H	B	B	B	A	H	H	H	A	B	A	-	B	H	B	H	H	B	A	A	H	H	-	-	B	B	A	B	B	B	H	A	H	B	-	A	B	A	H
644	C11_21693571	11	70.895	28	34	27	7	4.98	2	*	H	-	B	B	A	B	H	H	A	H	A	A	B	H	B	H	H	-	A	A	-	-	H	-	B	B	A	B	B	H	-	A	H	B	A	A	B	A	H
645	C11_21693526	11	71.906	28	35	25	8	3.89	2	-	H	-	B	B	A	B	H	H	A	H	A	A	A	H	B	H	H	-	A	A	-	-	H	-	B	B	A	-	B	H	-	A	H	B	A	A	B	A	H
646	C11_21693377	11	72.313	27	36	26	7	3.27	2	-	H	-	B	B	A	B	H	H	A	H	A	A	A	H	B	H	H	-	A	A	-	-	H	-	B	B	A	B	B	H	-	A	H	B	A	A	B	A	H
647	C11_21287782	11	73.653	27	40	25	4	1.65	2	-	H	B	B	B	A	H	H	H	A	H	A	A	-	H	B	H	H	H	A	A	H	-	H	-	B	B	A	B	B	H	B	A	B	B	A	A	B	A	H
648	C11_21834883	11	74.804	25	36	30	5	4.52	2	-	H	B	B	B	A	-	H	H	A	H	A	-	-	H	B	H	H	B	A	A	H	B	A	B	B	B	A	B	B	H	B	A	H	B	A	A	B	A	H
649	C11_21548095	11	76.636	26	39	27	4	2.15	2	-	H	H	B	B	A	H	H	H	A	A	A	B	A	H	B	H	A	H	A	A	H	B	B	B	B	B	A	B	B	H	A	A	H	B	-	A	-	A	H
650	C11_22761238	11	79.6	24	34	33	5	7.59	2	**	H	B	B	B	A	H	H	H	A	H	-	A	A	H	B	H	B	B	A	A	H	-	B	-	B	B	A	B	B	H	H	A	B	B	A	A	B	A	H
651	C11_22761357	11	80.086	24	33	34	5	9.07	2	**	H	B	B	B	A	H	H	B	A	H	-	A	A	H	B	H	B	B	A	A	H	-	B	-	B	B	A	B	B	H	H	A	B	B	A	A	B	A	H
652	C11_22761282	11	80.641	23	33	35	5	10.03	2	***	H	B	B	B	A	H	H	B	A	H	-	A	A	H	B	H	B	B	A	A	H	-	B	-	B	B	A	B	B	H	H	A	B	B	A	A	B	A	B
653	C11_26779318	11	84.858	22	36	34	4	7.48	2	**	H	H	B	B	H	B	H	H	A	H	A	B	-	H	B	B	-	H	B	H	B	H	A	B	B	B	A	B	B	H	-	A	H	B	A	A	H	A	H
654	C11_27758238	11	88.89	24	33	35	4	9.98	2	***	H	H	B	B	B	H	H	H	A	H	A	B	B	H	B	B	B	H	A	H	H	-	B	-	B	B	A	B	B	H	H	A	H	B	A	A	H	A	H
655	C11_225957869	11	95.13	26	35	27	8	3.7	2	-	H	-	-	B	B	H	H	A	A	H	A	-	A	H	B	A	B	H	A	-	B	-	B	-	B	B	H	B	B	H	H	H	-	H	A	H	A	H	H
656	C11_223308167	11	98.971	22	37	33	4	6.15	2	**	H	A	B	B	H	H	H	A	A	H	H	B	B	H	B	B	-	H	A	A	B	-	B	-	B	B	H	B	B	H	B	H	H	H	A	A	A	H	H
657	C11_190340381	11	100.122	26	30	32	8	9.73	2	***	H	-	-	B	H	B	H	A	A	H	A	B	-	H	B	B	B	-	H	B	H	A	B	-	B	B	H	B	B	A	-	A	H	H	A	A	A	H	H
658	C11_212811931	11	101.785	21	37	34	4	7.2	2	**	H	H	B	B	H	H	H	A	A	H	H	B	-	H	B	B	B	B	H	A	H	-	B	-	B	B	H	B	B	A	-	H	B	H	A	A	A	H	H
659	C11_212811770	11	102.501	20	39	33	4	5.8	2	*	H	H	B	B	H	H	H	A	A	H	H	B	-	H	B	B	B	B	H	A	H	-	B	-	B	B	H	B	B	A	-	H	H	H	A	A	A	H	H
660	C11_212811886	11	103.715	24	39	28	5	2.21	2	-	H	H	H	B	H	H	H	A	A	H	H	B	-	H	B	B	B	H	H	A	H	-	B	-	B	B	H	B	B	A	A	H	H	H	A	A	A	H	H
661	C11_114375154	11	104.9	17	37	33	9	7.83	2	**	H	B	-	B	H	H	H	A	A	H	-	B	-	H	B	B	-	B	A	H	H	-	B	H	B	-	H	B	B	H	-	H	H	H	A	A	A	H	H
662	C11_166919833	11	106.051	22	38	34	2	6.51	2	**	A	B	H	B	H	A	H	A	A	H	H	B	B	A	B	B	B	H	H	A	H	A	B	-	B	B	H	B	B	-	B	H	H	H	A	A	A	H	H
663	C11_114388706	11	107.147	19	42	34	1	6.01	2	**	H	H	H	B	H	H	H	A	A	H	H	B	B	H	B	B	B	H	H	H	H	A	B	H	B	B	H	B	B	H	H	B	H	H	A	A	A	H	H
664	C11_77970167	11	107.961	18	41	34	3	6.81	2	**	A	H	H	B	H	H	H	A	A	H	B	B	B	H	B	B	B	H	H	B	H	-	B	H	B	B	H	B	B	H	H	H	H	H	A	A	A	H	H
665	C11_85916915	11	109.6	22	37	33	4	6.15	2	**	A	H	H	B	H	H	H	A	A	H	B	B	-	H	B	B	B	A	H	H	H	-	B	-	B	B	H	B	B	H	-	A	A	H	A	A	A	H	H
666	C11_85917016	11	109.891	23	36	33	4	6.52	2	**	A	H	H	B	H	H	H	A	A	H	B	B	-	H	B	B	B	A	H	H	H	-	B	-	B	B	H	B	B	H	-	A	A	H	A	A	A	H	H
667	C11_114695896	11	111.612	22	35	32	7	6.3	2	**	A	H	H	B	H	H	H	A	A	A	-	-	B	H	B	B	-	H	H	H	H	-	-	-	B	B	H	B	B	H	-	H	H	H	A	A	A	H	H
668	C11_226955378	11	115.549	19	36	34	7	8.3	2	**	H	B	-	B	A	H	H	A	A	H	B	-	B	H	B	B	B	H	H	-	-	-	B	-	B	B	H	B	B	H	A	H	H	H	A	H	A	H	H
669	C11_244058969	11	124.121	26	32	33	5	9.09	2	**	B	A	H	H	H	H	A	A	A	H	B	-	B	H	B	B	B	H	H	B	B	-	B	A	B	B	H	B	B	H	H	H	A	H	A	H	A	H	H
670	C11_245972582	11	127.088	13	47	30	6	6.6	2	**	H	H	H	H	H	H	H	A	H	H	B	-	-	H	B	H	B	H	A	-	H	A	H	-	H	B	H	B	B	H	B	H	B	H	A	H	A	B	H
671	C11_245994331	11	132.873	26	34	26	10	3.77	2	-	A	B	H	H	H	B	H	A	A	H	B	-	A	H	B	H	-	H	A	-	H	-	A	A	H	B	H	B	B	H	A	H	H	H	A	H	H	B	H
672	C11_245994456	11	134.322	25	34	34	3	8.46	2	**	A	B	H	H	H	B	H	A	A	H	B	B	B	H	B	H	B	H	A	B	H	-	A	A	H	B	H	B	B	H	A	H	A	H	A	H	H	B	H
673	C11_245994418	11	134.362	25	34	31	6	6.18	2	**	A	B	H	H	H	B	H	A	A	H	B	B	B	H	B	H	-	H	A	B	H	-	A	A	H	B	H	B	B	H	A	H	A	H	A	H	H	B	H
674	C11_247529057	11	139.008	18	41	33	4	5.98	2	*	A	A	B	H	H	B	H	A	A	H	B	B	-	H	H	B	B	A	H	B	H	-	H	-	H	B	H	B	B	B	A	H	B	H	-	H	B	B	H
675	C11_247547926	11	141.79	24	35	32	5	6.25	2	**	A	A	B	A	H	A	H	A	A	H	B	-	A	H	B	H	B	H	A	B	B	H	H	-	H	B	H	B	B	H	A	A	B	H	A	H	-	B	B
676	C11_247638349	11	143.859	23	38	27	8	2	2	-	A	-	-	A	-	B	H	A	A	H	B	B	-	H	B	H	B	H	H	H	H	-	H	-	B	B	H	B	B	A	A	H	H	H	A	H	H	B	H
677	C11_247638563	11	148.377	27	39	26	4	2.15	2	-	A	H	A	A	H	H	H	A	A	H	B	B	A	H	B	B	B	H	A	-	B	B	A	B	H	B	H	B	B	H	A	H	H	H	A	H	H	B	H
678	C11_247638609	11	148.859	26	41	24	5	0.98	2	-	A	H	A	A	H	H	H	A	A	H	B	B	A	H	B	B	B	H	A	-	H	B	A	-	H	B	H	B	B	H	A	H	H	H	A	H	H	B	H
679	C11_251848238	11	158.104	25	45	23	3	0.18	2	-	A	B	H	H	B	A	A	A	H	H	H	B	A	H	H	H	B	A	H	B	H	-	B	-	H	B	B	H	H	H	A	A	A	H	A	H	A	B	B
680	C11_254169400	11	161.415	26	36	26	8	2.91	2	-	A	A	B	B	-	H	A	H	B	H	B	-	A	H	H	B	-	B	H	B	H	-	H	A	H	B	B	H	H	H	-	A	H	H	-	H	-	B	H
681	C11_254169369	11	162.389	23	36	27	10	2.65	2	-	A	H	B	B	-	H	A	H	B	H	B	-	-	H	H	B	-	B	H	B	H	-	H	A	H	B	B	H	H	H	-	A	H	H	-	H	-	B	H
682	C11_253596218	11	168.932	18	41	30	7	3.79	2	-	A	H	B	H	B	B	A	H	H	H	B	-	-	H	B	H	B	B	H	-	H	-	H	-	H	B	B	B	H	H	A	H	H	H	B	H	A	B	H
683	C11_255479127	11	175.304	20	45	27	4	1.11	2	-	A	H	B	A	B	H	A	H	H	H	B	-	A	H	H	H	H	B	H	-	B	H	H	B	H	B	B	A	A	H	A	B	H	H	H	B	B	H	H
684	C11_255479088	11	176.969	23	46	23	4	0	2	-	A	H	B	A	B	H	A	H	H	H	B	-	A	H	H	H	A	B	H	-	B	H	H	B	H	B	H	A	A	H	A	B	H	H	A	B	B	H	H
685	C11_257644819	11	179.473	23	43	21	9	0.1	2	-	A	H	B	A	B	A	H	H	H	H	B	-	-	H	A	H	H	B	H	B	-	-	A	-	H	B	B	A	A	H	A	-	H	H	A	H	H	B	H
686	C11_257644734	11	181.511	25	42	19	10	0.88	2	-	A	H	-	A	B	A	A	H	H	H	B	-	-	H	A	H	H	B	H	B	-	-	A	-	H	B	B	A	A	H	A	-	H	H	A	H	H	B	H
687	C11_257867970	11	185.011	25	52	17	2	2.43	2	-	A	H	H	A	B	A	A	H	H	H	B	-	H	H	A	H	B	B	H	B	H	B	H	B	A	B	H	A	A	B	A	H	H	H	A	H	H	H	H
688	C11_257868105	11	186.064	28	51	12	5	6.96	2	**	A	H	H	A	B	A	A	H	H	H	B	-	H	H	A	A	-	B	H	-	H	H	A	B	A	B	H	A	A	H	A	H	H	H	A	H	H	H	H
689	C11_257867900	11	187.09	24	56	13	3	6.48	2	**	A	H	H	A	B	A	A	H	H	H	B	-	B	H	A	A	H	B	H	B	H	H	H	H	A	B	H	A	A	H	-	H	H	H	A	H	H	H	H
690	C11_257867931	11	188.194	23	52	18	3	1.84	2	-	A	H	H	A	B	A	A	H	H	H	B	-	B	H	A	H	B	B	H	B	H	B	H	B	A	B	H	A	A	H	-	H	H	H	A	H	H	H	B
691	C11_257761818	11	189.405	22	56	16	2	4.21	2	-	A	H	H	A	B	A	A	H	H	H	H	-	-	H	A	H	H	B	B	B	H	B	H	B	H	B	A	A	A	H	A	H	H	H	H	H	H	H	H
692	C11_255439129	11	192.71	27	43	18	8	1.89	2	-	A	A	H	A	B	A	A	H	H	H	B	A	B	H	A	A	H	B	A	B	H	A	H	-	H	B	H	A	A	H	-	H	-	H	B	H	H	H	H
693	C11_255439018	11	194.848	25	40	21	10	0.79	2	-	A	A	H	A	B	A	A	H	H	H	B	A	B	H	A	A	H	B	H	B	B	A	B	-	H	B	H	A	A	H	-	H	-	H	B	H	H	H	H
694	C11_257638008	11	198.742	26	42	19	9	1.23	2	-	-	H	-	A	-	B	A	H	H	H	A	-	-	H	A	A	B	-	A	B	H	-	B	B	H	B	A	A	A	H	A	H	H	H	H	H	A	H	H
695	C11_257638057	11	199.833	27	40	20	9	1.69	2	-	-	H	-	A	B	B	A	H	H	H	A	-	-	H	A	A	B	-	A	B	H	-	B	B	H	B	A	A	A	H	A	H	H	H	H	H	A	H	H
696	C11_257638046	11	199.992	27	39	21	9	1.76	2	-	-	H	-	A	B	B	A	H	H	H	A	-	-	H	A	A	B	-	A	B	H	-	B	B	-	B	A	A	A	H	A	H	H	H	H	H	A	H	H
697	C11_257638128	11	200.867	27	38	21	10	2	2	-	-	H	-	A	B	B	A	H	H	H	A	-	-	H	A	-	B	-	A	B	H	-	B	B	B	B	A	A	A	H	A	H	H	H	H	H	A	H	A
698	C11_257638111	11	201.783	28	38	20	10	2.65	2	-	-	H	-	A	B	B	A	H	H	H	A	-	-	H	A	-	B	-	A	B	H	-	B	B	B	B	A	A	A	H	A	H	H	H	H	H	A	H	A
699	C12_3229673	12	0	26	40	25	5	1.35	2	-	H	B	A	A	-	A	H	B	A	H	H	-	B	B	H	A	A	H	B	H	B	H	H	-	B	H	B	H	H	H	H	H	A	A	A	A	A	A	A
700	C12_4243047	12	6.537	33	36	22	5	6.63	2	**	B	B	A	H	B	A	H	B	H	H	H	A	B	B	H	A	A	A	B	A	H	-	A	-	H	H	B	B	H	H	A	H	A	A	A	A	A	A	A
701	C12_4243076	12	7.175	33	35	20	8	7.52	2	**	B	B	A	H	B	A	H	B	H	H	B	A	-	B	H	A	A	A	B	A	H	-	A	-	H	H	B	B	H	H	A	H	A	A	A	A	A	A	A
702	C12_4242969	12	9.691	26	40	25	5	1.35	2	-	B	B	-	H	B	A	H	B	H	H	B	A	B	B	H	A	A	A	B	H	H	-	H	-	H	H	B	B	H	H	A	H	A	A	A	A	H	A	A
703	C12_4582600	12	14.625	24	38	26	8	1.73	2	-	B	B	-	H	B	A	H	B	H	B	-	A	-	B	B	-	A	H	B	B	H	A	H	-	A	B	B	B	H	H	-	H	A	A	A	A	-	A	A
704	C12_5003797	12	16.959	24	44	22	6	0.13	2	-	H	B	A	-	B	A	H	B	H	H	A	A	-	B	-	-	A	B	B	H	H	-	H	A	H	H	B	B	H	H	H	H	A	A	A	A	H	A	A
705	C12_5331502	12	18.628	25	43	21	7	0.46	2	-	B	B	A	H	B	A	H	B	H	H	H	-	A	B	A	A	A	H	B	A	H	-	H	-	H	H	B	B	H	H	H	H	A	A	A	A	H	A	A
706	C12_4264933	12	22.051	29	37	23	7	3.34	2	-	B	B	A	H	B	A	H	B	H	H	H	-	-	B	B	A	A	B	B	-	H	A	H	-	H	H	B	B	H	H	-	H	A	A	A	A	H	A	A
707	C12_4264975	12	23.933	27	34	28	7	4.98	2	*	B	B	A	H	B	A	H	B	B	H	H	-	-	B	B	A	A	B	B	B	H	A	B	-	B	H	B	B	H	H	-	H	A	A	A	A	H	A	A
708	C12_4018848	12	28.135	25	34	32	5	6.89	2	**	H	B	-	H	B	A	H	B	H	H	H	A	-	B	B	A	A	B	B	B	H	-	B	-	A	B	B	B	H	H	A	H	A	A	A	A	B	A	A
709	C12_7436598	12	35.28	28	40	25	3	2.01	2	-	H	B	-	H	A	A	B	H	H	H	H	A	A	B	A	A	A	B	B	-	H	B	H	B	A	H	B	B	B	H	B	H	A	A	H	H	-	H	A
710	C12_11057218	12	40.968	29	33	27	7	6.03	2	**	H	A	A	H	B	A	A	H	H	H	B	B	A	B	A	A	A	-	H	H	H	-	A	-	-	H	B	B	B	B	B	B	A	A	H	H	H	H	A
711	C12_12721791	12	46.957	25	39	27	5	1.95	2	-	H	B	A	-	H	H	H	H	H	H	B	-	A	B	A	A	A	H	H	H	B	A	B	B	B	H	B	B	B	H	B	H	A	A	B	H	B	B	A
712	C12_12721561	12	49.738	25	36	25	10	2.28	2	-	H	H	-	-	H	A	H	H	H	H	B	B	-	B	A	-	A	H	A	-	B	-	-	B	B	H	B	B	B	B	B	H	A	A	A	H	H	H	A
713	C12_12743861	12	52.835	30	42	23	1	2.31	2	-	H	H	A	A	A	A	H	H	H	B	B	-	B	B	A	A	A	H	H	B	H	A	H	B	H	H	B	B	B	H	B	H	A	A	H	H	H	H	A
714	C12_12721961	12	56.327	27	39	24	6	1.8	2	-	H	H	A	A	H	B	B	H	H	A	B	B	B	B	-	-	A	B	A	H	H	-	H	B	H	H	B	B	B	B	-	H	A	A	A	H	B	H	A
715	C12_18855741	12	61.095	27	38	25	6	2.27	2	-	H	H	A	A	B	H	H	H	H	H	B	-	H	B	A	H	A	-	H	A	H	-	B	-	H	H	B	-	B	H	B	H	A	H	A	H	A	H	A
716	C12_24029763	12	67.076	29	35	23	9	4.15	2	-	H	A	-	A	H	H	B	H	H	H	B	-	B	B	A	B	A	A	A	B	B	-	H	B	H	H	B	B	B	H	-	H	A	H	-	H	H	H	A
717	C12_23861916	12	68.838	30	39	24	3	3.19	2	-	H	H	A	A	B	A	B	H	H	H	B	-	B	B	A	-	A	A	H	B	B	A	H	B	H	A	B	B	B	H	B	H	A	H	H	H	H	H	A
718	C12_24025057	12	70.706	31	38	22	5	4.25	2	-	H	H	A	A	H	A	B	H	H	H	B	B	-	B	-	B	A	A	H	H	B	A	H	B	H	H	B	B	B	H	-	H	A	H	H	H	H	H	A
719	C12_24024879	12	71.598	33	35	23	5	7.04	2	**	H	H	A	A	H	A	B	H	H	H	B	-	-	B	-	B	A	A	H	H	B	A	H	B	H	H	B	B	B	H	B	H	A	H	H	H	B	A	A
720	C12_24026915	12	74.864	27	36	24	9	2.79	2	-	-	H	-	A	A	H	B	H	H	H	B	-	-	B	A	B	A	H	H	B	B	-	B	-	H	H	B	B	B	A	B	H	A	H	-	H	B	H	A
721	C12_24026953	12	75.29	28	35	24	9	3.69	2	-	-	H	-	A	A	H	B	H	H	H	B	-	-	B	A	B	A	H	H	B	B	-	B	-	H	H	B	B	B	A	B	H	A	H	-	H	B	H	A
722	C12_20649076	12	79.394	30	34	26	6	5.73	2	*	B	A	A	A	B	B	H	H	H	H	B	-	A	B	-	B	A	H	H	H	B	-	H	B	A	H	B	B	B	A	B	H	A	H	B	H	H	H	A
723	C12_51249922	12	88.718	33	30	26	7	10.55	2	***	H	A	A	A	A	A	B	A	B	H	B	B	B	B	A	B	A	H	H	B	B	-	B	-	A	B	B	H	H	A	B	H	A	H	H	A	A	H	H
724	C12_46484522	12	91.616	31	31	28	6	8.91	2	**	H	H	-	A	H	B	B	A	B	H	B	-	A	B	A	B	A	H	H	A	B	-	H	B	A	B	B	B	H	A	B	H	A	H	H	A	A	H	H
725	C12_46484495	12	92.571	30	34	26	6	5.73	2	*	H	H	-	A	H	H	B	A	B	H	B	-	A	B	A	B	A	H	H	A	B	-	H	B	A	B	B	B	H	A	B	H	A	H	H	A	A	H	H
726	C12_56702257	12	97.596	32	30	28	6	10.36	2	***	H	H	A	A	A	H	B	A	H	H	B	B	-	B	A	B	A	H	A	B	B	A	H	-	A	B	B	H	H	A	-	A	A	H	H	A	A	H	H
727	C12_56702333	12	98.022	33	31	27	5	10.03	2	***	H	H	A	A	A	H	B	A	H	H	B	B	A	B	A	B	A	H	A	B	B	A	H	-	A	B	B	H	H	A	-	A	A	H	H	A	A	H	H
728	C12_54462272	12	100.372	32	30	27	7	10.01	2	***	A	H	-	A	A	H	B	A	H	H	B	-	-	B	A	B	-	B	A	-	B	-	H	-	A	B	B	H	H	A	B	A	A	H	A	A	A	H	H
729	C12_56701750	12	102.215	32	30	27	7	10.01	2	***	H	H	A	A	A	-	B	A	H	H	B	B	-	B	A	B	A	H	A	H	B	H	H	-	A	B	B	A	H	A	-	A	A	H	H	A	A	H	B
730	C12_180810849	12	106.177	33	32	29	2	9.91	2	***	H	H	A	A	A	H	B	A	H	H	A	B	A	B	A	B	A	H	A	H	B	A	H	B	A	B	B	H	H	A	B	A	A	H	H	A	A	H	H
731	C12_189790617	12	107.745	31	31	31	3	10.33	2	***	H	H	A	A	A	H	B	A	H	H	B	B	A	B	A	B	A	H	B	H	B	A	-	B	A	B	B	H	H	A	B	A	A	H	-	A	A	H	B
732	C12_200383410	12	111	29	36	28	3	4.76	2	*	H	B	A	A	A	H	B	A	H	H	H	B	A	B	-	B	A	A	H	H	B	A	H	B	A	B	B	H	H	A	B	A	A	H	H	A	A	H	B
733	C12_200383603	12	112.56	31	32	30	3	9.06	2	**	H	A	A	A	A	B	B	A	H	H	A	-	-	B	H	B	A	B	H	B	B	A	H	B	A	B	B	H	H	A	B	A	A	H	H	A	A	H	B
734	C12_201607140	12	114.229	29	35	30	2	6.15	2	**	B	H	A	A	A	H	B	A	H	H	H	H	A	B	H	B	A	H	H	-	B	B	H	-	A	B	B	H	H	A	B	A	A	H	H	A	A	H	B
735	C12_203983726	12	115.752	32	35	26	3	6.46	2	**	H	A	-	A	A	H	B	A	H	H	B	A	A	B	H	B	A	H	H	H	B	A	H	-	A	B	B	H	H	A	-	A	A	H	H	A	A	A	B
736	C12_210038825	12	118.073	28	35	26	7	4.15	2	-	H	A	-	A	H	B	B	A	H	H	B	-	A	B	H	H	A	A	H	H	B	-	H	-	H	B	B	H	H	H	-	A	A	H	A	A	A	H	B
737	C12_214045543	12	121.766	31	33	27	5	7.22	2	**	H	H	A	A	H	A	B	H	H	H	B	A	A	B	H	H	-	H	H	B	B	-	A	-	H	B	B	A	H	A	B	A	A	H	A	A	A	H	B
738	C12_215367914	12	124.841	34	31	25	6	10.51	2	***	H	A	A	A	A	H	B	H	A	H	B	A	A	B	-	H	A	A	H	A	A	-	-	-	H	B	B	H	H	A	B	A	A	H	B	A	A	H	B
739	C12_215368138	12	125.402	34	31	25	6	10.51	2	***	H	A	A	A	A	H	B	H	A	H	B	A	A	B	-	H	A	A	H	A	A	-	-	-	H	B	B	H	H	A	B	A	A	H	B	A	A	H	B
740	C12_217194032	12	133.847	28	30	32	6	10.36	2	***	B	H	A	A	H	H	B	H	B	H	B	A	A	B	-	A	A	B	H	-	H	-	B	-	H	B	B	-	H	A	H	A	A	H	B	A	A	H	B
741	C12_226528122	12	143.013	26	38	27	5	2.49	2	-	B	H	-	H	B	H	B	H	B	H	B	B	A	H	A	H	A	H	A	H	H	-	H	-	H	B	H	H	H	H	B	A	A	H	A	A	H	H	B
742	C12_226881713	12	146.005	26	35	29	6	4.64	2	*	B	A	A	B	B	H	H	H	B	H	B	-	-	H	-	H	A	A	A	B	H	B	H	B	H	B	H	H	H	H	B	A	A	H	H	A	H	H	B
743	C12_226678693	12	149.724	27	34	29	6	5.47	2	*	B	A	A	B	B	-	H	B	B	H	B	-	H	H	B	A	A	A	A	B	-	B	H	H	H	B	H	A	H	H	B	A	A	H	B	A	H	H	B
744	C12_226217535	12	153.391	24	31	32	9	8.66	2	**	B	B	A	B	B	H	H	H	B	H	B	B	-	H	B	B	A	-	A	-	H	-	H	-	B	B	A	A	H	H	B	A	A	H	B	A	B	H	B
745	C12_227828733	12	159.422	24	38	29	5	3.02	2	-	B	B	A	B	B	H	H	H	B	H	B	H	B	H	B	A	A	A	A	-	H	B	A	-	H	B	A	A	H	H	-	A	A	H	B	H	-	H	B
746	C12_227998735	12	161.663	20	35	34	7	8.46	2	**	B	B	A	B	B	H	H	H	B	H	B	-	B	H	A	A	H	B	A	H	H	B	H	-	H	B	A	H	H	B	B	A	A	H	B	H	B	B	B
747	C12_227998564	12	161.789	22	35	35	4	8.93	2	**	B	B	A	B	B	H	H	H	B	H	B	-	B	H	A	A	H	B	A	H	H	B	H	-	H	B	A	H	H	B	B	A	A	H	B	H	B	B	B
748	C12_231285049	12	166.707	24	33	33	6	8.2	2	**	B	B	A	B	B	H	H	H	B	H	B	H	-	A	A	-	A	B	A	-	H	B	H	B	H	B	A	A	H	H	B	A	H	H	B	H	H	A	B
749	C12_230044818	12	170.348	26	34	34	2	8.55	2	**	B	H	A	B	B	H	H	H	B	H	B	B	B	A	-	B	A	B	A	H	H	B	H	H	H	B	A	H	H	H	B	A	H	H	A	H	B	A	B
750	C12_230044740	12	171.992	25	33	35	3	9.99	2	***	B	H	A	B	B	B	H	H	B	H	B	B	-	A	-	B	A	H	A	H	H	B	H	H	H	B	A	H	H	H	B	A	B	H	A	H	B	A	B
751	C12_231606397	12	174.009	23	37	33	3	6.03	2	**	B	H	A	B	B	H	H	B	B	H	B	B	B	A	B	H	A	B	A	B	H	-	H	H	H	B	A	H	H	H	B	A	H	H	-	H	H	A	B
752	C12_232630577	12	176.498	26	35	28	7	4.15	2	-	B	H	A	B	B	H	B	H	B	H	B	A	-	A	-	H	A	H	A	-	A	-	H	-	A	B	A	H	H	H	B	A	B	H	A	H	H	A	B
753	C12_232630470	12	176.786	25	36	28	7	3.45	2	-	B	H	A	B	B	H	B	H	B	H	B	A	-	A	-	H	A	H	A	-	A	-	H	-	H	B	A	H	H	H	B	A	B	H	A	H	H	A	B
754	C12_232967674	12	181.604	27	38	27	4	2.78	2	-	B	H	A	B	B	B	A	H	B	H	H	H	-	A	B	B	A	H	A	H	A	B	A	H	H	B	A	H	H	H	B	A	H	H	H	H	H	A	B
755	C12_232967592	12	182.122	27	38	27	4	2.78	2	-	B	H	A	B	B	B	A	H	B	H	H	H	-	A	B	B	A	H	A	A	A	B	A	H	H	B	A	H	H	H	B	A	H	H	H	H	H	A	B
756	C12_233186461	12	185.032	27	34	28	7	4.98	2	*	B	H	A	B	B	B	A	B	B	H	H	-	-	A	B	A	A	A	A	H	H	-	A	-	H	B	A	-	H	H	B	A	H	H	-	H	A	A	B
757	C12_233730215	12	189.804	31	32	28	5	8.21	2	**	B	-	A	B	B	B	A	H	A	H	A	B	A	A	B	H	A	-	A	A	H	-	A	B	B	B	A	H	H	H	-	A	B	H	B	H	H	A	B
758	C12_233730078	12	190.407	30	32	29	5	8.03	2	**	B	-	A	B	B	B	A	H	A	H	A	B	A	A	B	B	A	-	A	A	H	-	A	B	B	B	A	H	H	H	-	A	B	H	B	H	H	A	B
759	C12_233730038	12	190.782	28	34	29	5	5.84	2	*	B	-	A	B	B	B	A	H	H	H	A	B	A	A	B	B	A	-	A	H	H	-	A	B	B	B	A	H	H	H	-	A	B	H	B	H	H	A	B
760	C12_233730159	12	191.796	27	34	29	6	5.47	2	*	B	-	A	B	B	B	A	B	A	H	A	B	-	A	B	H	A	-	A	H	H	-	A	B	B	B	A	H	H	H	-	A	B	H	B	H	H	A	B
761	C12_233730177	12	192.228	28	34	28	6	5.38	2	*	B	-	A	B	B	B	A	H	A	H	A	B	-	A	B	H	A	-	A	H	H	-	A	B	B	B	A	H	H	H	-	A	B	H	B	H	H	A	B
762	C12_233730054	12	193.054	27	33	31	5	7.22	2	**	B	-	A	B	B	B	A	H	H	H	A	B	A	A	B	B	A	-	A	H	H	-	A	B	B	B	A	H	H	B	-	A	B	H	B	H	B	A	B
763	C12_234453437	12	197.079	30	29	28	9	9.76	2	***	B	A	A	B	B	A	A	H	H	H	A	-	B	A	B	A	-	-	A	A	H	-	A	-	B	B	-	A	H	H	B	-	H	H	B	H	A	A	B
[truncated: 57 more columns]
